# Supplementary material for: Community Flux Balance Analysis for Microbial Consortia at Balanced Growth
Source: PLoS One. 2013 May 31;8(5):e64567. doi: 10.1371/journal.pone.0064567 (PMC3669319; doi:10.1371/journal.pone.0064567)
Supplement: Scripts S2 — Programming scripts for reproducing data shown in Figure 2 of the manuscript. (ZIP) [file pone.0064567.s003.zip]

Archive with 13 entries (12 files):
- Scripts S2/Data_Figure_2A.xlsx
- Scripts S2/desktop.ini
- Scripts S2/figure_2A.py
- Scripts S2/merge_models.py
- Scripts S2/README.txt
- Scripts S2/ruchir_sandbox.py
- Scripts S2/SBML_files/
- Scripts S2/SBML_files/_tmpxml.tmp
- Scripts S2/SBML_files/desktop.ini
- Scripts S2/SBML_files/organism_P_sbml.xml
- Scripts S2/SBML_files/organism_Q_sbml.xml
- Scripts S2/scan_biomass_ratio.py
- Scripts S2/Script_Figure_2B_2C.nb
