# Supplementary material for: Community Flux Balance Analysis for Microbial Consortia at Balanced Growth
Source: PLoS One. 2013 May 31;8(5):e64567. doi: 10.1371/journal.pone.0064567 (PMC3669319; doi:10.1371/journal.pone.0064567)
Supplement: Scripts S2 — Programming scripts for reproducing data shown in Figure 2 of the manuscript. (ZIP) [file pone.0064567.s003.zip › Scripts S2/figure_2A.py]

#
#   figure_2A.py
#
import pyscescbm, cplex
import os, numpy, time, copy
import pyscescbm.CBRead as fbaread
import merge_models as merge
import scan_biomass_ratio as scan

cDir = os.path.dirname(os.path.abspath(os.sys.argv[0]))

"""
Loding SBML File for Organism P (First Organism) and Organism Q (Second Model)
Assigning a suffix for compartmentalization within Merged model
New biomass reaction name with suffix for later use
Merging the model
scanning for a given range of biomass ration (XP/XQ)
"""
# Organism Q
first_model = fbaread.readSBML2FBA('organism_P_sbml.xml', work_dir=os.path.join(cDir, 'SBML_files'))
first_model_suffix = 'orgP' 
mu_first_model = 'R_biomass_OrgP'+'_'+first_model_suffix

# Organism P
second_model = fbaread.readSBML2FBA('organism_Q_sbml.xml', work_dir=os.path.join(cDir, 'SBML_files'))
second_model_suffix = 'orgQ' 
mu_second_model = 'R_biomass_OrgQ'+'_'+second_model_suffix

# Merging two models
merged_model =  merge.merge_two_models(first_model,first_model_suffix,mu_first_model, second_model, second_model_suffix, mu_second_model)

"""
Changing  upper bounds of cross-feeding reactions 'R_SUCCtransport_orgP' and 'R_NH3transport_orgQ' to generate various plots in Figure 3A, Lower bounds are 0.0
Lower bounds of glucose uptake and nitroge uptake reactions kept defalut at -1 and -5 respectively. Upper bounds are 0.0
Finally, to generate curves use columns XP/XQ vs Obj Value from resulting excel files.
"""

# Changing NH3 and Succinate Exchange Flux Bounds to restrict them from being consumed
merged_model.setBoundValueByName('R_EX_nh3_e_', 999999, 'upper')
merged_model.setBoundValueByName('R_EX_nh3_e_', 0, 'lower')

merged_model.setBoundValueByName('R_EX_succ_e_', 999999, 'upper')
merged_model.setBoundValueByName('R_EX_succ_e_', 0, 'lower')

# Putting bound values for all the curves in a dictionary
curves = {'Infinite-Cross-Feeding-Curve':{'R_SUCCtransport_orgP':999999,'R_NH3transport_orgQ':999999},
'Critical-Cross-Feeding-Curve':{'R_SUCCtransport_orgP':0.353755054,'R_NH3transport_orgQ':0.594219636},
'Above-Critical-Cross-Feeding-1':{'R_SUCCtransport_orgP':0.38,'R_NH3transport_orgQ':0.9},
'Above-Critical-Cross-Feeding-2':{'R_SUCCtransport_orgP':0.317843294,'R_NH3transport_orgQ':0.71493861},
'Below-Critical-Cross-Feeding':{'R_SUCCtransport_orgP':0.15,'R_NH3transport_orgQ':0.35}}

# Changing bounds for each curve and scanning and printing files with the curve name in the same directory
for curve in curves.keys():
    for flux in curves[curve].keys():
        merged_model.setReactionBound(flux, curves[curve][flux], 'upper')
    
    # Scanning for a given range of biomass ratio with a fixed total biomass amount
    scan.scanBiomassRatioandPrint(merged_model, first_model_suffix, second_model_suffix, mu_first_model, mu_second_model, start=0.0, end=100.0, steps=101, totalBiomass=1.0,jflux=None,filename=curve,priority_reactions=[],print_all_reactions=True)
