# Supplementary material for: Community Flux Balance Analysis for Microbial Consortia at Balanced Growth
Source: PLoS One. 2013 May 31;8(5):e64567. doi: 10.1371/journal.pone.0064567 (PMC3669319; doi:10.1371/journal.pone.0064567)
Supplement: Scripts S2 — Programming scripts for reproducing data shown in Figure 2 of the manuscript. (ZIP) [file pone.0064567.s003.zip › Scripts S2/merge_models.py]

import os, copy
import pyscescbm
import pyscescbm.CBModel as cbModel
import pyscescbm.CBTools as cbTools
import pyscescbm.CBSandBox as cbSandBox
from ruchir_sandbox import *
from scan_biomass_ratio import *

# Function to screen out demand reactions
def screenDemandReactions(model):
    demand_reactions = 0
    for r in model.reactions:
        r.is_demand = False
        if r.is_exchange:
            for reag in r.reagents:
                if model.getSpecies(reag.species_ref).compartment in ['Cytosol','Periplasm']:
                    r.is_demand = True
                    demand_reactions = demand_reactions + 1
                    break
    
    print "'%s' model has %s Demand Reactions..."%(model.getName(),demand_reactions)                

# Screen out orphan metabolites and add orphan exchange reactions on the model
def screenOrphanExMetabolites(model):
    counter = 0
    for s in model.species:
        if s.compartment in ['Extra_organism','Extraorganism','Extra organism'] and s.is_boundary==False and len(s.reagent_of) <= 1:
            addOrphanExchangeReaction(model, s.getPid())
            counter = counter + 1
    print "%s orphan exchange reactions with bounds (lb=0, ub=0) added in '%s'..."%(counter,model.getName())

# Function for Appending processed models onto eachother
def appendProcessedModels(first_model,second_model,ignore_list=[]):
    """
    Appends processed (suffixed / prefixed) models into one model

     - *first_model* first processed model
     - *second_model* second processed model
     - *ignore_list* [default = []] list of shared metabolites and exchange reactions (not suffixed)
    """

    merged_model = first_model
    
    for s in second_model.species:
        if s.getPid() not in ignore_list:
            merged_model.addSpecies(copy.deepcopy(s))
        else:
            # collecting uncommon reactions (reagent_of) from shared external species of two models
            uncommon_reactions = list(set(s.reagent_of)-set(merged_model.getSpecies(s.getPid()).reagent_of))
            # adds this uncommon reactions to reagent_of list of shared external species
            merged_model.getSpecies(s.getPid()).reagent_of.extend(uncommon_reactions)  
    
    for r in second_model.reactions:
        if r.getPid() not in ignore_list:
            merged_model.addReaction(copy.deepcopy(r))
    
    for f in second_model.flux_bounds:
        if f.reaction not in ignore_list:
            merged_model.addFluxBound(copy.deepcopy(f))
    
    return merged_model

# stoping exchange flux through given external metabolites
def kill_exchange_flux(model,metabolites):
    """
    Stops the exchange flux(s) of given metabolite(s)

     - *model* merged model
     - *metabolites* list of shared external metabolites IDs to stop accumulation
    """

    for s in metabolites:
        assert s in model.sharedMetabolitesandFluxes.keys(), "'%s' is not a Shared Metabolite, remove from 'non_accu_ex_metabolites' list"%s
        for r in model.sharedMetabolitesandFluxes[s]['exchange']:
            model.setBoundValueByName(r, 0, 'lower')
            model.setBoundValueByName(r, 0, 'upper')
            print "Exchange flux '%s' of '%s' is 0.0 now..."%(r,s)

# Builds a lists of tuples for later multiplication with biomass amounts
def buildBiomassMultipliers(model,suf_1, suf_2, shared_ex_mets, unshared_ex_mets_first, unshared_ex_mets_second):
    """
    Generates lists of tuples containing ('species_id','reaction_id','coefficient') from the reagents in organism specific transport/cross-feeding and exchange reactions
    
    - *model* fba model object
    - *suf_1* suffix of organism 1
    - *suf_2* suffix of organism 2
    - *shared_ex_mets* list of shared extra cellular metabolite IDs
    - *unshared_ex_mets_first* list of unshared extra cellular metabolites IDs of first model
    - *unshared_ex_mets_second* list of unshared extra cellular metabolites IDs of second model
        
    """
    xTotal = []
    xFirst = []
    xSecond = []
    xMets = [sh_met for sh_met in shared_ex_mets if model.getSpecies(sh_met).is_boundary==False]
    xMets.extend([met_1+'_'+suf_1 for met_1 in unshared_ex_mets_first if model.getSpecies(met_1+'_'+suf_1).is_boundary==False ])
    xMets.extend([met_2+'_'+suf_2 for met_2 in unshared_ex_mets_second if model.getSpecies(met_2+'_'+suf_2).is_boundary==False ])
    
    for met_x in xMets:
        s = model.getSpecies(met_x)
        for r in s.reagent_of:
            re = model.getReaction(r)
            if re.is_exchange == True and re.is_demand==False:
                xTotal.append((met_x,r,re.getReagent(met_x).coefficient))
            elif suf_1 == r[-len(suf_1):]:
                xFirst.append((met_x,r,re.getReagent(met_x).coefficient))
            elif suf_2 == r[-len(suf_2):]:
                xSecond.append((met_x,r,re.getReagent(met_x).coefficient))
    
    model.xTotal_multiplier = xTotal
    model.xFirst_multiplier = xFirst
    model.xSecond_multiplier = xSecond
        
# final merging Function
def merge_two_models(first_org_model,first_model_suffix,mu_first_model, second_org_model, second_model_suffix, mu_second_model, shared_ex_mets=None,all_ex_mets_but=None, non_accu_ex_metabolites=None):
    """
    Returns a merged pysces model from two input models

    - *first_org_model* first pysces model to merge
    - *first_model_suffix* suffix of first model
    - *mu_first_model* biomass reaction ID for first model
    - *second_org_model* second pysces model to merge
    - *second_model_suffix* second of first model
    - *mu_second_model* biomass reaction ID for second model
    - *shared_ex_mets* list of external metabolites to share [default=None (All external metabolites that can be shared)]
    - *all_ex_mets_but* [default=None] share all metabolites but these ones
    - *non_accu_ex_metabolites* list of external metabolites that are not accumulating (exchange flux set to 0)

    """

    print '\nMerging Models ...\n'
    
    # Initializing the Variables
    ex_compartment = ["Extra_organism","Extraorganism", "Extra organism"]
    first_model = copy.deepcopy(first_org_model)
    second_model = copy.deepcopy(second_org_model)
       
    # Creat Orphan Exchange Reactions for orphan metabolites
    screenOrphanExMetabolites(first_model)
    screenOrphanExMetabolites(second_model)

    # Screen out Demand Reactions from first_model
    screenDemandReactions(first_model)
    screenDemandReactions(second_model)
    
    # Making the list of external metabolites and reactions to share
    shared_ex_mets_first = [s.getPid() for s in first_model.species if s.compartment in ex_compartment]
    shared_ex_mets_second = [s.getPid() for s in second_model.species if s.compartment in ex_compartment]
    unshared_ex_mets_first = list(set(shared_ex_mets_first) - set(shared_ex_mets_second))
    unshared_ex_mets_second = list(set(shared_ex_mets_second) - set(shared_ex_mets_first))
    
    b_mets=[] # boundary metabolite list of shared metabolites

    # Generating list of shared extra cellular metabolite IDS
    if shared_ex_mets==None:
        shared_ex_mets = list(set(shared_ex_mets_first) & set(shared_ex_mets_second))
        
        # Leaves out the extra cellular metabolites in all_ex_mets_but list from shared_ex_mets list
        if all_ex_mets_but!=None:
            for mets in all_ex_mets_but:
                assert mets in first_model.getSpeciesIds() or mets in second_model.getSpeciesIds(),'%s is not a valid/common species'%mets
                assert first_model.getSpecies(mets).compartment in ex_compartment or second_model.getSpecies(mets).compartment in ex_compartment, '%s is not an External Species'%mets
                shared_ex_mets.pop(shared_ex_mets.index(mets))
                shared_ex_mets.pop(shared_ex_mets.index(mets.replace('_e','_b')))
    
    else: # If metabolits to share list is given
        for mets in shared_ex_mets:
            assert mets in first_model.getSpeciesIds() or mets in second_model.getSpeciesIds(),'%s is not a valid/common species'%mets
            assert first_model.getSpecies(mets).compartment in ex_compartment or second_model.getSpecies(mets).compartment in ex_compartment, '%s is not an External Species'%mets
            if mets == 'M_etoh_e':
                b_mets.append('M_etoh_b')
            else:
                b_mets.append(mets.replace('_e','_b')) # Making a list of Boundary metabolites to share from given extra cellular metabolites
                
    # Appending list of boundary metabolites onto  shared_ex_mets
    shared_ex_mets.extend(b_mets)    
    
    # Ignore during suffixing (shared and common Species and Reactions)
    ignore_list = copy.copy(shared_ex_mets)
    
    # Fetching out shared reactions from shared_ex_mets list of shared metabolites    
    for s in shared_ex_mets:
        for r in first_model.getSpecies(s).reagent_of:
            if first_model.getReaction(r).is_exchange==True and first_model.getReaction(r).is_demand==False:
                ignore_list.append(r)
    
    # Suffixing the first Model
    print "Suffixing first model '%s' with '_%s' suffix..."%(first_model.getName(),first_model_suffix)
    cbSandBox.setSuffix_extended(first_model,'_'+first_model_suffix, 'all',ignore_list)

    # Suffixing the second Model
    print "Suffixing second model '%s' with '_%s' suffix..."%(second_model.getName(),second_model_suffix)
    cbSandBox.setSuffix_extended(second_model,'_'+second_model_suffix, 'all',ignore_list)

    # Appending processesd models into one Merged_Model
    print "Merging processed '%s' and '%s' together..."%(first_model_suffix,second_model_suffix)
    merged_model = appendProcessedModels(first_model,second_model,ignore_list)

    # Append List of Tuples for multiplying various Biomass Amounts for any scans.
    print "Adding three lists model.xFirst_multiplier, model.xSecond_multiplier and model.xTotal_multiplier\nof tuples (metablite, reaction, original Coef.) for biomass scan"
    buildBiomassMultipliers(merged_model,first_model_suffix, second_model_suffix, shared_ex_mets, unshared_ex_mets_first, unshared_ex_mets_second)
    
    #Adding Equal Growth Rate constraint
    print "Making growth rates equal, 'mu_first_model - mu_second_model = 0', added in a dictionary as model.user_constraints['Equal_Growth_Rate']..."
    merged_model.addUserConstraint("Equal_Growth_Rate", fluxes=[(1,mu_first_model ),(-1,mu_second_model)], operator='=', rhs=0.0)
    
    # Stoping Exchange Fluxes of "Shared External Metabolites"
    if non_accu_ex_metabolites != None:
        kill_exchange_flux(merged_model,non_accu_ex_metabolites)
    else:
        print "No metabolites to share by Brute Force...!" 
    
    # Change the objective function of merged model
    merged_model.setObjectiveFlux(mu_first_model, coefficient=1, osense='Maximize', delete_objflx=True)
    print "New Objective, Maximize: %s ..."%mu_first_model

    # Assigning the name to Merged model
    merged_model.name = 'merged_%s_%s'%(first_model_suffix,second_model_suffix)
    print "Name of merged model is '%s' ..."%merged_model.getName()
    
    print '\n... Model Merge complete\n'
    
    return merged_model

if __name__ == '__main__':

    # Organism P
    first_model = fbaread.readSBML3('organism_P_sbml.xml', cDir)
    first_model_suffix = 'orgP' 
    mu_first_model = 'R_biomass_OrgP'+'_'+first_model_suffix
    
    # Organism P
    second_model = fbaread.readSBML3('organism_Q_sbml.xml', cDir)
    second_model_suffix = 'orgQ' 
    mu_second_model = 'R_biomass_OrgQ'+'_'+second_model_suffix
    
    # Merging
    merged_model = merge_two_models(first_model,first_model_suffix,mu_first_model, second_model, second_model_suffix, mu_second_model)
    
    # Changing NH3 and Succinate Exchange Flux Bounds
    merged_model.setBoundValueByName('R_EX_nh3_e_', 999999, 'upper')
    merged_model.setBoundValueByName('R_EX_nh3_e_', 0, 'lower')
    
    merged_model.setBoundValueByName('R_EX_succ_e_', 999999, 'upper')
    merged_model.setBoundValueByName('R_EX_succ_e_', 0, 'lower')

    # Print Reactions
    printReactions(merged_model, filename='Merged_Model_reactions_test',notes='Merge Models function test', with_equation=True, preOpt=True)
