# Supplementary material for: Community Flux Balance Analysis for Microbial Consortia at Balanced Growth
Source: PLoS One. 2013 May 31;8(5):e64567. doi: 10.1371/journal.pone.0064567 (PMC3669319; doi:10.1371/journal.pone.0064567)
Supplement: Scripts S2 — Programming scripts for reproducing data shown in Figure 2 of the manuscript. (ZIP) [file pone.0064567.s003.zip › Scripts S2/README.txt]

Pre-requisite:

1) CBMPy, http://cbmpy.sourceforge.net/
2) IBM ILOG CPLEX Optimizer by IBM
3) Wolfram Mathematica® 8

Once you have installed these packages on your computer,

    - Open this folder in your terminal (command prompt)
    - Execute 'python figure_2A.py' for generating data for Figure 2A
    - Execute 'Script_Figure_2B_2C.nb' in Mathematica for re-rendering plots in figure 2B and 2C.
