# Supplementary material for: Community Flux Balance Analysis for Microbial Consortia at Balanced Growth
Source: PLoS One. 2013 May 31;8(5):e64567. doi: 10.1371/journal.pone.0064567 (PMC3669319; doi:10.1371/journal.pone.0064567)
Supplement: Scripts S2 — Programming scripts for reproducing data shown in Figure 2 of the manuscript. (ZIP) [file pone.0064567.s003.zip › Scripts S2/SBML_files/_tmpxml.tmp]

<annotation>
  <fba:fluxBalance xmlns:fba="http://www.sbml.org/sbml/level3/version1/fba/version1">
    <fba:listOfConstraints>
      <fba:constraint fba:reaction="R_EX_n2_e_" fba:operation="greater" fba:value="-5.0"/>
      <fba:constraint fba:reaction="R_EX_n2_e_" fba:operation="less" fba:value="0"/>
      <fba:constraint fba:reaction="R_EX_succ_e_" fba:operation="greater" fba:value="-999999"/>
      <fba:constraint fba:reaction="R_EX_succ_e_" fba:operation="less" fba:value="999999"/>
      <fba:constraint fba:reaction="R_EX_nh3_e_" fba:operation="greater" fba:value="-999999"/>
      <fba:constraint fba:reaction="R_EX_nh3_e_" fba:operation="less" fba:value="999999"/>
      <fba:constraint fba:reaction="R_N2transport" fba:operation="greater" fba:value="-999999"/>
      <fba:constraint fba:reaction="R_N2transport" fba:operation="less" fba:value="0"/>
      <fba:constraint fba:reaction="R_NH3transport" fba:operation="greater" fba:value="0"/>
      <fba:constraint fba:reaction="R_NH3transport" fba:operation="less" fba:value="999999"/>
      <fba:constraint fba:reaction="R_SUCCtransport" fba:operation="greater" fba:value="-999999"/>
      <fba:constraint fba:reaction="R_SUCCtransport" fba:operation="less" fba:value="0"/>
      <fba:constraint fba:reaction="R_CATA" fba:operation="greater" fba:value="0"/>
      <fba:constraint fba:reaction="R_CATA" fba:operation="less" fba:value="999999"/>
      <fba:constraint fba:reaction="R_RES" fba:operation="greater" fba:value="0"/>
      <fba:constraint fba:reaction="R_RES" fba:operation="less" fba:value="999999"/>
      <fba:constraint fba:reaction="R_NH3prod" fba:operation="greater" fba:value="0"/>
      <fba:constraint fba:reaction="R_NH3prod" fba:operation="less" fba:value="999999"/>
    </fba:listOfConstraints>
    <fba:listOfObjectives fba:activeObjective="obj1">
      <fba:objective id="obj1" fba:type="maximize">
        <fba:listOfFluxes>
          <fba:fluxObjective fba:reaction="R_biomass_OrgQ" fba:coefficient="1"/>
        </fba:listOfFluxes>
      </fba:objective>
    </fba:listOfObjectives>
  </fba:fluxBalance>
</annotation>
