# Supplementary material for: Community Flux Balance Analysis for Microbial Consortia at Balanced Growth
Source: PLoS One. 2013 May 31;8(5):e64567. doi: 10.1371/journal.pone.0064567 (PMC3669319; doi:10.1371/journal.pone.0064567)
Supplement: Scripts S2 — Programming scripts for reproducing data shown in Figure 2 of the manuscript. (ZIP) [file pone.0064567.s003.zip › Scripts S2/SBML_files/organism_Q_sbml.xml]

<?xml version="1.0" encoding="utf-8"?>
<!--Created on: 21/09/2010 15:24:39-->
<sbml xmlns="http://www.sbml.org/sbml/level2" xmlns:html="http://www.w3.org/1999/xhtml" level="2" version="1">
	<model id="OrgQ" name="Organism_Q">
		<annotation xmlns="">
			<fba:fluxBalance xmlns:fba="http://www.sbml.org/sbml/level3/version1/fba/version1">
				<fba:listOfConstraints>
				    <fba:constraint fba:reaction="R_EX_n2_e_" fba:operation="greater" fba:value="-5.0" />
					<fba:constraint fba:reaction="R_EX_n2_e_" fba:operation="less" fba:value="0" />
					<fba:constraint fba:reaction="R_EX_succ_e_" fba:operation="greater" fba:value="-999999" />
					<fba:constraint fba:reaction="R_EX_succ_e_" fba:operation="less" fba:value="999999" />
					<fba:constraint fba:reaction="R_EX_nh3_e_" fba:operation="greater" fba:value="-999999" />
					<fba:constraint fba:reaction="R_EX_nh3_e_" fba:operation="less" fba:value="999999" />
					<fba:constraint fba:reaction="R_N2transport" fba:operation="greater" fba:value="-999999" />
					<fba:constraint fba:reaction="R_N2transport" fba:operation="less" fba:value="0" />
					<fba:constraint fba:reaction="R_NH3transport" fba:operation="greater" fba:value="0" />
					<fba:constraint fba:reaction="R_NH3transport" fba:operation="less" fba:value="999999" />
					<fba:constraint fba:reaction="R_SUCCtransport" fba:operation="greater" fba:value="-999999" />
					<fba:constraint fba:reaction="R_SUCCtransport" fba:operation="less" fba:value="0" />
					<fba:constraint fba:reaction="R_CATA" fba:operation="greater" fba:value="0" />
					<fba:constraint fba:reaction="R_CATA" fba:operation="less" fba:value="999999" />
					<fba:constraint fba:reaction="R_RES" fba:operation="greater" fba:value="0" />
					<fba:constraint fba:reaction="R_RES" fba:operation="less" fba:value="999999" />
					<fba:constraint fba:reaction="R_NH3prod" fba:operation="greater" fba:value="0" />
					<fba:constraint fba:reaction="R_NH3prod" fba:operation="less" fba:value="999999" />
				</fba:listOfConstraints>
				<fba:listOfObjectives fba:activeObjective="obj1">
					<fba:objective id="obj1" fba:type="maximize">
						<fba:listOfFluxes>
							<fba:fluxObjective fba:reaction="R_biomass_OrgQ" fba:coefficient="1" />
						</fba:listOfFluxes>
					</fba:objective>
				</fba:listOfObjectives>
			</fba:fluxBalance>
		</annotation>
		<listOfUnitDefinitions>
			<unitDefinition id="mmol_per_gDW_per_hr">
				<listOfUnits>
					<unit kind="mole" scale="-3" />
					<unit kind="gram" exponent="-1" />
					<unit kind="second" exponent="-1" multiplier="0.00027777" />
				</listOfUnits>
			</unitDefinition>
		</listOfUnitDefinitions>
		<listOfCompartments>
			<compartment id="Extra_organism" />
			<compartment id="Cytosol" outside="Extra_organism" />
		</listOfCompartments>
		<listOfSpecies>
		    <species id="M_n2_b" name="M_glucose_boundary_" compartment="Extra_organism" boundaryCondition="true" charge="0" />
			<species id="M_n2_e" name="M_glucose_external_" compartment="Extra_organism" charge="0" />
			<species id="M_n2_c" name="M_glucose_cytosolic_" compartment="Cytosol" charge="0" />
			<species id="M_nh3_b" name="M_ammonia_boundary_" compartment="Extra_organism" boundaryCondition="true" charge="0" />
			<species id="M_nh3_e" name="M_ammonia_external_" compartment="Extra_organism" charge="0" />
			<species id="M_nh3_c" name="M_ammonia_cytosolic_" compartment="Cytosol" charge="0" />
			<species id="M_succ_b" name="M_succinate_boundary_" compartment="Extra_organism" boundaryCondition="true" charge="0" />
			<species id="M_succ_e" name="M_succinate_external_" compartment="Extra_organism" charge="0" />
			<species id="M_succ_c" name="M_glucose_cytosolic_" compartment="Cytosol" charge="0" />
			<species id="M_atp_c" name="M_ATP_" compartment="Cytosol" charge="0" />
			<species id="M_nadh_c" name="M_Nicotinamide_adenine_dinucleotide___reduced_" compartment="Cytosol" charge="0" />
		</listOfSpecies>
		<listOfReactions>
			<reaction id="R_EX_n2_e_" name="Nitrogen Exchange">
				<notes>
					<html:p>Abbreviation: R_EX_n2_e</html:p>
					<html:p>Synonyms: _0</html:p>
					<html:p>Equation: [e] : M_n2_e_ &lt;==&gt;</html:p>
					<html:p>Confidence Level: </html:p>
					<html:p>genes:</html:p>
					<html:p>none</html:p>
					<html:p>proteins:</html:p>
					<html:p>none</html:p>
					<html:p>GENE ASSOCIATION: </html:p>
				</notes>
				<listOfReactants>
					<speciesReference species="M_n2_e" />
				</listOfReactants>
				<listOfProducts>
					<speciesReference species="M_n2_b" />
				</listOfProducts>
			</reaction>
			<reaction id="R_EX_nh3_e_" name="ammonia exchange">
				<notes>
					<html:p>Abbreviation: R_EX_nh3_e</html:p>
					<html:p>Synonyms: _0</html:p>
					<html:p>Equation: [e] : ammonia_external &lt;==&gt;</html:p>
					<html:p>Confidence Level: </html:p>
					<html:p>genes:</html:p>
					<html:p>none</html:p>
					<html:p>proteins:</html:p>
					<html:p>none</html:p>
					<html:p>GENE ASSOCIATION: </html:p>
				</notes>
				<listOfReactants>
					<speciesReference species="M_nh3_e" />
				</listOfReactants>
				<listOfProducts>
					<speciesReference species="M_nh3_b" />
				</listOfProducts>
			</reaction>
			<reaction id="R_EX_succ_e_" name="succinate exchange">
				<notes>
					<html:p>Abbreviation: R_EX_succ_e</html:p>
					<html:p>Synonyms: _0</html:p>
					<html:p>Equation: [e] : succ_external &lt;==&gt;</html:p>
					<html:p>Confidence Level: </html:p>
					<html:p>genes:</html:p>
					<html:p>none</html:p>
					<html:p>proteins:</html:p>
					<html:p>none</html:p>
					<html:p>GENE ASSOCIATION: </html:p>
				</notes>
				<listOfReactants>
					<speciesReference species="M_succ_e" />
				</listOfReactants>
				<listOfProducts>
					<speciesReference species="M_succ_b" />
				</listOfProducts>
			</reaction>
			<reaction id="R_N2transport" name="N2 transport transport">
				<notes>
					<html:p>Abbreviation: R_N2transport</html:p>
					<html:p>Synonyms: _0</html:p>
					<html:p>Equation: [e] : glucose_external &lt;==&gt; glucose_cytosolic</html:p>
					<html:p>Confidence Level: </html:p>
					<html:p>genes:</html:p>
					<html:p>none</html:p>
					<html:p>proteins:</html:p>
					<html:p>none</html:p>
					<html:p>GENE ASSOCIATION: </html:p>
				</notes>
				<listOfReactants>
					<speciesReference species="M_n2_c" />
				</listOfReactants>
				<listOfProducts>
					<speciesReference species="M_n2_e" />
				</listOfProducts>
			</reaction>
			<reaction id="R_NH3transport" name="ammonia transport">
				<notes>
					<html:p>Abbreviation: R_NH3transport</html:p>
					<html:p>Synonyms: _0</html:p>
					<html:p>Equation: [e] : ammonia_external &lt;==&gt; ammonia_cytosolic</html:p>
					<html:p>Confidence Level: </html:p>
					<html:p>genes:</html:p>
					<html:p>none</html:p>
					<html:p>proteins:</html:p>
					<html:p>none</html:p>
					<html:p>GENE ASSOCIATION: </html:p>
				</notes>
				<listOfReactants>
					<speciesReference species="M_nh3_c" />
				</listOfReactants>
				<listOfProducts>
					<speciesReference species="M_nh3_e" />
				</listOfProducts>
			</reaction>
			<reaction id="R_SUCCtransport" name="succinate transport">
				<notes>
					<html:p>Abbreviation: R_SUCCtransport</html:p>
					<html:p>Synonyms: _0</html:p>
					<html:p>Equation: [e] : succinate_cytosolic &lt;==&gt; succinate_external</html:p>
					<html:p>Confidence Level: </html:p>
					<html:p>genes:</html:p>
					<html:p>none</html:p>
					<html:p>proteins:</html:p>
					<html:p>none</html:p>
					<html:p>GENE ASSOCIATION: </html:p>
				</notes>
				<listOfReactants>
					<speciesReference species="M_succ_c" />
				</listOfReactants>
				<listOfProducts>
					<speciesReference species="M_succ_e" />
				</listOfProducts>
			</reaction>
			<reaction id="R_CATA" name="catabolism organis Q">
				<notes>
					<html:p>Abbreviation: R_CATA</html:p>
					<html:p>Synonyms: _0</html:p>
					<html:p>Equation: [e] : succinate_cytosolic &lt;==&gt; 1.7 M_nadh_c + 0.25 M_atp_c</html:p>
					<html:p>Confidence Level: </html:p>
					<html:p>genes:</html:p>
					<html:p>none</html:p>
					<html:p>proteins:</html:p>
					<html:p>none</html:p>
					<html:p>GENE ASSOCIATION: </html:p>
				</notes>
				<listOfReactants>
					<speciesReference species="M_succ_c" />
				</listOfReactants>
				<listOfProducts>
					<speciesReference species="M_nadh_c" stoichiometry="1.7" />
					<speciesReference species="M_atp_c" stoichiometry="0.25" />
				</listOfProducts>
			</reaction>
			<reaction id="R_RES" name="respiration organis P">
				<notes>
					<html:p>Abbreviation: R_RES</html:p>
					<html:p>Synonyms: _0</html:p>
					<html:p>Equation: [e] : M_nadh_c &lt;==&gt; 3 M_atp_c</html:p>
					<html:p>Confidence Level: </html:p>
					<html:p>genes:</html:p>
					<html:p>none</html:p>
					<html:p>proteins:</html:p>
					<html:p>none</html:p>
					<html:p>GENE ASSOCIATION: </html:p>
				</notes>
				<listOfReactants>
					<speciesReference species="M_nadh_c" />
				</listOfReactants>
				<listOfProducts>
					<speciesReference species="M_atp_c" stoichiometry="3" />
				</listOfProducts>
			</reaction>
			<reaction id="R_NH3prod" name="ammonia production">
				<notes>
					<html:p>Abbreviation: R_NH3prod</html:p>
					<html:p>Synonyms: _0</html:p>
					<html:p>Equation: [e] : 0.5 M_n2_c + 6 M_atp_c &lt;==&gt; M_nh3_c </html:p>
					<html:p>Confidence Level: </html:p>
					<html:p>genes:</html:p>
					<html:p>none</html:p>
					<html:p>proteins:</html:p>
					<html:p>none</html:p>
					<html:p>GENE ASSOCIATION: </html:p>
				</notes>
				<listOfReactants>
					<speciesReference species="M_n2_c" stoichiometry="0.5" />
					<speciesReference species="M_atp_c" stoichiometry="6" />
				</listOfReactants>
				<listOfProducts>
					<speciesReference species="M_nh3_c" />
				</listOfProducts>
			</reaction>
			<reaction id="R_biomass_OrgQ" name="Biomass Production - growth rate" reversible="false">
				<notes>
					<html:p>Abbreviation: R_biomass_OrgQ</html:p>
					<html:p>Synonyms: _0</html:p>
					<html:p>Equation: [e] : 1.5 M_succ_c + 0.2 M_nh3_c + 0.8 M_atp_c &lt;==&gt; M_biomass_orgP + 0.6 M_nadh_c</html:p>
					<html:p>Confidence Level: </html:p>
					<html:p>genes:</html:p>
					<html:p>none</html:p>
					<html:p>proteins:</html:p>
					<html:p>none</html:p>
					<html:p>GENE ASSOCIATION: </html:p>
				</notes>
				<listOfReactants>
					<speciesReference species="M_succ_c" stoichiometry="1.5" />
					<speciesReference species="M_nh3_c" stoichiometry="0.2" />
					<speciesReference species="M_atp_c" stoichiometry="2.5" />
				</listOfReactants>
				<listOfProducts>
					<speciesReference species="M_nadh_c" stoichiometry="0.6" />
				</listOfProducts>
			</reaction>
		</listOfReactions>
	</model>
</sbml>
