# Supplementary material for: Community Flux Balance Analysis for Microbial Consortia at Balanced Growth
Source: PLoS One. 2013 May 31;8(5):e64567. doi: 10.1371/journal.pone.0064567 (PMC3669319; doi:10.1371/journal.pone.0064567)
Supplement: Scripts S2 — Programming scripts for reproducing data shown in Figure 2 of the manuscript. (ZIP) [file pone.0064567.s003.zip › Scripts S2/scan_biomass_ratio.py]

#
#   scan_biomass_ratio.py
#

import os, numpy, time, copy, StringIO, pyscescbm
import pyscescbm.CBPlot as fbaplot
import pyscescbm.CBTools as fbatools
import pyscescbm.CBSolver as fbasolver
import pyscescbm.CBRead as fbaread
import pyscescbm.CBModel as fbamodel
import pyscescbm.CBCPLEX as fbacplex
import pyscescbm.CBWrite as fbawrite
from ruchir_sandbox import *

cDir = os.path.dirname(os.path.abspath(os.sys.argv[0]))

# Returns CPLEX object from python Model object

def getCPLEXobject(model):

    fbatools.addStoichToFBAModel(model)
    fid = model.id
    lpFname = 'Biomass_ratio_scan.tmp'
    model.id = lpFname
    LPF = fbawrite.WriteModelLP(model, work_dir=os.getcwd())
    LPF = os.path.abspath(LPF)
    flp = fbasolver.cplx_getModelFromLP(LPF)
    model.id = fid
    
    return flp


# Setting up Header in String IO
def setHeader(model,suf_1,suf_2,xTotal,xFirst,xSecond,priority_reactions,all_reactions=False):
    """
    Sets the Header for output file
    
    - *model* merged pyscescbm model
    - *suf_1* suffix of first model
    - *suf_2* suffix of second model
    - *xTotal* List of tuples containing ('species','reaction','coefficient') to multiply with total biomass
    - *xFirst* List of tuples containing ('species','reaction','coefficient') to multiply with first biomass
    - *xSecond* List of tuples containing ('species','reaction','coefficient') to multiply with second biomass
    - *priority_reactions* solutions of reactions to be printed before
    - *all_reactions*[default=False] if True, prints solutions for all reactions
    """
    reactions = []
    out_put = StringIO.StringIO()
    
    if priority_reactions != []:
        for r in priority_reactions:
            reactions.append(r)
    if xTotal != []:
        reactions.extend([tup[1] for tup in xTotal])
    if xFirst != []:
        reactions.extend([tup[1] for tup in xFirst])
    if xSecond != []:
        reactions.extend([tup[1] for tup in xSecond])
    if all_reactions==True:
        reactions.extend([r.getPid() for r in model.reactions])
    
    # header
    out_put.write("mu %s\tmu %s\tX_%s\tX_%s\tX_%s/X_%s\tObj Value\tTotal Biomass\t"%(suf_1,suf_2,suf_1,suf_2,suf_1,suf_2))
    for r in reactions:
        out_put.write(r+'\t')
    
    out_put.write('\n')
    
    return out_put, reactions


# Fills the output IO stream according to the header
def fill_output(out_put,reactions,reaction_values,obj_value,mu_1,mu_2,first_X,second_X,solved_it):
    """
    Fill values for all the reactions' solutions in order of the Header 
    
    - *out_put* StringIO object with Header in it
    - *reactions* List of reaction IDs printed in the Header  
    - *reaction_values* dictionary of {'reaction_id': 'solution'} from scanBiomassRatioandPrint()
    - *obj_value* solution for objective function from scanBiomassRatioandPrint()
    - *mu_1* biomass reaction ID for first model
    - *mu_2* biomass reactin ID for second model
    - *first_X* Biomass amount for first Model
    - *second_X* Biomass amount for second Model
    - *solved_it* "Yes"/"No", if FBA is Infeasible
    
    """
    if solved_it=='NO':
        objval = 'Infeasible'
        out_put.write("0.0\t0.0\t")
        out_put.write("%s\t%s\t0.0\t%s\t%s\t"%(first_X,second_X,objval,first_X+second_X))
        for r in reactions:
            out_put.write("Infeasible\t")
        out_put.write("\n")
    else:    
        out_put.write("%s\t%s\t"%(reaction_values[mu_1],reaction_values[mu_2]))
        out_put.write("%s\t%s\t%s\t%s\t%s\t"%(first_X,second_X,first_X/second_X,obj_value,first_X+second_X))
        for r in reactions:
            out_put.write("%s\t"%reaction_values[r])
        out_put.write("\n")

# Scan Biomass Ratio new
def scanBiomassRatioandPrint(model, suf_1, suf_2,mu_1,mu_2,start=1.0,end=10.0,steps=100,totalBiomass=1,jflux=None,filename=None,filenotes=None, priority_reactions=[],print_all_reactions=False):
    """
    Scan the biomass ratio in two models
    
    - *model* merged pyscescbm model
    - *suf_1* suffix for first model
    - *suf_2* suffix for second model
    - *mu_1* biomass reaction ID for first model
    - *mu_2* biomass reactin ID for second model
    - *start* [default=1.0] start of Biomass ratio scan
    - *end* [default=10.0] end of Biomass ratio scan
    - *steps* [default=100] total number of steps between start and end
    - *totalBiomass* [default=1] total biomass in community
    - *jflux* [default=None] list of exchange reaction IDs to convert into (milimoles / sec) J (not to multiply with *totalBiomass*)
    - *filename* [default=None] name of the output excel file
    - *filenotes* [default=None] prints user given notes before the header of the results file
    - *priority_reactions* [default=[]] solutions of reactions to be printed before
    - *print_all_reactions*[default=False] if True, prints solutions for all reactions
    """
    
    # Collecting all reagent coefficients that needs to be multiplied by biomass amounts
    xFirst = model.xFirst_multiplier 
    xSecond = model.xSecond_multiplier
    xTotal = model.xTotal_multiplier
    
    # Setting up Header for output
    out_put, reactions_to_print = setHeader(model,suf_1,suf_2,xTotal,xFirst,xSecond,priority_reactions,all_reactions=print_all_reactions)
    
    # Creating a list with continuous ratios
    ratios = numpy.linspace(start,end,steps)
    
        
    # Remove any tuple containing exchange reaction from xTotal to avoide multiplication with Biomass (converting qX into J)
    if jflux != None:
        xTotal_j = copy.copy(xTotal)
        j_species = []
        
        for j in jflux:
            assert j in model.getReactionIds(),'%s is not a valid reaction'%j 
            assert model.getReaction(j).is_exchange,'%s is not an exchange reaction'%j
            j_species.extend([r.species_ref for r in model.getReaction(j).reagents if model.getSpecies(r.species_ref).is_boundary==False])
     
        xTotal = [tup for tup in xTotal_j if tup[0] not in j_species]    
    
    # Generating initial CPLEX object for further scanning.
    print 'This optimization is only for generating CPLEX object for further scanning, ignore it...\n'
    #lp_obj = getCPLEXobject(model)
    lp_obj = fbasolver.analyzeModel(model,'biomass_ratio',return_lp_obj=True,with_reduced_costs=False)
    
    print "Starting Biomass scan ... \n"
    # Scanning loop
    for ratio in ratios:
        solved_it = 'YES'
        if ratio == 0.0:
            print 'Skipping Ratio = 0.0\n'
            reaction_values = None
            obj_value = None
            fill_output(out_put,reactions_to_print,reaction_values,obj_value,mu_1,mu_2,first_X=0.0,second_X=0.0,solved_it='NO')
        else:
            first_X = (float(totalBiomass)*float(ratio))/(float(ratio) + 1.0)
            second_X = float(totalBiomass) - float(first_X)
        
            print '\nX_%s: %s, X_%s: %s, X_%s / X_%s: %s, X_total: %s'%(suf_1,first_X,suf_2,second_X,suf_1,suf_2,ratio,totalBiomass)
            # multiplying first_X with reagents of first model species in transport reactions of first model
            for tup in xFirst:
                lp_obj.linear_constraints.set_coefficients(tup[0], tup[1], tup[2] * first_X)
                
            for tup in xSecond:
                lp_obj.linear_constraints.set_coefficients(tup[0], tup[1], tup[2] * second_X)
                              
            for tup in xTotal:
                lp_obj.linear_constraints.set_coefficients(tup[0], tup[1], tup[2] * totalBiomass)
            
            # Solve the system
            fbasolver.cplx_Solve(lp_obj)
            
            # Collecting tuple of solution, ObjFuncName and ObjFuncVal
            reaction_values, obj_name, obj_value = fbasolver.cplx_getOptimalSolution(lp_obj)
            
           # Trace the status of the Solution
            status = lp_obj.solution.get_status()
            if status == lp_obj.solution.status.unbounded or status == lp_obj.solution.status.infeasible or status == lp_obj.solution.status.infeasible_or_unbounded:
                solved_it = 'NO'
            fill_output(out_put,reactions_to_print,reaction_values,obj_value,mu_1,mu_2,first_X,second_X,solved_it)
    
    # Printing in a file
    if filename == None:
        filename = model.getPid()+'.xls'
    else:
        filename = filename+'.xls'
    f = file(filename,'w')
    
    if filenotes != None:
        f.write(filenotes+'\n')
    out_put.seek(0)
    f.write(out_put.read())
    out_put.close()
    f.close()
    print "\nScannig Results are printed in %s file...\n"%filename

  

if __name__ == '__main__':

    # Organism P
    first_model = fbaread.readSBML3('organism_P_sbml.xml', cDir)
    first_model_suffix = 'orgP' 
    mu_first_model = 'R_biomass_OrgP'+'_'+first_model_suffix
    
    # Organism P
    second_model = fbaread.readSBML3('organism_Q_sbml.xml', cDir)
    second_model_suffix = 'orgQ' 
    mu_second_model = 'R_biomass_OrgQ'+'_'+second_model_suffix
    
    # Merging
    merged_model = merge_two_models(first_model,first_model_suffix,mu_first_model, second_model, second_model_suffix, mu_second_model)
    
    # Changing NH3 and Succinate Exchange Flux Bounds
    merged_model.setBoundValueByName('R_EX_nh3_e_', 999999, 'upper')
    merged_model.setBoundValueByName('R_EX_nh3_e_', 0, 'lower')
    
    merged_model.setBoundValueByName('R_EX_succ_e_', 999999, 'upper')
    merged_model.setBoundValueByName('R_EX_succ_e_', 0, 'lower')

    # Scan Biomass ratio
    scanBiomassRatioandPrint(merged_model, first_model_suffix, second_model_suffix, mu_first_model, mu_second_model, start=1.0, end=10.0, steps=100, totalBiomass=1,jflux=None,filename='test_B')
