# Supplementary material for: Community Flux Balance Analysis for Microbial Consortia at Balanced Growth
Source: PLoS One. 2013 May 31;8(5):e64567. doi: 10.1371/journal.pone.0064567 (PMC3669319; doi:10.1371/journal.pone.0064567)
Supplement: Scripts S2 — Programming scripts for reproducing data shown in Figure 2 of the manuscript. (ZIP) [file pone.0064567.s003.zip › Scripts S2/Script_Figure_2B_2C.nb]

(* Content-type: application/vnd.wolfram.mathematica *)

(*** Wolfram Notebook File ***)
(* http://www.wolfram.com/nb *)

(* CreatedBy='Mathematica 8.0' *)

(*CacheID: 234*)
(* Internal cache information:
NotebookFileLineBreakTest
NotebookFileLineBreakTest
NotebookDataPosition[       157,          7]
NotebookDataLength[   2023516,      33981]
NotebookOptionsPosition[   2022223,      33939]
NotebookOutlinePosition[   2022601,      33956]
CellTagsIndexPosition[   2022558,      33953]
WindowFrame->Normal*)

(* Beginning of Notebook Content *)
Notebook[{

Cell[CellGroupData[{
Cell["\<\
Ecosystem Flux Balance Analysis\
\>", "Section",
 CellChangeTimes->{{3.522139641871038*^9, 3.522139655550764*^9}}],

Cell["They System:", "Text",
 CellChangeTimes->{{3.522139668784885*^9, 3.5221396721186333`*^9}}],

Cell[BoxData[
 RowBox[{
  GraphicsBox[
   TagBox[RasterBox[CompressedData["
1:eJzs3Qt0E+edN34lu80223/O7unZbttsb0n3DU33RU3ft/9wCP+WdUiaLQtx
oCmJE+XWECWbYGIuhQgnsRHgWnUcIq62oQiCFdsRuAjjyASLgDGJDAiDuAiC
jAW2gIhYgIwtG/nyH3mk0TMXydbFGln6fvbZHkd6ZvRoNPJ4vjzzm3v++OZM
+e0SiWTBN6n/mfnS4oz5819S/P7vqf94WLHwlT/+HfWDnPqfX/2DROL7eRAA
AAAAAAAAAAAAAAAAAAAAAAAAAAAAAAAAAAAAAAAAAAAAAAAAAAAAAAAAAAAA
AMYar9d77NixqqqqDz74YPny5XkwavLz8//85z+vWbOmpqbGZrOJ/ckDAAAA
AAAAAACACLq7u7Va7bRp0+666y4JiOHuu+/+4x//uHfv3oGBAbF3BwAAAAAA
AAAAABh13d3dBQUF3/nOd8TOJsFv/PjxH3/8sdj7BQAAAAAAAAAAAIyi3bt3
/+QnPxE7jAQBGRkZLS0tYu8gAAAAAAAAAAAAEGcDAwO5ubm33XYbmQdS//nr
X/9aqVTW1NScPHny4sWLl2A0tba2ms3mysrKefPmjRs3jhPP/tM//dOOHTvE
3lMAAAAAAAAAAAAgbrxe77PPPkvGgHfeeef8+fMvXLgg9tDS2hdffPHEE0+Q
n8vtt99eUlIi9rgAAAAAAAAAAAAgPl588UUyAHzsscfsdrvYgwK/zz777Kc/
/Sk5mfnDDz8Ue1AAAAAAAAAAAAAQq8LCQjKYzc/PHxgYEHtQwHLjxo2pU6cy
n9E3vvGNL774QuxBAQAAAAAAAAAAQPSampr+/u//ngn9Vq9eLfaIQJjX6/39
73/PfFI//vGPOzs7xR4UAAAAAAAAAAAARKOvr++Xv/wlE/ctWrRIrJE4rA0l
ypzMDKlPRkaGNCNTJldp9FaHW6whJaGenp6JEycyn9eCBQvEHhEAAAAAAAAA
AABEQ6vVMkHfhAkTvF5v4sfgcZiUmZIwMnM0NgS0ARcuXLjrrrvoLXPHHXe0
tbWJPSIAAAAAAAAAAACI2Pjx45nbSzU3Nyd+AB6rLlwsSwS0Dc7Ejy5Jvffe
e8x2mTdvntjDAQAAAAAAAAAAgMgcPnyYifh+//vfizEEu3JkyaxPhhrpLM3j
8Xz3u9+lt8q//Mu/3Lp1S+wRAQAAAAAAAAAAQAQWLVrEBJ9GozHxA3AYFJz8
NUetM1ttdrvNbNQpZFLOs0rMnQ1QKIKbbs+ePWIPBwAAAAAAAAAAACLwq1/9
ig73vvOd7wwMDCR+AJYSGZG8SnU2D/t5b4OKVYg2U22O34t7XQ67jWZ3uNzD
FtqNtP/oam5uZjaLQqEQdzAAAAAAAAAAAAAwcn19fXfccQcd7j355JNiDMGj
k5MzY1UegS7mDFY4q/H38doUGVJpho9UKsnRWsmFvHZ9poR+MkMqydBaOTcS
81oMJfybj0kzc3Qmm9A4I+2fCAMDA9/+9rfpkfz2t78VaxgAAAAAAAAAAAAQ
KZvNxsSMS5cuFWUMDUoyeZVqzPySBR6rqcHYMMRoNFkDHdxmMizlzKd1m0vI
EFVtdgWf8zo0cm6pBFbiKteyktxI+yfQr3/9a3oMP/nJT0QaAgAAAAAAAAAA
AETMZDIxAeNf//pXUcZg4U1HlcoUWkODzeEcpmSAx0xWQ+Bms5ZQ2axbK5MM
Sx6chRtp/4R6+umn6QHcddddogwAAAAAAAAAAAAAomA0Gpl0saqqSpQxuMzq
0JGnVCZXaHQGi80hWOsgimzWzX+5DJlSqcjgPppj80bTP8Fmz55Nv/xtt90m
wssDAAAAAAAAAABAVPbs2cNkizqdTqRReHTy0OksEYmqtA2s0gHRZLMeLfu1
ZCUmf6TqsbGKK0ikOrsn8v6JJpcHx5f4VwcAAAAAAAAAAIDoJEc2S3HqlCMo
HOBLQHMsTD4bRTbLLlErkSodxCKuBiV3kUj7JxyyWQAAAAAAAAAAgLEoabJZ
H4/Tpi9RZoa76dYQmdY/PzWKbNZjYS1SYmGNwOtxEbxR9E84ZLMAAAAAAAAA
AABjUVJlswyPy2k1N+g06hwZ9zZhNK11KJ2NPJv12HSS0IsIjCTC/omHbBYA
AAAAAAAAAGAsSs5slsXjNOlUnLm0gUmw0WSz5KqkyoZhXjzC/omHbBYAAAAA
AAAAAGAsEj+bdbPy1QylUbCXs0E1fDbLLjjgEaxp4DBIQy8y6PW4XW5GNP0T
DtksAAAAQDrzer1LliyZPXv25s2bqf/cunUr9fP58+cHh/5QVCqV1A8HDhyg
Hvzss8+on1esWEH93N/ff+HCBSyFpbDU2F0KAABSg/jZrNemICNUSY5NqJfH
LFg8lpXNSnL0ZMVXh0EhuAhZJUHKXsRlYiXAJRZ3xP0TDtksAAAAQDpzu90L
FiyYO3fuRx99RP1nVVUV9bPdbqd+fvPNN1UqFfXDF198QT144MAB6ufi4mLq
5/7+/ra2NiyFpbDU2F0KAABSg/jZ7KC7JIMVzkrlGruH1cPrNOWwixoEUlB3
CasebWaDM7CMy8SKbZls1mvLYT9OBKoeHetlMk2uyPsnHLJZAAAAAACANNHR
0VFVVXXkyBGxBwIAAPGRBNnsoE3HiT99AW2OqkSr02pKVEK3A1PY/Yu6tZwE
VpJZotNr1Aopbxl/Njs4aNFwlpEqSvQmk1EtZy+UUeKOqn+CIZsFAAAASGe9
vb379+8/ceKE2AMBgERoaWnJysrauHGj2AMBAID4SIZsdnDQqWZPnQ2PSVkH
fbmufPgFOEu5Tfy0l0/FzMGNtH9iIZsFAAAASGfXr1/PysoqLCwUeyAAkAhd
XV3Nzc1tbW1iDwQAAOIjObLZwUGPVTWSAFQiUeo59WjtSv4cWSFkous0lYTv
LNey7vkVaf9EQjYLAAAAkM56e3sNBgMucAYAAAAYi5Ilm/Xx2hq08tATaGWK
EovTK7Ccy6LiLZap0DpcVvJmYJwbdbmserlwqJtZYhS4HVmk/RMG2SwAAAAA
AECaaG1tffXVV8vLy8UeCAAAxEcyZbN+bofNZDTotJSh/9HqjCaL0y2UyhI8
bqfNaqFYrbZhOzNc9GsN0RuMFpvDE9f+CcDJZgdCE3ukAAAAABB/nZ2deXl5
CGoA0sSFCxfeeOONiooKsQcCAADxEcdsNkwqCKOHzGZHuEi8dh4AAAAAEB3q
zQIAAACMXfX19Uyy9/HHHw/bP+7RYnNz889Sy44dO+K+lcJ45ZVXIs1maQnY
uwAAAAAgAXp7e73ekV44BgBj2s2bNw8dOmS328UeCAAAxMfnn3/OJHubN28O
1W2UckXKwYMHBau4jl3UZhy9zcX37LPP0q/7j//4j/Qj/aHxF0/kzgYAAAAA
cUf9jdfW1nb16lWxBwIAidDS0pKVlbVx40axBwIAAPFx+vRpJlRUqVScZ+Me
JDLxIJMWnj9//s3U0tTUFCYdjbtHH32U/vjuvvvuES6CeBYAAAAgZaCmAUBa
cblc1dXVR48eFXsgAAAQHx6P5/bbb6fDvRdffJF+MKJwFcT1gx/8gP74fvOb
39CP9IVGLoh4FgAAACAFdHV1rVu3bteuXWIPBAAAAACiMW7cODrc++lPfzoo
FMyKkTjCiLS0tDDTnl9//XUyhvXy8BNaZLMAAAAAAABjyKVLlwoLC+vq6sQe
CAAAxM2rr77K5HsWiyV8JMuZewlioVPW4uJi5rP7+OOPBSPZW0M4CS2zHmSz
AAAAAGNad3f35s2b9+zZI/ZAACARUG8WACD1fPLJJ0y+l52dzUllw1wgH/7C
efIHGCU///nP6Q/uzjvvvHbtGieP5ePHs5g6CwAAADCmod4sQFqhTuWob313
d7fYAwEAgLihfrd///vfZyI+h8PBz1RDXR0PIvr444+ZUJ36g5yTyvYKYRJa
eg3IZgEAAADGOupPuzNnzrS1tYk9EABIBOor//XXX3d2doo9EAAAiJuBgQGV
SsWkfE8//TST/vEvkEdImyTcbvePf/xj5lM7dOgQmc0yYWxPABnPMp8dyhoA
AAAAwBCv02Yl2RxugU4uO6eTJ/EjTWJet8PK3kBur0Av9ka0OlxjdytitxEB
ahoAAKSegYGBzs7Ou+++mwn6PvzwwzCXxiOeTQbPPfcc83nNmDEjfDBLxrPI
ZgEAAABSyfXr159//vn33nsvttXY5BIOpZPTxWPl9VHYY3vVFGPXc7eQwsjd
ilYtr49h7G5F7DYiuHz5cnFxMUpMAwCkDOaS9oqKCuZg+c1vfnPv3r38S+Pp
/+QntGLnlGln2bJlzIf1rW996/z58/xstkcIp6wBslkAAACAsc7tdi9cuDD2
SXQWjYyToOns5KRPN+95mckV42umHI+Fu5HketZGtGg4z2eWmEQbbTxgtwEA
AIgRk8329/fLZMED57e+9a2dO3eGqVlKxrNiR5Xp5Z133iH/uNm8efNIJs2S
2SzmzQIAAAAAl8uYwY0NzcyT5hJOxCbV2XBhuoAGJWcryszMVf5uMzenzNGN
+Y2I3SbhOjo6qqqqjhw5IvZAAAAgDshgltLZ2TlhwgTmwHn77bfn5ubevHmT
f1E8sllRXL58efr06eQfN2+++SbzKQybzaKmAQAAAEDqof7A279//4kTJ2Je
k1efI2UHaSrH0BMuk5qTKaqMjphfLjV57TrOtlL6t5WrJJP9RIYqJTYidptE
Q71ZAIBUQmazdPr31Vdf/eIXvyAPoOPGjauoqPB4PMhmRXTjxo3CwsJ//ud/
Jj+al156qY99v7Yw8Wz4YBbZLAAAAMAYdf369aysLOpvxdhX5baUcMI0nX1w
0NXAyRRlGkvsr5W63BrO9pLrqEdNKu6jZoG7Zo1J2G0SrKurq7m5ua2tTeyB
AABAHHCyWTq16+jomDJlCufw+qMf/WjBggUGg+Hy5cvIZhOmtbW1srLyhRde
uOuuu8iP47bbblMoFHSfMNksvxIF+Xlh0iwAAABACqD+0qP+So/TBc4OJXsK
ZKZKo2JflS5VGLzDryetOY1Kbiqp5Twi1dsTvxU9eoUsU+aTmSnTWuJY9RW7
DQAAQJTIggZMynfr1q2enp68vLw77rhDIuSuu+76t3/7tx/DaPre9773zW9+
U3D7f/e739Xr9Ux+62W7RSAnOYcJZpHNAgAAAADNppML/gkaCN3UTrFHOAZ4
rTnhNqJEbRJjK3qtctYY4nlHLuw2idTa2vrqq6+Wl5eLPRAAAIgDfk0DOtyj
Z1qeOHFi2rRpt912W9i/LCBx7rzzzpycHJfLxZleGyaeFZzhzAlmkc0CAAAA
jF2dnZ15eXlxC2rcpsyQf43mWMfqfZzcNksEbM5Y36dZHXIryrXWuLylSHnt
emJya2ZDPKPZVN1tktSFCxfeeOONiooKsQcCAABxECqbJa+LN5vNr7/++ne+
853o4kSIi/vvv3/58uWXL18OUwDBGxbTrT8AwSwAAABACohjvVmaUSEV+oM0
w+gYq1elex36yP74VjbE+pIOg/BGVBrj8YaiGhFZaUGqivtE1tTbbQAAABKA
zGY5ZQ34ZUsPHz68du3auXPnzpo1a+rUqb8d8thY8IMf/ID6s+AXv/iF2AOJ
wOOPP/7MM88oFIoPP/ywtbU10kK1gkWA+aksglkAAACAFED9rU79+RevtXlt
Wn7EVmKO7zzLhOIVgB2GQm+P+TW9Alf5Z2pE3IgmVUYwmh2F6q+pt9skrZs3
bx46dMhuj30vBQCApMDJZjnxbKhL48fQ/b/2799P/2Hwve99r6OjQ+zhRKw/
NPrZiNYwwCb23gcAAAAAsaL+xmtra7t69Wq8VugwKHgZm8wWr7WLgYwlR0Jn
i/0ifLvARtQmbityrqEbHHSqiW0g01jYfeLwiqm32yStlpaWrKysjRs3ij0Q
AACID/7U2b4RXx0/8hRRLD09PT//+c+ZPw7+53/+R+wRiWaAR+xdDwAAAADi
IL41DTxWgdmPFKXREZf1i8GjV2RIpCMVj/qobuFbY0mVidqI7pLQ5V+FKOyx
xbOpuNskL5fLVV1dffToUbEHAgAA8UGGdUyORyauYyuM5Vi2bBn5t8Ftt932
+eefiz2ohOJHskhlAQAAAFJJV1fXunXrdu3aFYd1uRpCRnqZJe44vEBaMIW+
EZg6Mdf4eyyyiKLZGD9c7DYAAACxEYxn+0NcLC9WxhiFL7/88pvf/Cbnr4Px
48f39vaKPbSY0B+TYOg6LLH3NQAAAABIVl6b8N2cArRxuNI/am6LaYhZzEGM
hF3Pv7SfINfxJ6h63XbfO6P+L9DMZt97tdiivGFXqFmsoWSoTdG/4Rh3G6/L
bNSpFDly2RC5QmOwJPlHLLpLly4VFhbW1dWJPRAAAIgnToKXyLRw9Dz66KOC
fx6oVCqxhyYCsXcxAAAAABgV3d3dmzdv3rNnT2yrcWmGm2opVRp5S3nNei1F
o9U7IgjUIl/K1RDI/zLNEU7EtBvVMpk8Z0TkMpnC6Ij+8n63RTNsDmrkBa7O
htC3KstUWiKfaStU+jUcZUOUIXC0u42f1aAWLgScoYjiXacP1JsFAEhVoTI9
MoAdQ8rLy0P9eXDnnXeeP39e7AEmiNi7FQAAAACMrrjUm23g3i0rw+gatGk5
uRsvF/Uy185LG0YepkW+lNusDgwh0mvkvcbw0zp5UaI+6mzWaeRuRGXD4KCV
uxFLzJzlwtRA8JHpIp5H6nU7g1wup4kcg0JvdbucJHe07zjK3cbHY1CGvUGb
VBV1Xpzy+vr6qG99d3e32AMBAID4EztHjJuOjo5//dd/DXOo/93vfif2GEeF
2HsQAAAAACSa1+s9c+ZMW1tb1Guw6XI4fy2rTb5gzGvXc2JNuc7GWtKuC2Ry
an785vG4KR4PL/gLu5QgS2B2ZoYq0qvvnaqIolmJwhZdUOm1cjdihnooXfQa
cjgjyGG/RPC+XRlylVar0Wi0JSpimYySWOeQuk1E+BtD+MwW/W5DfKBDbzBH
b7I6XS6HxUDeQk0V/WzeFEd95b/++uvOzk6xBwIAAKNI7IgxVrNnzx72r66q
qiqxhxkxsfcLAAAAAEg1LnMJ5+9kWXBip4t7zblU6fA/5TaolTny4NNyBXOf
K6/VqJGRC2bINA32YZZy2bRKeTDTk2Yq1EzFAw8zEzPiq+/dpsiiWZk2qmKn
rhLu1FcZM1nUZVJznlMaHcFFift2lRCVVh2GQKGDmLNZN+sjzrHGI5qNdrfx
IcPbTKWBlc+7glN8M9TcCcZAQ00DAABIco2Njbfddtuwf3Z9//vfv379utiD
BQAAAACICfU37fPPP//ee+9FsazXYeBeWC5nXUFv08o5z5fQmaPbxLsiXeqr
pOq1l8iE01DfNMgQS7ktWuFl6KTUawtM0JQaIp3z6XU26HU6/YjodDqjJYq5
ml4j7/J8rZVIHL1W7kYkKjN4bMx9uzJNxEJmptBBpibCMg5crEmqUYbPLNHv
NkOCm4ud2Q7xaJj3jWw2hMuXLxcXF8dcYhoAAGBU3Lp16z/+4z/IPwO+/e1v
P/3001lZWY8//vg3vvEN8qnXX39d7PECAAAAAMTE7XYvXLgwmkl0bgv3onT+
Ff1OAzc1pVM4l1mZGXwmUyaT5WicxARXX/Amy1HkENNJMzVu4aUcwVthSTMV
SoUsI9BnaMqo18GMISfKggOjyarlbkWFnnsJv0B4a/NnmXY9EzyrmPmxTouO
WYBfECBCbvJD4Ve7jXx9Mew2g2TSLvjW3MhmAQAAxrSCggLyT4C/+7u/M5uD
x/T33nuPfPb2229vamoScbQAAAAAAGJp4AaGmUaBWaluDefOThK5/8r74C29
ZJah5TxWDdNJ7S9iQESXUpUj/FKZdIFW7uX8zgZVYIk4zPmMM6eRE0JmqowC
G9HCrQAg11rpp1ixrTRDKuWuzxTjrFl2vQWm8ETUYtxtPFZmnnCGUWCSspOp
h8BsIuDo6Oioqqo6cuSI2AMBAAAQwLkF2Lx588hn+/r6HnjgAbLDs88+K9ZQ
AQAAAABi19vbu3///hMnTiT4dT2WQKaaQV+h7zUo/LlihrIh2C0Y2MrMHv5S
Q0u6HSaDTq1SKRU5mRnEXbCG7vxlClzdLyuxJPg9jj6nilflgZSjS7V8Mpi0
Z6gFYmJiwq3OlnRJfJJAvVkAAEhmd911F/OXzA9/+EP+zSsPHTp0++23M31m
zpwpyjgBAAAAAOLi+vXrWVlZhYWFCX5da6CmKJ2gDnosTI1RjTWYqrlMTBbn
C2O5S1EdiOv3OYbumeVmpn3GPucz6bhN3HuI0aQZOUqNxZGC4SRRR7eEmBHs
0ilkJSaHuYSZbquwizfIJNfV1dXc3NzW1ib2QAAAAAQolf4LoO644476+nrB
Pu+++y7d5x/+4R8+++yzxA4QAAAAACCeent7DQZDwi9w9upzpIEEdejSdLc5
ELr55sfyuw1NpuUt5SLuDiaVKdVao5GZZyvVO7yDHqYGQkZD6kWzwVoHsqHg
2esN/E+qMjNRe/BGYA41L6GWaVJvjjQAAEC6qK+vX7VqldXqu/zH6/UuIKxZ
s4bsc+bMGVFHCgAAAAAwRtmZAgZGOjINZrMZhkDo5rYwxUXpu19xl7IFptFK
ZBp6FqXHrA4s4bvzl8cWWANdrja1WDWBt8+aRJrKXCbm85XINfSdQVxq7sxp
3s3FgNDa2vrqq6+Wl5eLPRAAAIDheTwe8hg/adIksUcEAAAAABBPnZ2deXl5
iQ5qXMzF+FKVzmh3eQe91pzg390yrbFBp2Y94BFayhKYRSnN0TlcDpOeSOmG
FrHr/SuRKgwpF9d5dIFolqnwkPpcDWQQK83MUavVcvYN0EosKVjMIY4uXLjw
xhtvVFRUiD0QAACA4SGbBQAAAIDUJkq9WeJi/KEZrr6ZssF7gXFJc+hKsfyl
zPyr2QMy1SZqnUaFP8mT62yJfIOJ4LUpAm/WX+EhPViY2cIhSHN0KVe+AgAA
IE0hmwUAAACAlNfb2+tNdJFSR/CuTRKJzk6/uluv5GatOWqDK/RSXoeReECS
kUPMocwocQ26NYGnyfuLpQiPmSmla3Ck3KTgsGzGEt4N4KQyWeAxqdKeXtsj
Mjdv3jx06JDdjrulAQDAGIBsFgAAAABSW39/f1tb29WrVxP/0m6Xy+WmsFJT
t8NqMpltNovFYnMJ5am8pdx2K8XmcKZJyVUY4nXbLGYTxWy22uzuoTDWXCKT
yDRpNIc4Ki0tLVlZWRs3bhR7IAAAAMOj/lL9jHD06FGxRwQAAAAAEE+i1DQA
ALG4XK7q6mqc2wIAAAAAAAAAiK6rq2vdunW7du0SeyAAAAAAAAAAAAAAAACp
6dKlS4WFhXV1dWIPBAAAAAAAAAAg3XV3d2s0GoPB0MPD6en1evl9+DcR4/eh
9Pf3k336+vr4fXp7ezmroh7hd6OWJftQaxZ8RQweg8fgBQfPqTc7tgY/prc8
Bo/BY/AYPAaPwWPwGDwGj8Fj8Bg8Bo/BY/BpOPiBgYHB0Do6OrKysl5++eU8
Hs4ga2pq+H127NjBWWF+fj6/W1tbG9nHbDbz+6xfv56zqtLSUn63Q4cOkX0u
XbrE74PBY/AYfKjBU78xrl+/3t3dPRYHP6a3PAaPwWPwGDwGH8Xgc3Nzv0G4
9957x9Dg+d0weAweg8fgMXgMHoPH4DH4NBz8tm3bBkO7du3aokWLFixY8Kc/
/UmtVm/atGnJkiVvvfUW9cPFixep/z1y5AjVzWg0FhQUUAPYsGED1ZN6U9RT
RUVFK1asaG1tpTp8/PHHWq2W+mH16tVUh8LCQqqDUqmkfqaWot4v9Z/0ZdTH
jx9///33Oa+1atWqd955h3kt6pHOzs6//e1v5GvRI7Rarcxrtbe3r1u3jvNa
9AgNBgP9WtRT1Ag///xz8rXoETY2NjKv5fF4qB+WLl1KvhY9QmqF9GvRW+Ps
2bOc16JGqNfrmdeitwbVh3wteoTFxcXMa1Fb4+uvv+a8FrY8tnwCtvwnn3xC
vRb9G0Cj0WzicTqd5G8Jasvz+1BbnvPLhPqVyO9GDZ7sQ215fh8K57crNXh+
H2rwnFfE4DF4DB6Dx+BTfvDUYU5C+Pd///cxNHh+Nwweg8fgMXgMHoPH4DF4
DD7dBr9ixQp+qkzq7OykI9ysrCyTyUQ9kp2d/corrwwOhTzUgxUVFdTPK1eu
pH6mhu12u6kfCgoKqAd37NiBpbAUlhqLS1VWVob6nQAAAJA8PB4Pmc1OmjRJ
7BEBAAAAAERg586dmzZtClPWgM5mN2zYcO7cOXoqXWtra0tLC/VDV1cX9eDX
X389ODQdl/rZ6/X29fVRP7S3t1MPulwuLIWlsNSYW8pms/GrrwAAACQhZLMA
AAAAkNrobHbr1q1iDwQAAAAAgKWnp+c+QlZWltgjAgAAAACIJ4/Hs23bNn4p
BgAAAAAAAAAAAAAAAAAAAAAAAAAAAAAAAAAAAAAAAAAAAAAAAAAAAAAAAEgq
VVVVq1atGhgYEHsgAAAAAACR6evr+4iwZ88esUcEAABjT39/X3eP+6bnGhra
yBu1z1B7jtg7L6SC0tLSvLy8/v5+sQcCY1vfjSs3j+qvGYqvlr/51cY/Xl73
9OW1T6GhjbxdKXvR+eEbrp0r3KbKW1e+FHuPBgCAscHj8UgIkyZNEntEAAAw
BnR2Xzt6do+uXrXmY3le2dTFqyejoUXXqP1nddVr24x/aT6z56bnmti7NoxJ
w2azN2/eXL58eWVlZSJHBWOFt+PiNcP77St+c37u99HQ4tguvP3A17olPReP
ib2PAwBAUkM2CwAAEbG2HtTULFqy5mHRMz201GvUfrW55i1r6xdi7+Ywxgyb
zXZ2dlIdtm7dmshRQfK79ZXN+eEbrW/+QPQQDy212yX1DM/ZA2Lv7wAAkKSQ
zQIAwAjZ2s0fVL4senyHlg5NXfGyra1Z7F0exgxksxCpAW+Pa2dB67wfC4dp
Of9mX/zTC7k/u/D2/WhoI2/2t/7X+Xkho/6vNr3Sd+OK2Ps+AAAkHWSzAAAw
rJ5bXZW7lwtmaCs0M9Zse0Wza2H57iXaT99BQxt5o/YZas9Zo3tl+aYnBPeu
qj0FPbe6xd79YQxANgsR8TpbHKpHOblZ68KfXFn7xHX9291faHpP1faeNqCh
Rdc8h7U3DCucG5+5kDuOs5tdWDK++8x+sb8BAACQXPr6+t4jVFRUiD0iAABI
Llc6zhdtfYYTmr3/0fP6xvfMNr21fS8aWuzt6Dk9tUcVa5/j7GnvbZV95WoV
+0sAyQ7ZLIyc5/xh++KfseKyd/7jWvWi3hM7Rc/00FKv3dhd2P7nh1j/CvDm
D9wH8bsIAAAAAABGpPWSJa/0v8ms7IPKFw+c+FD0KA8tVVuD5cOVlS+Qu1x+
2bQLl0+K/VWApHbu3Lnjx4+H6YBsFmgem6l14b3BoGzeD77W/k/vyV2iJ3ho
qd2u71rqK3dAJLQ39m0Q+9sAAAAAAADJrt155p3S/2IisrfX/7b2i1WiZ3do
6dB2ff5B7vpHmX3v3ZLfOa5+KfYXAsYwZLNAuXX5zIW3fkZMl/35zYb1oqd2
aGnSPOYqx19+E5w9O/fuTvPfxP5OAAAAAABA8rp+07lsQyYTjhVofn/o7HbR
Izu09GlNZ3QrNDOYPXD5xidudH4t9tcCxqq+vr7W1tYrV3AXnvTV33uzbfmv
mWSsTfl/POZK0fM6tPRqJ3ddXj2N2QntC+69dfms2N8MAAAAAABIRv39fet1
c5hYrHDLH5rP14ge1qGlW2tuqfnz5j8w+2HJ9jf7B0IWFAUACONq5UImE7v4
7v/2HK0SP6lDS8N2qvbyyt8G/42gcMpAf5/YXw4AABBZb2/vZMKcOXPEHhEA
AIjvwNEqJhBbunH60XO45xeaOM18bkf+xmnM3th4bLvYXw4AGHt6Wo+0zr3b
fy35gh91fbFJ/IwOLV1bj2XHxbxfBAvP7i0V+/sBAAAi83g8EsKkSZPEHhEA
AIjM3dXxTom/zKxiTUaDZYvoAR1aOrfPjmneWpNB75B5ZVNveq6J/RWBpONw
OFpbW8UeBSSvS6tmMlHYte1/Ej2dQ0vz1tVYej7H/48F9sU/6+/pFPsrAgAA
YkI2CwAAHLUH1zHTFD80vCV6NIeGtsWwiNknDQcxxQi4SktL8/Ly+vtR8gIE
eM4fDl5CvuJB0XM5NDSqfbXxGWa3vF6/VuxvCQAAiAnZLAAAkHpudb9T6p80
+27p7yz2OtFzOTQ0i93wbulj/t2y5He93h6xvyiQXIbNZm/dunX8+PHz588n
clSQJK5qc4LXj+8uFD2UQ0OjmsdceX7+D/0FkJc9JPa3BAAAxIRsFgAASEes
BmaCYqVxqeihHBoa3Sr25DF75tGzn4r9RYHkMmw229nZSXXYunVrIkcFyWDA
29P6p3/3J2B540VP5NDQmHZlXbDURs+FZrG/KwAAIKZOQnd3t9jDAQAAMWlq
/BePv7Umw2zDLcDQkqWZz+14a/V/0jvn5l0Ksb8okFyQzUIoni8bmfjrark8
xjCt63C5ZVdZyFa36XTdpnP7dDdCLG7fUVSnKdq7tWivpnDvjnLRs8Gx3Q6X
rVnwcvGSlwvyCqkN3l6/if1ZVAos0lzJ/si2dIzstboaVxZnP1ew4OWCBdl7
6/Xxegvu+mJm53TVrRT7uwIAAAAAAOLr7+9jChqsrHwhfsHanoONm2v3hWrl
u5vKdzdWNJ0NUT/hbEV5VXF5tZpqmqq1+1vEzwnHQDu7OT9XvmSpfGFh8bH2
vQebylnbvLFaYJGWavbnUnEkwk+5cs2c7Fz5wlx5/hr1sVF4U8UfPcfcEax/
AJVFIQjZLITi+uQ9Jv7q3L8mxjDNtEQqGZF7ZmfPtxzmLF5dfB/R5b7Xroge
b47hpq+Y5d+QkxespLbthge5H0FNY8hFAiaamkf2cqaiycGlnjp9Ik7v4mRt
64If0Tvn5bVPif1dAQAAAAAA8TmufjkqBQ1aSieM7Gx23EPTCqrKOYsfMcwh
+yyswWzeYVudWubfXBNy11rbawse4mzpe8uOh1wkYNL2CGPwyqUPMAu/oKmI
+/siyxpcvtoi9tcFkgiyWQjlyqZX/Nns/B/2nvokxjDNnPfwyI5mtIl7G3cR
i1dvmEI8OSV7hJM20fjtXNlTge34sHkoX+3at2w8Z/M/n9dFLNKxI5vz/KKy
LSN/RUvRVGbB6UtWxuuNtP/l/6P3zwtvPyD2dwUAAAAAAMR3/Esjk33tOVIW
t1StpXR6JGezU5aqTxKLH6mfRz67xIBsdphmLH8msLUe0Q/lqyfNqnGcrTx7
eZiNTJGXRx6u2jcTk5ImVZ6K8/v69HAJs39abJ+J/XWBJLJp06YVK1YgmwW+
dtUj/mKzyl/GnqRFmM1KJA+Sk2Or10wJ9RRaJK15fVZgK2atWM88buJ9Olt2
MfUHKos5E2unzI8wG9+yKLjwPTX7dkWybMj2VeksZl53f2+X2F8XAAAQx8DA
wFnCxYsXxR4RAACIZp9Zy2RfTWd0cUvVIsxmJezJsUcMyGYj2tobma09/f2N
zOPbCx/hbOSifUwRieolnIm1jy2KsKCBvxk1TCwsGTenOL5vzWStYvbPhqNV
Yn9dYCxBNpu2Lub9ig6+HEX/GXuSxslmxz8onT5lYqBJJ98n4dsQjAf127Mf
nhzonJW9LFRZWrQRfwoTD7AKR5Dx6ZBAAGsPzrOlRROuniamzkqeX9YV4eKC
7eqHrzDZbN+1S2J/XQAAQBwej4c8Sk2aNEnsEQEAgGh2f76Byb6Ond8Vv7SQ
k83eO+GxSVMCbcJDD0j4ZuYyBUuPNS6f8tADgc6PrGsKUZYWbajpgxnspMqz
5FMVcs5GDgSw+4PzbP0fUJl5T5QDYE2dvXddU7TrEWpHbTuD87pNm8T+usBY
0tXVtWrVqp07d4o9EEg0+1v3++t5rvxtXFNBiWC10q7Dm9bMYtWkLd6mi+gl
upp153atP1C50te2rT+9TzfyDLDrsM5ev+Vc/Ra7qZrz1A3fU2WWuvIrzeEz
yV0dpspz9UM3Nasvbz883H2vTlTb68pM29abd1Ct7FzjcKONtD+/Na+fHdi2
4+WFnGc7tnELFxRUUpti02z2g+Rs2whaYyFRdfae7fVxmDrbUZHNZLO3rpwT
++sCAADiQDYLAACMmoY1TPZ14sLuuKVq7Gx2ytKNvD57dlfPY110/9C8pshe
ZU+TuUJvKK2sWUs1/b7yg2dHngpSy+qMTRVGs+6InZM01jUd1+3et3n/cf3J
sCs52VJ70Fyxu9F3U7P95upj9mFe9MhxXW19qb5+I9VqGyuaWoYZ7Uj7t2xk
olH+tFXODGSJb35yrbW9nHN3FHK2bRStfGEwbB83WxV+u0XULHYDs3/WHlwf
fmfuvX6d2q2uNB7ov3UrMV8fAEhCF976mT+bVf8u9iSNk80e4N7tayhtq3wu
RDarr3heKrlPOvlB3wzbyc/ncubNdtQX5c0SvNeYNG9FIecC/HNlL4+nV/Xg
PZOfz+to3rLh+YmshR6cUVfnS2iv7Fg2d8o95DOTn8/m3afM0Nu8pWLBjMkS
nvsmFqxYZhe4Z5auLu8pbonXof55RYXtAnfLirS/cDu3dgazKFGygGm7auSs
Nyt58LktS9i1Du57zh7lDsCqSjE+uygO2WzV3GA2e/ms2F8XAAAQB7JZAABg
7GxYnZBstlSom5412eWxecw19cca8ydI7p3w0ANUGyd5QN3ImTdbW77mJcF7
jU2Y+ZKmsZbTWT37gXHBVdXur140hb3UC4XFQy9dXbb0SXaN1geWlHPvU0a1
/TX5LzwmMPV3ikxeVi9QF6JpX7H8sXsFRiuTa/ZVx9jfqHmS6UCULGDanrI5
7FU99FLRUnatg/tf2h/bx80uXfuAhnvTsXhls+tC7cYD/f0XP6nd++zTe2Zm
Us28NC+B3yEASC6jms2ahLLZK1vZ2Wwlk81y6s1mk/Vm7Vtf4/+eZ3nw5XNE
gGnKI5NY6XShcgoSycNbPgi12hlmcvCm1bND9GPeLOu+Zs3r5w7T/ykLGedG
2j90OkrcTy1ExHp4dVaY12FVmYi4WVYQZQ0kUy0jjpSRzQIAQBjIZgEAgCFq
NludfT/R6aE5zLzZsPcC0y15bJjzvYVV5D2tavOJ/uMemyS4yPTc3HyZ8Npm
rWHNKdW/Py38q09Zqib715Y+Gb7/C6WbY+hfWxB8dyEi1rPD1P4tEEh0I/24
N5ITcWet2RzrCiPJZt2t55sWLaRTWaa5W1sT+00CgGQxmtmstK6++sbh6o5A
u2IqN5XNZ/+OJeuakrmiL5tlpsLeqMsN/6veb/riDuGRRGPygpWBgem3jKQo
/JT5gYm++opZw3cfL2cqskbaP3QzFU0O9ucWNGDaOW51WeJdxzbZ9cauxeTa
1uzg1o5ANgsAAFG4detWFiE/P1/sEQEAgGgSk81OWFh8xF535GxtoOn3N5YW
zGHFpOT1+KGz2Tr1cBN9aAX7mNmzZHoZnQeYIq7HGkd0Ns2kncca80fQPVjr
NdL+1lNqZv5wmPtwGbnVZYMmLFSH+xxH2uqKZhIrjfa2YpFms30ez9nNmvon
Z3CCWarddLSL8oWChDEajdu2bRsYGBB7IJB0RjObHd7kBWQSGCqbZc+nHTJ7
QXZFUfbcB7mPFwRm4QqNZOJc+QyBogGU+x7Oy+Y/9dS5oVV17VvGeWr2gvnb
1y4ueJ7zElPpqa2c/uOnPLW9cv25+rKaFZxE9GFzVP3DtPatLzO9536wKXRP
HX+T+t9CrDNdWbcbm75kZWxrQzYLAAAwupxWs8lkGvp/myfipT1Oh8PhJPn+
2xt6Aa/bxVnC95+uyF8ZANJYYrLZYfhmz04qJy6ED5XNch73eWha/pr8/Fze
XNbgLFyBbHaC7JkXZgoUDfCdds1+if+UvJyeiMuvDzCtoHR50fvy6fezHg5M
HOX2lxcu1zdW1BpU8ofYL+ov9xpp/70Hq4M3+3qhVKD8QqDp84UD6mm1w5XJ
HWEzasj4d1LlqVHPZq8eOXzg1dn8VJZqp9atEesLBQlTWlqal5fX398v9kAg
6Yiazc64wlpcOJvt2DGfvdTDdfXMRff6vZxaqVP8lRA4Ixk/a77/Av/Gldx/
tJzymt2fwRayj8X+erkd21h1D4orK5kxH1gg5ffnzB0t2BYsEXD6A/KSf0nF
0N2yIu0fppHjKd4Wbs4qP3CWEMl2DI37IV6JbYXIZgEAAEaTSx382yHTHGFE
6rVpeX9N+KjN7hALWHOE+meozbG/EwBIH+Jns0Op5gvVZNWCUNlsLWtyJnX2
mVt8LLDIMXMx5xWZpdjZ7L35Nf6SsJWF3ER3YTX91B5NLmtO7wR/TQb9EnYR
hoPMmM+uJevfBmo41BbJyKz1pWPB98i+G5ds+clo+u+tzA2WvV1iqA3ziZw0
q9ildIfeb40+zCIRtWP15MQiThmKOGezPR0dx/9SKJjK7nvxuUuf7RX3OwWJ
MWw2293dvWnTpk8//TSRo4JkIO682fGzFhP38BLOZs2syrGSvK2V7BetLGDV
kvUHpJyRkDVULSvIp+7ZTgSeBxaQr+Wvl9vVuLJ4wcvFS14rzssuzstjwsYb
pk1rWIdSf39emHzP7Ozsum1lVw7v6j2hO1236fSuMvOO9eYdZR0noukfJhcl
ZsNOPGAK2/nEev4fHrxtG002y5qROyW7I7YVIpsFAAAYRR5zsFRhpiZEohqG
S53B+3tCIpEqjUKd3Vq5QGeJTBv56wJAWhM/m/W7t6g+mOYJZ7MtpawLFu+X
H2S/KDmJVBIMVNnZ7MzcYOBp30gOctxsf+Dpa6fUZJIZyFr3bC+dszB3zpKl
c/KXzlnHxI/2ut3VcyQC/WsL2GHyuMem5ZcW15r11As1NZXvbiyv3bdRX7+x
1lwbXX9iNuxwU1XtG/mXe2ZXC9yJLLp2xMD6yPLrwwXFUWez9D2/jE//QTCY
NS2cb/tI27p9Gxrd2vfsFvsXzCgaNpvt7OykOmzdujWRo4JkMKrZ7PgHpdOn
TGTa5Afv4f1mlWStKAubzeq3P08uJXBdP+dF6Rqn7AcfJu9Kxn2qOdRT3HuZ
3WjcVLd2cYF8xuzpE8cL3FzM3//Grvn85wIb5OFFC7L37mJFoJH2H2E2K3gj
NqbVZUuFXnDqsGUThmvDf17IZgEAAETlcQfmx3qsGuaYnclMXqWeD1OVgM1h
UAj9RZFj463BohFKZqVK+4hfCwCAlqhs9t4Jj02aEmwP8OdwSiTT9C3hstmT
jfnkg8x1/eSLsuLHmXTVU1Y2O6VwY6hBsp46qybXxLuXWd1ug7qoUP6CbNqU
hwRqI4TKZskNMl32TH6p+mALudqI+5PZ7PazoT+O9r2ahQ8IrTa4zWNsJ5vy
yc9U4NOJOZv92ycFTYu59/xCC9M+f3OO2L9gRhGyWQhlNLPZiSZ+LtdcWbOA
M7f2qXMnwmSzw8/D7NiWTa6ueJsufMoaxVM36gv5tW15mP66DcLVXAnTXzYH
57VG2j9kNkvcsyxcNhsmDZ6cHfIOYiPdB1jTkv3TmJHNAgBALLxe7wLCmjWo
yRY9k8o31VWmUDdY7SYiL83Rma0NOmVOpiRMUQI+j0XwJuFqs4vs5TKXCPWS
mVyh1gsAEFJistkpSwWSuoP7VJy5tS9oKsJks9yZmQKX8LOrqj4mlM2SKSt3
kCN5qk5T+KTQL2EWpj9nzIIWaoIbJ8L+ZJGHcNnssX2LQq1twsKQdxCL8BPf
GHJjximbXbf4t6KnnWOrHcx+/VZnJ9X6enrE/k0Tf8hmIZRRzWZD5HK6YlbO
yXSLNpvdwcpm6aKp8cxmG4tGdm0LsaoT5VuyJw7Xf0bwxluR9hdu+opZzJzV
MNlseZ7ApN8gsv4D/bmYK1ce8LXVgeb72VxXfiP6fQDZLAAARMDj8ZCHqkmT
Jok9ojHLaRQqQsAl11pHvko67OWQKoiyBi5TpsCLSHVW3AIMAKKRqGxWOKlr
qhGsQhAim60f9qp5dvkCWf6xeGezlUtZdWhDIVe1vyZ32NlDs4jbeEXSv04d
rE8bJpvVZd8fbm0F++pChrrHN6t904MfmT6TatPkuYsqG0MUkmVvsQmjkM2u
XzJV9LRzjLYzf90o9m+a+EM2C6GM7rxZ4VxOz54mylxHL1zTYAsrGJ3KzyfZ
9WMla7bxaxrElM3WZXNKMUwsWJF3YEdZ++Fd7ZWvhVoV1bpMW+qKXps7PWTo
mrVifSz9eW1ENQ3Y81qF3PeynVzk8MrJIbs+XLGNW2/hwBJi/Pcxk6KRzQIA
QPSQzcaLXrDiK49UZRr5Or12vdA65FZ/sQKnYE1aldExOm8RAFKfuNksZz7n
lLDZ7LF9ueSDs9Zs5r0oa+qm5KF5TfHNZo8Xc0oxTJktX1e1trap+qRdt+Sh
MO93j9FQvGThkxNCZqSPsGsLjLD/iGoa6N9/JNRa/O6X7xdYsFazlHuvNNqE
Obn77bz+p9RkAiEPTIGOYzarN75vKS4SPecciy0ls9kvvviirq5uYGAgVAdk
s2lLhGyWOw01/LxZ7r3A6Og1RCApCXEvsFiyWd0acpbvfc+dPkH2F7h3mH1H
4fa1y2rKfK1u2xZfzxN6+67VW5Y8xQk5p+etjqL/yLJZaV2jUJ99y8az1zn7
gy29jcvYj5FFgA29zauzJOFsr9eHGAPuBQYAAPERl2zW7bSbjAadlqY3WR1p
WOjUaW3QqHLCTJ2VZsrVGr3VGdGMVrdGaF4sXRjBqBR4NZnGPOxKAQBCSVA2
WyiczZbnsqahhp83yy0n+9i8I+y1cQoCTFi61hrXbPaIgXXDL7mmnOw/hb+q
Fp1Gs7ysXDXUio1D6euxU7rtVbnymZzqr5Mqz0ben5XNPqA5LvRBmFWcPHlW
aYX1uIr9mGT6+5ygu27dbIE6ukEPzdkfduOP0r3AqD3266Pm/S+/KJhAHpz7
hr1m55XPD6K1fFyV8tnssJDNpq3RzGalNXW6DpOuvbHS13w/lJu35mZxLqi/
77nALE3hbLZ968vs/k9ZiDK2lg+eElxb/LJZ/XZ58LZZk7OLiPdbXsAuzkBn
ucWsNzj1NLmJmleTcevQPNhI+4fLZsk5xnTdXU4HbmHbwObi3RqMiHaJbHbu
kvlbVszfsGJ+3iximyxZHfIlHkQ2CwAAcRBjNuu2NShlQjfBzFCYnL7bWXGe
y9HZRumNJA2hNFWqso/8HmBszgbuKbNv66oa7EKPSxX6NEzFASCOEpPNTlio
ajqrP3i8eqjpm05V72/cqM7lzueUV+nCZbPtuoUPsfuXEoliy2Y5e5apvFwX
52yWNaoHyk8F3+/+qpck/P7sLJcsXEC17azyCL5Zr5H2Z9ebZbYS2dhFHij3
v0Rnqrxbg7Gi3aYaciSPFFVvPnhKv39fsZzY/tPZ85ZDfGTxz2YpfT0957Zu
qf/DTH48Wz/r97aPtP23bon7tRLdtdOnkM329vZ+/vnnp0+fFnsgkGijmc2O
yOwPNg0X6/Hro04s/qDQtK1wjZx7+f+isvKoAtgwT7HnzUqkFTsqe0/vaq8r
yuOW1PGv6sAC9hnelOfqdmy5crj6yr5NdUWsJJlONSPtH6adLprKdKbr7pLN
XsbOsclJyIdXcmvqTl/cwc1mHzYH5wzv2v58oNQDOTm2eT05yXa4MBnZLAAA
jEh/f/9nhKNHj454UU9DSfjL+BUGPTc/VKX6HaqsuhyhTZEZ/fv22gTXKPQi
amc83woApKPEZLMjM602cKV8qKDvIDsCpUyYPU9TU1qumcer0fqMUSifjF82
K5kwJ/+gfc/Js9WVa7ij8q/qlHoC6+F7s98vNh7XHzmr311fnM1KTYfmwUba
v33v7jXBsgMLa7hx6P7yZzgDC95A7exa7habmRuYh0zeUu3JWlaxher8YBrM
qsNQy6qcwCnREOdsltZ5wX5IsVhwAq1ZmS/WFypJIJuFdCZyNvvga+0jmHJ5
hVXWNbT7Xm4XHklM82YrZo3wzUw0DU3o7dgxf4QLVAxVA4i0f5jWVbeY6Txe
Xsh69jCvNMGsvC6ig4VXhzZPU87OZlk39jrAlOElNntXPaue0hbubcWQzQIA
QCI5NXKh6bLDyDCmdHroMArMZfW/80jKzHJYSmQj2LY5Ftz+CwBiljzZ7MLq
6hFMwqxe8lCoFbBkB9cWt2z2WCPrBC2MwKpY81rDmb38ZDT9954khjRuTjHr
IzjL+whk/qWE0lSfbHre8tlgfYbswExmphFVf+9VNzE3EdvDqoEwM/dYnHYk
TjY7wNbf39+2u+4z2TP8eNbd2ir2d0tMyGYhncU7mw15HysBU14+3Uwuzi5V
+mD2FXLNRTOGW91UkynUSFihYtinBGJbTt4Yxuyi9fR6TCPIqLNWBCfBRto/
dNsyN7jEc+eCj+uD01z9eAVpT2yaK+F42LcFiGyWybG7TOsXMdOJZ+XeCKzk
3FryY3rq3PADjiybHQhL7C8TAAAkFY9uZPe94pIq7WIPffR4bFryvSoNdpdZ
TTyQOVQjNipO43A5eIYhHUv8AkD8jVY2e7aUN5E1nIXlrOv3w10gf3bjC8Ot
bdb7ZHnb0NnsWaEisYFsVuipPetmj/ANPamn78x1au0IMuppwdt4Rdq/vYLY
Gi8Zg++aXzCWV5DWXs7bko/41hzMpYXuL0bccI34XMrJPxNeiNONwIbNZmke
l+t4cdGnMx6nG51G3nS0i/3dElM6ZLO3bt3q6ekRexSQjOKbzVqGT1DvmTxl
4lz5azWVm7q4i7PKpUpmLb7B7mCvXMytVRswXT7/HCvmNZz+gBzJw6bmUIOc
aiafWjGVtVQgimzfkcs/3MxeUtjRXMY60BF5sr0yd/aDvGX83aZWVG7p5b67
yPqHaqYlweS5on6X/3H+LcCEqg3YNc9x32NRGeteYPfdM/k+6eQHWTFvVhFz
4zA9+QlOXrAy9j0qomwWIS0AADBswpft+252laPIkWWGzhFzUroaqsvMnIrm
6Kz0QyWBu3XJ1Yaoo9lhw/ASc4pXigCAhBm1ebObh01Qx93/wJSZTy55X7X7
1B7O4sf2LSJ7Fuxj31iqpaJoIXfOp9/9kwqqOcFgbQExGXV64cZQg5z+PvnU
RvKKT+JeZtVq/ks/NE3TVLu7dBr5WDC3bKlQ507jLhIwKzffyLn8P8L+ZB1a
dVNgS/JvAUa+u0Dbz6sRMWvNZiIYF8pmiax7SaCKAjGZVsKpxBvfbLafwDlv
vXrUfOC1V+h49uTa1Wl+JpsO2WxpaWleXh61J4g9EEg68c1mE9Cu7Nt0QLOs
4oNcX1u77MC2svbDu0b7Reng8fSOlTVly6i2t3L9CF+0vb5sb1nelqLFFWtz
K4oWby8rstRXxrG/QGssZGLY2Mu9+lozrxgCCxFuEy8tkdyzvT4OnwuZzfZe
OtMfGhJaAAAIcjVkCByzMjQNNiZ3dVr0/NthUeRaq5gjTwCvXS3LyNFamAfc
Fk1GhqLBHkMuS6/HXBLqz4U0uL0aACROTcMaIputi1eklojWot9dv7ZMs1xd
mk+1sqq1tU3VJ0f7Reko8nh5ZZWqrFxVVqXWN47sRVuqa2vU60pzi4ZGW1S6
XFOz+WCYoqwj73+8mIlhpwsFsJG2k03LAyt8RCib1S0M3HONyZ9ZdxabvTyO
n8Lx1k+Y/XNX4/ow57CUPq+344Tlus2G01hks4NDd1i4evXq9evXEzkqSAYX
cqX+bPb9RxKScKKNequTC1SCjb6Fymbvky7Ky7MTs47JKbtkoYNY2tfa14PZ
7FctfULCh7Rif8MAACAOPB7P/0N49NFHw3b3GhX8abFyE6+KrE0rMNGzxBJr
RJm+vJYQNWdVqDILAHH0qWkjk301t9TEHqZV7y5bt3kF2mi3fYermG2umRMo
X3C//GDsiWiwpsG9ZebglOYmw6Ipstz95mLmhmX+O4uxS0MUNcYz4T96Ts/s
n59+8VcvIcyZLE5jkc1SOjs7qQ5bt25N5KggGVxUTqSDr/bCSbFkaCXKN+/6
1j+iidua9SW+j6MxWMFgzbbq+GWzE/eadvWe3tV1wtd43daT5R221MV6FzC6
OTUvMtlsz7XLt4Z4efhHtzQ/rgEApBiPx0MmfZMmTQrXW2jSrFrwgnqBnpkm
RLNR8uhzQlWKkOMWYAAQRw3mSib7+sJaGXuYNn1miGoDEFd/WbUkuNmPBysY
+PPSmLLZYEXZCQvV9IPEZFqGv+JB7ftEBQZZfrzuAka3z099xOyf+81Vt3j4
Z7I4jR1ENjsE2WzauqSeQQdfF3LHxZKhrXrnjdH+TQ7DOvK3tfTHcWBBYArr
g6/FOnVW6F5g/Ha6KFiqd7y8MC7BLNUur/pvev9snffj3p6eXh7OAS7UoU3s
7xkAAMQkomzWrudVmpWqeHNm6fWaufM8M9Qoihodc0mIObNDcvQpfIM1AEi0
E+f2MdnX7sPrkM2OFaxstn1vZW6g6uxDc2KfOltO1Cjw36btbOks9gDGzV7u
i2Htm4nHWfNs49LqmoI1N45/ua+HjXMmyz+NTdt4FtnsILLZNHa1cmFwXmLz
tqgztMPVawv/NBtN3OY4GChOe6JsbuBgM3ftSO8jFn02e5isezDj9In4BLNU
u5j3C3rnbFvx6+4hHjbyABf+0Cb2Vw0AAKIXSTYrcEcqmSZECVleNitVGkfn
HaQ4u0E5zAk5Qm8AiJ+vXK1M9qX99O3Yw7RDp3fuN+vQRrsds7FLB9iD9zV7
QVMR6+d4Sj2BOOyMe2yafOEzU9jHouyhCbr694NR/Aul5fENZqm2tU7B7J9t
l7/sZgt/GpvO57DIZgeRzaYx98GtTDZ7vXZZvCI1NNFbx47crCkTs6ZPnL2g
sCuWVRHZ7IEQ2eyNXbnTH6Re6+HpU6Zuj1M1A6p5zJXMznlp8+s3CV0BzAGO
c2jjx7Nif9UAACB61C/5+whZWVkhu3qtvGhWqrN7Bfu6Ldx7VykMmN4ZMbdV
O0wwO0RjRV0DAIib/LJpdPZVVP5M3LM1tIS1I/X50x+bNH3mpFm5xbHfjWt/
9ZzhjkVPbj9Vq57zyJSZj1AvOn3h8vhWM6DbXz58mt45lRse7yRwTmZDncam
bTyLbHYQ2Wwa8149z8Rfl1c/LnqiiJZ0LZjNPhympsFotGu6BczO6dy/5UaA
O4A5wHEObTiuAQCkLY9Vw4tmlaHyVpMqk9NXZ0N+GCFnA3cjhiDNMQhH5AAA
kSs3vMtMTWw6s030jBEtSdox89rsmfdyDkDjHnuEmVJbsC/m2rZhm+nMx8ye
uaXmnesB5MksE9XiNJaUDtnstWvXrl69GqYDstl01l7wn/6Sngt+FEtZAzS0
+La2Ff+vf8/M+VGH47xryLUA5hjHhLTUoS38cU3srxoAAIw6/lRYSWZJiLt7
2RXcrrhlVYS8NoXQ7b9UWo1Q8dnMhrFR18BrIN6V2jQ2Bg2Qbk7Y9jMJ2IeG
t0SPBNGSqh05XqE3lFbWrN1ev9F4fCiMbdksv1+SXR5z5YTh2uZP/sTsmYeO
7+4Y4gpgzmTJ01gyniWvAEU2K/aIRIBsNp1d37OWmZ149cNXRE/k0NCo5v70
PWa3bFuTdXXI1wHMMY45tPHjWf5xTeyvGgAAjLqRZ7MOI69EaqYmRIoLglzC
CazaRD1nyBEIbUMW/h0ctOkVUmmGj1Sq0NmiHlM81uNQEmPXWLBTACSjvn7v
sg2ZdAKWu+7Roy07Rc8D0dDMNv2SdVP8BQ02PnHlymWn03k1gDmT5Z/G0vFs
mk8xQjZLoT5uejcQeyAggv4ul33hv/snKC78sefIR6Lncmjp3k590qb8v8Fi
s4d2fUVgDnDMoW3Y41q6/ZsjAEDaEshmJTIzL13z2g0ZvH4ZarMYQx6rGlT8
TeiLX+mN7TKpBJ6VKELUl/CSWW6OPuqqv/FYj6uBeGMyM6ZSAySrvYfLmQmK
Zfps0XM5NLTSv73B7JO1+zdcvnz5SgB5JkufxtLxLD17li5u0NPTg2w2zbNZ
SGfUl71DvzxYdXblb8WP5tDSu31d8QazQ14omnppyOUAzqGNiWeZ4xo9dTad
j2sAACmG+mX+EWHPnj2herrN/GxWkqluICudOi06oVRRompwJuC9pAabLkdo
E+YE7/clcFO2oY0sXCKANVU1hqq/cViP26wOriJDjYoGAMmJ+sO+51bXsk0z
mCis7tA60aM5tHRuhqY1zN6o/OsT9gvnHQ7HpQDyNJaOZ+nZs+QUI6Y6X3pe
/olsFtIZ/WXv7+m8+PYvmTSso3Ku6OkcWto2t/GD8zn/5p/I/eYP2o4a24c4
hnAObfzjGrJZAIDUQ/1iJ/O9SZMmherpteuEEkGJJENeotXp9VqlXDCX9fUw
OEPdq8ptMzfoNJqSIRqt3mx1cLq6Xc4AF/spL/EM/+p4r8NqNuh1Wp1Oq9Xq
DSa7M2Sc6HU5zA0GX1eqr07fYLGLNaPTJRSASyRSvZ311o2CtWhlWs6wqYO1
x2EkPpVMk4t6jPOaHrulQVuiVqlUakqJRm80O90Rr8fjtDcY9NSm1vnojSaL
0819JQtRqSFD1RDLhgKAUcJcE2c+8ymThr1d8tjnpytFD+jQ0rMdPFWRu/5R
Zm/c27Stra2NfxpLn8MyU4yYqbOcyz+RzaZqNnv8+PGDBw+mz2cKI8Qc1Khv
/c3jBiabPf/m3ddr8kTP6NDSsHUdLGtddA+zK9rLF7UFMIc2MpuljmvIZgEA
Ut7Is9nBQVdJqPB1GAqbUDRrNaiF1yfNMTqYlNFOziJVEzUUPFYN+RLkNfZ2
k1YmFF5mKrTc5Ndj1yqFSrtKMrVmR5TbNFpeh0A5CIrSyB2J4BxmX4RLvD2v
TSv8aVDbKtDLQW2oEJ2UBttI1+O2luRkCvaQqfTE5FgP+WIK3psCgGTAnMNS
tn7yLhOI5W+c1nRGJ3pMh5ZuzWStyt/w38x++Ne/Lb44JNRpLJnN0jcFI+fN
pu1tU9Ihmy0tLc3Ly6M+WbEHAsmFzGap7/5VXS4Zz16rXiR6UoeWVq1z3yr7
n+4NBrOFj120t3KOa/Q/O/KzWU5NA9SbBQBIJZFks6EqnZL8kaiUjEblOt40
VK9RJZzmBXM/uqOTNV2zgUj67HoitQ1OGfUYwq9ZYQy+d7shbFepgZvkjiaP
RbCWAX3/Ly6vTbBzhirY2a5XCL8t/x3cvA3qULmsH32vrvDr8dj0Qik40Utj
ERozdyYwACQDzjlsl8f93lYZE4u9W/q7fcc1ood1aOnTPmve9G7pfzF7oGrz
M7aWLwXPYcl5s0zJWcwvYiCbpVD7gMFgOHLkSCJHBaIj/8GR+vp7b/VeKpEF
49m53/+q5A+9Fr3okR1aOjTXx/POz/tBcPd791cXzxyL5R8c+dms2F84AACI
UkTZLKVBHT5TlfCTOhmTzgU4jErWIplypTKHPWU00zQUILpMRIVSqYqYauk1
KoJLZJb4X8JcMkzeSPX1z711m4bvmrhbmDlLBLdr4P5ffML3C5PILYGQ2hJi
U9Bviiwv4CflfXRDiXfY9TiUnEelGVKBbj5eh4F4Sm5FNAuQfDjZLPUHv9PV
tnzTTCYce2tNRkX9uycv7hE9tUNL7Xbq4qcfffoOtb8Fy8xueOL02eYw57Aj
KWiQtvOLkM1SOjs7qQ5bt25N5KhAdORBjUL9Hujtcl9aM4uMZy+8ff/12mWi
B3doKdw6G9a2//khcq9rffdXF0+YQh3ROAc1ZtIsdVDDPzgCAKQk6vf5e4SK
iorhlvCaNCEmUmbI9VanRcO9URVZiGCIk6xloDAEAldnA/FwBp3NmonIUqow
EHmeUyUlX8I3odZrY1fEzVRZnJ5Br0uvJGNMOpv16NjDVOl9oabLqmd1TVQ2
K3z/L6nCGrrurccqXGqAnuwa6GQh3mWGwVcpwlcmlr+hzA7fUl6XWcFKfAM5
doj1OBvIedSZeis9rdnbQExdZrYhq3NmyMwZAETEz2Z7e3sdX50v1DzFRGRU
W6GZWfuF+nRbvegJHlrqtVNt9bs+/2D5pifIXa5g06wT1iOC02XJqz7D3Mya
KWhAnsOmz2ksstlBZLPpinNQ82Wzvb2ers5Lmv8hgzKqXVz6S9e2BT1HdaLn
eGip007UXN+11PFeBmdnay3IaDt7jF87nU5lyVuAkf/aSB/UyCo9afsPjgAA
4Od2mo16jdpPozNYbM6hJzwa7vzPTJOLs6yZ7JIhU+qMZofbl0I6qJXqdUN3
5KLLCbjJ2Z1ynY1YiYlYScZQrQN23CpVBivQekxE4ig1uQc97BqqCkOwr5kI
jqUqoXoCYwd7qipTkpe1VSWZJeTn47GQlWz92WyI9QzajWqZTJ4zRGP2r8bj
tJBZuExjpR83qQUCWwBIKtxrP4eyWeoUwPm1Y/22OWRWRrWlG6eX716y77gG
02jRYm/UXvTZMc3WOkX+xmmcPW115Wtf2k6HuYc1ncqGP4dN8/lFyGYHkc2m
K+Fs1uOhfj9c3buhdeG9nNDs/Jt3ty3/1Velszqq5l7Xv339k2XXP1mOhhZB
2/nuNd0C50aZ4y+/OT//h9xUdu7dFza/2W5v5RzOBI9ozP2/ODNmcVADAIBh
sCZY+vNNJ6cPO5sNdszIVKg0ZjsxVdRrJdemIWaRuskIUar0Tb1lpbXcybou
hz3AN+nTTFZmyChhdfW4gl1doeetjgVOsnYEU/XXaSTLDmg4c3M9FiK49Wez
wuthlnDaGgw6tUohl2VyKxpIJCX+ebxusmiDipvXA0BSCJXNdnd3d3Z2fnKg
bMnaRzi5GdWWrH24YPOTq6r+uG77qyXVr6OhjbxR+4y66iVq/1GszeDvWm+v
f3SHcW17e1uoE1h+KotzWEHIZgeRzaarUNksdVyjflFcv2htX/csN55FQxud
Zl8xuf3QJ+SxjD6ckZEsP5Wlfncx9XnCHNTS7bgGAABhcC+W5xYioPGKlLLJ
1A10+ue1k/eZkpmJTNBKTP2U5ui93PuU5YQtZ8oqqsCajptaTERtAabqL/ve
XkoHexGPVUM866/6K7geX2d7Q45g1VveGtiRb4aRm9cDQFIIk812dXVRZwd2
xxlNjWLxGm6GhoYW36ZY/Z9/rV501nacf/ZKn8ByphUxqSwzXRbnsKR0yGZ3
7ty5adOmMJ8sstn0JFBvln1co351dJxubCt5oTXnR6Jnd2ip2i785b8uNVR8
FcA5ljGHM/4Rjf6nRrJwOg5qAAAwLIeBW4o2Ryj59LosKhn/pmFB9GRL1i3D
MtTEVEtW+QK51nfVvIWsTDuU1obkISfuSnX2VL0rFWuqaklgIjG5oTJ4RRtY
9wjLoOc8C6/HazcI5LJSf1cp+1NjFZEgy00AQDLh15ulTgGoc1j68k/qBIE6
U6DOF2z2E9vqi5QbHhc9wUNLvabcmFm1+y9nW44xZ68jOYGl58oKzizCOexg
emSzw0I2m574/+bIHNfoqbN0PEv9MnFdar2yp/RiyYv23F+IHuWhpUL70/+6
qP79pZ0q55dm8ihGH8iYYxlzOCMjWfrfGUP9UyMOagAAqYf6PT+ZMGfOnFjW
1qDkxnXa0LezcjmsBp1GmSOT8NCTM02q4NpYKaLHTC5D3/2Kdf+pEgvxOk6j
TqfT64cq2RqdXs5Nx2QWYoAui7+vr6tljE/uZFcnMAUKNxgU0hAbatA3pZmI
zP1VYYXXwwpsJVK5rsHidPmes2qD9zWTKhvo3nY9cbOz8Mk5AIhHMJslpxgx
8azvNNblOnnO9MmBjVtq3v7go5f/vOkP+WXT3in5HRrayBu1z1B7zvvaP2p2
vv1JwwZqj7p61ck5eyXDWCaPJU9gyWlF9AkszmE5kM1SqN1j27ZtjY2NYg8E
EirMcY2MZ5lDG4X6PdNx+cJV6+dXmz91Nu1wmv6GRrY2w6a9Wb8xzpp05q/L
RB9MMrYjnzhP7P/64lkXz7UAJonlH87II5rgPzXioAYAkJKo3/lkKDpp0qQY
VuZSc6NZVvI56JuWKZdIpD4SiUIfuJ7e67aZtGTUpzQ6OOkfkSJ6jUqyL10T
ldVZqjAyr+hsICsoZFLjYdWqlUgNwQjWqSKTSW5uOcawpqpmqJl3Sd6TSyLX
kTGphYhVfVtm6H5swuth3R2MrFHAKhHM3GTNSIT2Mq01AW8fAKJAnsOGiWeZ
01j6TPYagX8mAjBy19iuBzBnr4InsIKpLDldFuewyGYhbYU/rtHxLHNoo49u
zAGOOcwBad/iP+2YPpVqu7JmOdsuij2c5HWDxx3QGcAcy8jDWagjGj+VTduD
GgBA6olnNsu/yRfnNlu+C+rJS+aVFpc/GnTb9OSyQ3UG3BrWzMwco9XhdFg1
nAqngavmzex5nJoGm8frtjVoyN7+iaDscUrlGpvL43HZ2GvONHOGPtbYdETQ
mlni8Pg3Nesj8FX3Nbq8XrfTpmUl3sGJyoLrcZvVxBZU0SG7l7sNpTobHc07
iRnQzN3BACAZcaYYhTmN5ZzJck5mAaLgZhM8ew1zAotz2FCQzUI6CxPPkoc2
+ujGHOCYYxyQvvykdufj/820Q+/9RewRJbWbPJwDGXkso438iJbOBzUAgNQT
x2yWNcGSne8xLCW8+DYzM4NTelamHUr03CXD3GdqaPHgVfPcUrc8Cps/nrQP
2zVHP+ZvEMbf1HSlCP7HJCAQt4Zaj9tcwu6fKZfxPy25f9a020TOgDYhmgVI
YvxzWE48yz+NJc9kAWLUxcY5e2VOYHsDQp3A4hyWhGwW0lmo4xonoaWPbrRu
EHL9qyuGp57clTmNbI4jR8Qe1xjgYeMkscyxjDmc8Y9o+KdGAIDUFteaBoNe
zoGHX1fUaRwmcJUqbYEyCKz7UoWgMDCFEaw5YfplKK1EJGgj7yXGX6c+FS66
N/MKTATuy+bRh9tSEkmmyuYZZj1ehz7Mvdz8T0kVdLFhVpBLVFcAgOQ08tNY
8kyWJPY5EIwlgrsQeeo6whNYpLJhpEM2W1VVtWrVKnzcIIj8hSB4aGOObpxj
HJCOvl9cmzmN0z57/bXuzk6xh5bUenluEbyEPkKoIxp+ywEApCryygvqLGm0
X85tNyqE89kMpcboIrt6HSVyTtdMTYNJG7xwnrlqnu5ulAslhjklRt5UTW+D
Wiiezcgx2lJkWqfHYeJsZ03wvmxOrYI7G5Z+/yqd2TOy9Vj1Ss7CmQqtzWEm
N6va5Ps8HYZgT2aeMwAkM845rOBpLOdMFiC+bvEMewKLVDaUdMhmS0tL8/Ly
qH1A7IFAkuLHs8yhjTm6cY5xQLpy1Gx4YrpgO/ORVuzRjQFenj62fjZEsgAA
kABOu8Vo0OsNRqPBYDA2WGwOT4ieHpfTNsTucPHn4fJ4nXZrg9FobKBWb2gw
WZ2h1uu7BZnTavb1pcZA9bXaXSG7jllup8PhdA7dYoWbOVNv3xJ8+0az1R56
Uwmvx+uymxp8TGbLiD4cABg7Rn4ai1NaiFGo3Unw7HUkJ7A4h+VANku5efPm
8uXLKysrEzkqSCqc3xLkrxH+75nwB7t009vdvf/1V+uemC7YPv3DzBsXL4o9
xmQRal8KfyALczjDEQ0AAAAAIG2FOY0NcyYLEEeCZ69hTmBxDisI2ezg0GVi
VIetW7cmclSQhPi/NEL9ngHGlx+V757xeJh2+N13xB7jmBTmWIbDGQAAAAAA
DAqdw+JMFhIv/NkrTmCHhWx2ENksEIb9lYIjHcl98eKnf5gZPpulmuOzvWKP
NImMcB/D4QwAAGjUIeAs4eLFi2KPCAAAkk7UZxkAo0Ts78RYgmx2ENkshCD2
b7Ix4FCu4tMZjw/bPnvhuV63W+zBjj1ifwMAACApeDwe8nZOkyZNEntEAACQ
vMQ+iYE0JfaOP7Yhmx1ENgsjJvZvu+TStufTMHnsnj/MJP/z1Lo1Yo836Yi9
OwMAwNiAbBYAAAAghaVDNnvu3Lnjx4+H6YBsFiBSfb29+56Xkb89Di1ZTP7n
0RXLyP+kmru1VexRAwAAjD3IZgEAAABSWDpks8NCNgsQKc6vjs9kz7Tt+ZR8
pEX3sWnhfPKR/5+9M4Fr6kz3PzN37syd/713OnN7O/udmTrTOu2MzHantXXm
Ktq9VVprtVrqUjXV1gWtVVErSNVCaVUUNaAQFRAwbGFpQIgsigY0LBGICEIE
AhgEJHvI4v8kgXDW7MkJ8Hw/z7RT8p73vDlJ3uT9nef9PR052XSPGgAAAAAm
HqDNAgAAAAAATGJAm0XQ6/UdHR19fX10DwQAJgyawcHSdxZap46u4qK+q1UY
JTYrc/hOW8mit6x/kdZU0z1qAAAAAJh4jIyMLEURERFB94gAAAAAAAAAjwHa
LAAArtF7ubLig5WXli1pO5+C/CdRm0X+2FNeVr4ihPfuO7fPnQGHVQAAAAAA
AAAAAAAAADSgzQIA4BFItVkLoMoCAAAAAAAAAAAAAAAQmQrarEQi6YAiRADg
ZfqqrmC02exM+8cAAAAAAAAAAAAAAABMYaaCNhsfHx8eHm4wGOgeCABMZkCb
BQAAAAAAAAAAAAAAcArQZh+aKyw0NDS0t7f7clQAMMkAbRYAAAAAvIFOp/sE
RVxcHN0jAgAAAAAAADwGaLMIcrkcaZCcnOzLUQHAJKPvymWsNptF94gAAAAA
YDKgVqsDUMyaNYvuEQEAAAAAAAAeA7TZh6DNAoAnAG0WAAAAALwBaLMAAAAA
AACTGNBmH4I2CwCeAK/N5mTTPSIAAAAAmAyANgsAAAAAADCJAW32IWizAOAJ
ei9XgjYLAAAAAB4HtFkAAAAAAIBJzFTQZpOSkg4cOADaLAB4FdBmAQAAAMAb
ID9iy1DU1tbSPSIAAAAAAADAY0wFbdYuoM0CgPvgtFlxLmizAAAAAAAAAAAA
AAAAtgBtFkGpVB49ejQvL4/ugQDjGHVqwwOJvu+WTlw9cqtU25Ct4Z9RXz6h
Lo9V8r5SXfxCWRSpLAxX5u1S5YVB+EPcPfIRejJpPbiW9iFBWEOZv0f5zT5V
8X5VSbTq0iF1xVF1VbxWkKa9WaBrq9B11env3zEq+o1Gyv0FAAAAAAAAAAAA
AAB4HNBmAdoxKgd0XbXapkL1tSTVxS/kWaGyM8uGmW9ATKxoD5+PmUx2zqd9
SBDOhix+gTx1tTJ/l7o8VnsjXXe7TC9tNeq1dE8SAAAAAAAAAAAAADA5AW0W
8DFGo0EvbdWKLqqrEpR5u0CGnTQB2uxkDVlCsDx9neriF1pBmq7jmlHRT/cs
AgAAAAAAAAATEr1Br1QPD8vvDw739g919vbf6ZbeutvbKO4RQkBA2A7kk9It
bekbaEc+O4PDfTLlfaVGZpgUez9BmwV8gFGr1HXe0NScU+WFyRLfpl1rgvBG
gDY7dUKWukpZ8qX2ZoHJCeGhke4JBgAAYJKjVqv/A8WLL75I94gAAAAASrQ6
zb3BDpH42lVhTsGV4+nF+xM5n8ZdYHx57t29zFd3HJsNAQHhyYibve/U6zHJ
y+IurGfl7cwoOcitiuc35t2+W9M/1KnXj9A9JTjEVNBmeTxeZmam0QgCgk8x
GnS67gb11UTFhQ0yJsh0kz9Am52ikfiO8ptw7c18w3AP3bMOAADA5EStVgeg
mDVrFt0jAgAAAEZRamR3JHVX6rMyeTFxF9ZHJgbTL1VBQEBYI272/qSFzOyN
ueWHq2/mdfY2aUZUdE8bJEwFbTY+Pj48PNxgmAx5zv6PUX5P2/SNsihy+PQi
l9Ue+Zn3FFlbVBcPqiuPa64naxtydbfLdHdv6O+1GAY6DEOdBlmfUXHfqH5g
HFEadWoIf4ieshL0ZCLOYdM+JIjRGFEZNXKjasgolxqGJYZBsb6/Td/TqGu/
qm0u0tZdUF9NVJcdVhaGK9LXyU6/5fon9zxDfSUe+agaJ8jdSQAAgAkBaLMA
AAD+g3ZEfaerlldzjpW//UDS2/RLTxAQEE5F3Owvz717rnB3pSD9bm+j3qCj
e1IxAdosgkqlSkpKunjxoi9HNckwKqTahhxF9lYXku4UOdvUlXHam3k6cbVh
UGzUaeh+NoAr9FaUY7RZTi7dIwJcxKga1PeJdK3lWkGa6uJBeTrD6dT3xHeU
vK90HXyjAURaAAAAdwFtFgAAgF6UGpmwrSzv8tGjGYxdcXPpF5cgICA8FHtO
vngyawO3iikSX9OOqOmaZECbRZDL5UiD5ORkX45qcmBUDmhvchQ5n8riHRVt
ZKzFysJwS1Ehg6yP7mcAeIwenDabx6F7RIDHMOo0eultUwm/yhMK9kbHpVrk
8666dEh397pxUji0AwAA0IJGo3kSxdKlS+keEQAAwJSgq09Uev3scfb6nceD
3JeAPmO+EnXm3aMZjFO5W88U7Ez+Zm9aceSF0i+yyr7iVMRyKo5CQEz4KIvc
wfjdvLdH44usLz3bf275kexLMRklB9OKIs8V7jmTv/N0ztbYtNVfsN7Zc/Jl
9z+ku4/PQz6elbUZ9wY7fDzbgDb7ELRZ5zEaDTpxtbIoUpYQ7JA+k7pKyftK
2/SNYaADKgdNVkCbnToYR5S6rlpNTYoyf7fs1EKHJoGzIRr+GfCkBQAAAAAA
APwZvX6k+c6VjJIDn59yxTk2IuGNY+lrU7h7C6tOXBXmiDqu9Q20y5T39QY9
3c8MALyNJDpofJsPI1Xk49PrdNpheb+kvxX5CF+uy8yrPJaUvmLVjr+FfjnL
hc/yF6x3csoP3emqNfgkywi02YegzTqDUX5Pcz1ZlrzcvhST8Jay4DNtQ45h
qJPuUQO+ALTZqYlRP6LrvKGuSpCnM+xPC/FvKPN3j7RWgNcBAAAAAAAA4D/o
DXpRx7WMiwfCE15zXL3ZdfyF2LTVGSUHL9dmtHZelysH6X4eAEAXajYDZcAU
kiqje0BmJJGBpuH84L/+7bd/fHTmi898nRP+9fkVTjmT7D/9Zm754fbueqPR
i3mGoM0+BG3WMfQ9jUpupN29zDLWUnXFMZ24Gmxjpxo95WXoyeRuPmizUw7D
cK/2ZoEyb5f9ieLMMk1NilH1gO4hAwAAAAAAAFOau71Nmbwv95163VGhJnFh
Cnfv5brM7r5bBsiGBQAzQlYISpkN5vvNbYrKSFQub0BACMuUzavTaTt6GsoE
qWfyd0YkvOHoZz9pYcHl4/cGxN4Y51TQZq9du1ZUVGRD4gZt1gYm+4K2SkXW
FjtKS9ISddkRXacAXCVdRCdmRUZGRpth8uhyoBZxYsNGR4H8iy1x5ljQZgEr
RtWg9ma+grPDthO17PRb6opjhqEuuscLAAAAAAAATC1UGtmV+qzD51c6osns
O7UgrThSICoalIFDFwDgkQlZaP0zjOuUkOBdpLxI9NgCgmKJsvG9ATG/Me9s
we7PmK84MiGczNqAzAY6vdaD45wK2qxdQJslxagf0d7Mk6d+YEtaORWsKj5g
ypKFO4ZuoeOh7uaEctroGkcbJxQzb0VXOn4sQZvN8944gYmCUXFf25CtSF9n
x+iAG6nv87UfEQAAwERBr9efR1FSUkL3iAAAACYwnb1N6cX795x80bb8EnZs
znH2+pIaVldfs1f3MgPAxEYnwogIIal0ZZqRohNzArHiLE9K2Vhv0N/pqi28
wnTkrk14wmu5ZYc9lUYL2iyCVqu9evVqc3Mz3QPxF4wGnbapUH7Olqms/DxD
W8s2qoboHuxkQFoZPT5VBEZTTxW+GEs0duZiCR31iekpuwTaLECFvqdRdelr
24XDlN+E66WtdI8UAADA71Cr1eiv5lmzZtE9IgAAgImH0WhsvFN5kr3BjuQS
N/tk5oYqYbZMOUD3kAG/QyYV83lcdqoFDl8k0dE9JNrhYUwDbCmf9KAWhmAU
DkfTegeGJWWC1CPpq+3OGKy8nW1ddW4OE7RZAI3RaNA2F8tSV1FX+ApWXTyo
kzTQPdJJBHauiK6keS6TCZmYmcthrRi0WcAuRq1CezPfdtUwVdF+w0AH3SMF
AADwI0CbBQAAcAedXntNmBOTvMy2xnKcvf5yXeawvJ/u8QL+iKytMjIEm8Y0
KkaG8ZEFs4SLeyyUTdtmWF+CczMIYQnJWqnZDPylY4mI2bU6bhi+WWqb+0m4
MlYw7rXhOKWo9z/o4tWcO5RqJ5P2WPrautslLntQgzYLWNG1VcrPr6F2hnxb
fSXeIOuje5iTDX406jYTzUmzFtSpIbipy6EsfQlOmy3I9/ZAgQmK8aFR13FN
mbvdhsuBqiQaZhsAADyOfqhHfada1ViiEOQqbuRMlLhflYH+Xp75p9/TPiSn
QlmXrxKVacS1BthvBQCAb9HqNJWC9H2nFtj2ki24clw6dJfuwQJ+i7qSySBR
ZccJ43KicX+K9p9qWF5EGo0ptBVGLhxIeQRRO1RElEdl/GBCszYP5CUTtNkg
pmuvTVdfcybvy8/ibXnSRp1ZcqOp0AWFdiposyMjIxqNhu5R+DX6/jYFZwel
TnJuubbuglEjp3uYkxHsNBXG9UrJP2eRCWLtz5wEQJsFnEV/r0V18QtZQjBV
pTBNzTmjDmZvAADcQtN9c4h7qPfo2+Jtv23f9LOJGKKPfor+Vv7bz/6V9iG5
HHd3zehLXD1cmaQfhhtwAAB4Eb1+5Ep95udJb9nYiXw6Z6vw9iW9AXalAzaQ
sgg5nw7gf1v7vQCuzBZVTpeQFYK/OrF8YrM2Nl4AD2YKPDFMgjYbzHTUt5EM
zYiqpqngWMY6Gwrtl+eW1baUOOVTPRW02fj4+PDwcIPBQPdA/BGjakhdFitj
zifXRs6GaBtyjfoRuoc5aanE3GdiOCKB+gRxGHb2YqTar9ME2izgGoahLlVp
tCyewtr63PKRFh7dYwQAYOJhHFEPVyR1fTGHdjXS/Wjd8NOwf/ynNWJf+SHt
Q3I/OkJ/0Xt8ibLxIt3vFAAAJht6g/6akHMgaRGVbLL7xItZZV/1D3XSPVLA
/1ET9ELHCIz0i6Qr7yKJxIjWIUJy+wG8toBcHY6YKHxIovESeCDXM26+BG02
gEExVOfo6hOd50bsPB5ENdV8lfq+sLXMwd5Am0VAHurv73/w4IEvR0U7JmvZ
htzhxHfIVVnWUm1dpg8y1qa0mTY2aT+Y7OYRXfCj8Z4sdncTSC7xMNpsIWiz
gBMYBsSq4gNUCq0ie6u+f0pYNgEA4D7IL5zhyqS7uwNplx8hHAlJ9Iuqlkq6
3zUAAEwSRB3XYpJDqKSSz08Fl9SwFOqptfAHXKaNHUohvQaHhoWGBFPn0zrp
aDoRwRQ0Ry5JGHk6zSB+Ty552qoa61trbsZyJ7sVBVGbDeZ7qGuEweHevMtH
bRgdxF1Y39XXbLcf0GYR5HI50iA5OdmXo6IXw0CHImsLuYnB6UVaQZpxROXt
MYCZtigVfRMukEMlS+tEhJt1YWRKKeFOkxt364hzo91qhqDNAu6j729TFn5G
YUK7QMM/Y9Rr6R4jAAB+jVbSJPnyJaIA2LHtNz2xr9/P2DxU8rWsKlFRc15x
Ix3CNyGvTpFVxg9+84U0eV33l/9sD/0F8QWSnl0PbrQAALiDdOhuUt6nVPLI
Qdaia0KOTge/JAGHGawMCiASxKocX4tLhRyCRaoJR7adTnAGmdirwxSQyp06
YuIxmbBAUgUs0mOuEDImQZslH6wbqDVy3vXkiIQ3qBxUMkoODMvv2+gBtNmH
U0ybNepH1NXnZPELSOvvqMsOG5UD3h8FmGk/NPlmo6efoFjKpyfl4b8USBsT
rbNt9GkXoiBs774VTpvtLCxw+eTAFEd397o8fR25xcF5hk7SQPcAAQDwU2RV
KR1bf4MR/bb8su/UUnl1ir7vll7aCuEPMdJV/6D0sOTrF3DybGf43zVijzjL
AQAwtVBr5HmXj+6Km0uqiuxPXFglzNaDTR/gHDoeQS0MCGDwCXphWyqJssEU
elr78zN0Yjb2GVNUqCHRt8n8BEiqgHnO71EtwNvdejRvFo1mRFlSwwpPeI10
Ltpz8mVezTmqO0SgzT6cStqsvrdJns4g3zKc8ynya9knowAzbRM6CQcjzUZT
GhoQKnMFBEaS7BdQC5n4Sxbtzg5BHQf/JRNUaVPqlfBKQZsFPIXRoNc25MqS
lpDOV+qyWOOIku4xAgDgXwxwPsdofZt/Lj23RttWRbsUCUEVyvrcnsMvY9Kb
t/5GKSyi+60EAMBEQthatv/0m1QOBpdrM3Sw6wpwAbKk2VgB2XqYpKW3pD//
QcjE6J2BoVxSJVVEEK6DIkk0CmIVMBvyiNOohcRSZF5N+1NpZMVXT1G5HHyV
HHJHUkc8CrTZh1NDmzUaDZqac6Q1v2RnQ3St5b4aCJhpj4Kbf6IrKaVnYllD
0i0SRDMcN10gxIQOI3m2bA1AmwU8jlE9rK44SmpCK0/9QN9r37cHAIApQn/G
dkwG5sGZypv5tGuPEI7EcPnxjh2/HZdnN/9SLsih+w0FAMAEYFjef6YgjCI/
7cXiq6c03rfpAyYrYg7BaTYwmnzFTkzL9LL05wdIY7F6NIVQgCsWZiK1jZg1
KyVUAQtgkzRzEZ2Yg+8+iMTw1uPIVUOZvJiwY3NILQ6yL8WotQp0e9BmH04B
bdYwLFFkbyVPPyuPNWrkPhsJmGmPoU7F3miiNJt9qOaE4i9LLJk9Ci8Sf7/O
3Z0UhDuAVP7eFvDa7DeFbp0dAMbQ99yUp60lua+UEKypSTEaKed2AACmCEOF
0Whh9l7SCl1PE+2SI4TjoWm93PXF8+PybOivVLcq6H5bAQDg11wT5uxlvkoq
zKZw9w4O99I9QGBCQ5JRFsKisJAlaLOku1wnFXihgHyPs4ywsZdUtSapAhbE
9KC4TVaMzFNVxuwj6W9lZm0mt1tJWth4ZzyLeCpos0NDQ/39/TYaTG5tViu6
OHx6EZlt4xpdt29tG8FM2wo+r560tpcFaTTBbZbMWwDvxe2BnRQkxixhYmqJ
HLRZwHsY9SMa/hlSo2xFzicG+PkNAFMYZV0+WpgdyPyUdqURwoUY6Rb2HHnF
+jre3fl73UAn3W8uAAD8kSH5vfhscq3jSPpq0s3CCMaHRoVmaEgu6Zd13Ifw
q5Dflan6dAZ/sp4gKcYdyKZYCRMVyDCunS2/MqmYX8lNZbFS2exUJpPF5grF
EynTVsINw+oTsWTSrI5LyDEL5RCvjI6YikbWbBxnr14lIYeNUmb3Gjdby6PO
LCGdtc4X7VObsyWngjZrl8mqzRp1GmXJlyTJZsz56mtJPi93Dmba4+jEbMy1
CKZOqlcLCGI1mZBLNFFx3wVCLSS8Erb0Xv/UZo0jKsNQp2nd1yeC8Ke4pb/f
ZpT1Gg16x19N/f12ReYmki0Aie/o7lzx3rsIAAC/RTfQ2bH9Saugdz8jlHaN
EcLl0PU0Sb6aa301JV+/BjsjAADAIWwt23fqddIiO5frLxjIJg3jQ+N92d2W
nkpR9yUIv41bkrKu+w1qnYL4CvoetYiQyUm9uOZH49frNvbjiwWcUIrNwoGM
WOEEEWgFsZinTO4NS1LeK5hk+6+UR7gcIWS7hE24dPVIfBVYIo8ZJjiOTq8t
vMIkLVn4Beud9u560GYfmrxYjVqtdmRkUpVuNPkYXPiIRJhNXqXvuUnDgMBM
G4VMgL25Rq3NknwvkGXg69rY+GYhqW7PODIWfj4NEVB32l1agtFmuTRrs0aN
bORujbaZC+HPMXKrWN8nMuod9SwxGvQafhKpdTbyd1jFA8BUozf+fauU13ty
Ee3qIoSbMdJZezd8hvU1HS5LoPstBgCAv6AZUV0o/YI08Swx9xMqEwO9YaRD
eoN24RHC0ZCUP1DRvyGOZDM+5YJdHIZvyhCSLpllotgQuyXRg9gi/xc+8CoB
qdks0c0yMIxLbEZMaiX3UXT56km4hMMYIvrsMiX9t4+mryVOYmHH5hRfiAZt
dvKhE1fLWIuJ2oWqJNqopedWFJhpo1HjZnvqJyjm4if7oFgBsZm0MhrXLJis
mZMQtdmAVOp7TH6lzRqGJSO3imkXHiEcjJHWSqemJp2kQZa8gjjFKfN3G9XD
3ntfAQDgVyhvXhzfAh8+Y6SrnnZpEcL9UDZw2kN/MWo8++nv9HJbvmQAAEwR
uvpE0WeXEgWNyFPza0VFVEcZHxrE0uv0640QzsQtSZlMRfPM77g2K+FFElqS
eZlKKwlugVSEkEu7fgReJSCrhkNS3otF2AqtFqUSnz9JUqsbV49Ehgrl0lvJ
yGA0VAjSdp94EZ89+/lc0GYnE8aHRs31ZJKy5onvjNwqpW9cYKaNQcLFzOFB
kZVULfmxeHmU9LaUgNAsupJc+XYGEm2WPNXZDE6b7eJ+4/YAXMSo6B8R0a83
QjgVI20VRr0TmxeMGrnq4kHyrQHS2957dwEA4D9IYl62arPya2doFxUhPBX9
qR+PGwhz9tP9RgMAgGaqm/J2HX+BKMyy8nbKVUM2DuyXtdOuNEK4EC2SSoPR
Cd8zj0OizZJttNeJucStwSSZVLo2gj4YHMvmidrEbSIBh4nPxQphCX3zNF0F
rxIQ07fITCGicSqGTsIjqTREzN9z6+rhKrCbiCa6atJB/4OuuAuMqabNNjQ0
VFVVGY1GugfidYx6rar4AEmtnIyPDQ+66RyZl820Jxy4DP9gJtX0S6KOkrmj
kDSz4XLjME5qsyUX/UGbNRoNI61ltCuNEC6ETuK03Yr2Zr7sVDBenj21EOxn
AWDSo7pVYZXvemJfp11OhPBgjHTXd+z4rTV11mCukQEAwBRErx9hl0YTVdnd
J168KsyxfazBqL/VU067zAjhWtwfplMBwDsQjgqClWj9QipkkxU6J6ZI6bjY
sjvBkRzcilomwCqZhE21aqm4kstJTU1lm+Dw+EKpDK+lqGWD0lEsR8tEgkqO
qX0qm1PZNkiuvTjSM/HyYFUCEttDkkpDgWGoV1Qn4jFJHQoYqW2evHoknreh
1EXYfY3eoC++eirs2Jypo83Gx8eHh4cbDJPch9CofqDI+YRkk29JtFGnoXds
3jPTnqAIWZj7N4GhHPIZgkTTJjPQJhYCs2kM6zATUpvVD4pp1xghXIsRUZFR
5/QbV9/bLDu3HC/Pxr+hbcj2xhsMAAA/QXp2vVWbVdRm0S4nQng27md+an19
Zfw0ut9uAADQwJD83tEMBlGYPXL+g3uDHXYPH1ZLaRcYIVyOdmmN999ilOjE
hGIuo7ofg5nK5nBSIxmkuqypBVeKWdmrhRglJIRJbjzIC0N1GITKHZWJmKEk
6aWmrqLRKqWMOd5BYDSLSTQBCEvF5oM52jMRnEpAECiIHpWj4wqJZqWymNFW
49hAvD4bXIk9sZtXT0Lwh6Tcu00f7d31X7DeIWqz2XtWqSfdvWm72qxGo+Fy
uTdu3PDlqDyLYahLnrqaoE4s8BN1wuNm2kR7VfzHPowpkPivojvIj8WMN4hJ
PvtJefhJPyiWmIJPcnnH7xap2QxbptmBQcGRLC7FpSJqs7aKsnWXFGO02SIS
r28fMCKupl1jhHA59IOu3CI3qgYVnB3EO1PqyhNQHQwAJiUGrbJj2zSLcNd5
cCbtQiKEx0Pbfq19889H86Lj3qH7HQcAgK/p6GnYd2oBUZjlVBzVO+aCdV/W
QbvACOF6SMq9/R6zySCTSny1Qxg2LVOHtTsNo1rqCJnohXeQZdGtbuPYLn8V
bN2/b03WIsidaNji0WW/Ez2TYEebJbF4JSEQ928T+Iw1t66eSa8mVDb3Ty9f
tUae/M1enDabuOnl6LNLpYOddI/Ok9jVZuVyOdIgOTnZl6PyIPqeRlnSErww
y1qqk/iLUYnHzbSJLqykRJNZs/oD+AsSRH41ZIJY3DMiy7BFpiz8zBoYZjW4
Js5IpASySHxXSLRZkqzdMfxFm23h0S4wQrgc+t4m1153o9GgvsIk2TjwzT7a
Nw4AAOBxVM2Xxv1I8/Z6SR5U3K6q46YVJjNzkhML0xMLs9JqKnj9nSLadcsp
Ej1HXh21Ndjya8OIiu43HQAAvqPhNo9oMLuH+VLd7RLHO+kbaqFfYIRwI/QG
OjefD/JtJ4MFWFVFjBrKYGPEP2wGqQ0jWX4kqpfRLcYSvDISGIRb9lvLf+va
yBJ9CfLr2B5YJ3omA6cw4CSCwVgXZe0AJk5rcOvqkSQ/+7mR76XcWJw2i8x7
+0693t5dT/fQPMbk1mZ1d6/LTr+FkyPk5xmGYT+SJT1spu2o3ojA8B87ETR4
0ZVCqcZZH5gb4pPwpTySbw3UtEPiS0BBUCU+eVcciZ/PSV41K/6izUIVsIkc
uq46d1597c08GXM+3nA751OjVumpNxgAAP7AQN7nVm1W3cT1uCrYW3EuYtFM
qu/LBR/uqaq5Qbt0OeljsCDS+iqrblXQ/aYDAMBHXLqesiMOny4bk7yst/+O
U/30Dd6iXV2EcCcMtGqzCJX28sGIqac49W8Qs+oP5EoonxFm4W9O3MLuFA7m
iCxrdV0lygHSqqCKcZv3g6OFUpNILEzFJJ5atFmneiZDhlUpMNqsri3V9kWz
EMrisEJx2k8kTsBy5+qZjGrxCWwMkV9KQ1aGmpuI2qzJXvv4vNoWJ25L+TOT
WJvV3blCrIOjyP3UqKFW0OjAo2baeHvVwOAQhpmQkJBgQhfEooF+Ad6sIIxM
Q1YTE2IDgqJRJdR0Ii757bzY8fkRp80GMUItVyuUEYK/WPgZWCbAfxtReS+Y
6b6I1WaL6dJmi2gXGCFcDl23W9osgq6DL0t8G3+7KnOzUT3skTcYAAD+QO+J
pRbJTrzjdx6WBHuqEj+kVGXRLNh8qLOHfgFzEofyZr5Vm33AO0H3mw4AAK9j
MOgzeV8SfQzO5O90wXdxQmizFeWxEdsWzXt+2vSnpk1//s/PPvXneQvf2HZo
f6GgkPax0R60a7PIwoLPIhgujq2qOSKpkIUvDhOLzWQSoFPKAqOJ+1THUKei
BA7LVlkxLzYkhBFqhjVW80UtFUaiFvFW91ReJMZwdVzk1InQyglTaBqeUz2T
IsKIs5hKN5WR9rJmg0K5ImQYkrEaX4EWkZuRij+jO1dPLcJLxP5fX55Km7UE
r+Yc3QP0AJNVmx1p4ckS8MKsqiTaaHDIgceXeNBM+6HJHQX9QQvkYj+lIjZm
/ozlo9VEtVhYaSpDaK5DyOFWCsWE3h+qxwscmicZmURUyTVVOESO4gnEFN8Q
jvSMRhqNecakPq64NuPXJJLJSmXFUl6zgCAeyj0crc0GMzE38tSSSszXCVZ6
JVZwC4rm23hKoM06GtdTLh3ZuGn+czOefByJ2c8Ezn7muTWM1VnJCQO0j43u
cF+bRUBW9LKzIfibVhnrjcoB9zsHAMAf6Iz4u0Wyk3wV5FE9sCpqFtV3Kxmz
tnfSLWBO4tBJGq3abP/5T+h+0wEA4F10em1S3qdEYbaw6qRrHfq5NlsvOL7x
ZVvfMPPWbC9uoX+cNIYfaLNmZFIBj8OKHYXF5grbLIttNUlxFkwmE2YlHhRL
vZTGbt4P445rq2ppWyWXHRsdxggJxvsOjGmtDx9K0TYC6Nw2nRjtK4tJcHWs
Z4rxYkp0BXKsGglJjfIgFq+Sk8piMpmpbK6gjVphxePO1ZNG4z0aSHwy/Q3b
2iwS2ZdijEYj3cN0i7y8vKSkJBvPYiJqs9qmQlk8ofDN1dN0j4sKT5lpm8Ca
S4fiGmAVxUB22+hdnDYexRACQ8bS+E3IhOOZ84GMaGYkcXYJE2CTRx3sGUcl
VnglSQ8mpq2SnmT8ftP4NUGl62O1WcLeBCETk/+PHm4bG2/ibXuKJmizRTYa
ew//1mY5l2Pet/l6PncqOYnuQdIZHtFmEYzye/K0tQSzlzXI3z3SPwAA9NIR
+iuLZNd3+j0PioF1Rx21AbIyZy+bdg1zEod41+9HX2jme3S/6QAA8CKaERUz
azNOiNh5POiakONyn/6szdaXRzj2JTMrpYH+0dIV/qLNUqEW4rNm8bmddlbi
OnFlLJOnw+sbo3lWanElftM/nrH8LoxugEn6wlTzGSsX7kTP1M+dVEyWcAnF
g0Jd/gi7fvVEqbhXBp265r/gtNni/fgpEYn0i58bDHq6R+pFJpw2q23iklQk
v55K97hs4RkzbRM6Xhg62z4V10DMQefNWirxyThhtmef8YJ9IsLGBBIY1oJc
TvRMuCAYy9mgyEpcA2LaqqNg3GvtzGmYiWtsurZcZ24YwaHFpj9EV3ERaLM2
IzttuUMv4PxdMXQPlbbwlDaLYFQNKi58hJdnU1cbFfc9dQoAAGjBqNNa0yml
yR96TAnszF1AmJBnLFqXkcVurOE1VrBzjm4nNggImJ4jhOpg3orOyL9ZXuie
2Dfpft8BAOAtVBrZcfZ6nATxWfwrt8S2tuzZxY+12bSNDq0JzDy/oYr+AdMT
fq7NEstvoepxW7C1g3VQmGpZbIdERmOywcz6BmkhnoDA0e5GV+lWrRWdxYpZ
0T/ko/LBLIKDUz1To2ajM7yiLVIGSVUgfHkvJ3D16uHdIwNCOf7uZmABp83e
SjxdfTNvV9xc3Nx4rnA3vWXyvIparc7MzLxy5QrdA3EI3e0yYrEbbUMW3eOy
j/tm2mYwO/3xRihqEcbRwDyzSXn42zdBgfgc97EbQ2q2A9KsNb/UmZ4J4BL+
A/He11iRmYrAVD4fd12xzgO25jRTPjP6WEzerBh/+lCu7SkAtFnbIU5Y4sAL
OsrB9HTaB0xLeFCbRTBqZIrMzXh5Nn2dUfXAg2cBAMDHGFRDVm32fvomT8mA
QxX47/SIdB6h2Y3kD6fjm2VV0a5hTtbo+uL5UfOKL1+i+30HAIBXkKuGjpz/
ACc+7E9aKOlvdbNnv9VmK1KW4b5HVuyLyCpP4VWnZGVEMBZOwz26MTub9jHT
En6uzUq4hOUyuw3bBKtVBsVakzdtZGGxTDtVsQcGMtiVQumgSVYQoWp7BY4l
d6GzrQIjeagBYDYvm7NbnevZBhixwqzl6sQcwrPBSxzO4NrV68EbTYRy/LL+
EAlEbRb5Y4u4+rP4V3AzZCLnU51eS/d4pzq69iqcx6ws/g1tUyHd43IQd820
Tcj4mOkkkiMUCvh8gUDA56bi/VmJZiPBkdxB8xyvk6Dvp1gVVLwgGc2xJN4K
MVW5RjVMp3omAWuUjfJpMcOPtrezMjiSb5qh2kKxNtqRGJtrbC0wBlNgulzm
68VjhxEmLusIiO7ZWOdeErqKuejJpPtise32XsJftdmz23EXdN5baaxjzaVn
mwuOpYUvmYF79MnV3fSPmYbwrDaLYBxRKnI/xXvPXthgdL6iBAAA3kYul1dU
VPT399tuZlAOjmuzGZs9JQMStNntQ6Qte4o2Y9vNOTBma9Bzoyo9sdAaWbn9
hMPbS88Voto03qbIue2sLk+MXLvohRlPT58zayYSC14NjjgQVV5VpbH9RFw+
0C8DtFkAmNzIlYNfJb+Pkx2izrw7KOshbW8wGJRKpYOd+1ybLamqTiksPc0p
T6loslXJixP1Auo7ZFrslSJcPym7Mdbn8/bFe2qQjS0c3pWUYnNUNHAaHXhS
1YI0S/vianZ1Swlos1aIRa8IVch1uNLejFRropSENG1tNPNWwkUdht6PL0LL
JWPFrTBnwVS8whqxmswenevZJoOVQdiu8Blj5Il2juPK1buFc2UMjJwYKbNm
SLVZhLu9TftOvY6bJ5lZm7U6Db0Dnsro7t6QnXoTJ8yO3Cqhe1xO4rqZtvlo
IZPkc0iK5d6KThzLCGEwzIUIw1LH+lMLMSXDGKPOA9gE+Eje+H0eTC1Ci5W0
Uz2ToZNwMP4NmNKEMsLVCIjm8Lhsk402K5XDFzl4D4qkHyrQ6isP/11jf1qb
4tqsso4tLj3bXJQkvsJWEhvUHZuPupozlu8exjUoj5qPueDP8a97bmzX2a1F
Sc3mIB+ee+39WZt9aNr+rFFwduDl2eytxhGVx88FAIDL1NfXP/roo8j0993v
fnf37t0qFeUn1EvabGcW9h7a03uIyqo5GjOwBjULYgpGH2pnz8E8MrOqHXds
/eGnMS2iuDeIp2jJisTfsEMza2VhFclR7hzotwHaLABMYpQa2eHzK3GCQ0xy
yAMFuTXkxYsXf/azn33rW9966aWXRCJbReQt+FKbrcjfjf0lHzB9IaOwpTBh
w6zpz//5WSSemsZgpZgbF8WGoDNjGfXEDu/EP4vu6+XtljbFrGUBAdNMvT0/
LeCpRZw76KOKkHMFPDV6rmdDdt/AqbJNpyPWEKtdTluxL4Ki4lgJJ2XLPMIB
019eFJufAtrsw4eDsXhplsTMUFqJ35ITyIjmCUx5UiROioGRllwtmQBlfhgY
bVn26wbbWBiXWGthHXEkSlOwVtt5iM+2MvkTOtmzbTC2BqHpxYQn5K7Lq7NX
r+0OB7uHmSGwZ83gM5Q9PTrqX7YWqLRZhJ77bZGJwfjs2dxPJrG5gT+j72uW
nVqItzK4WUD3uDyHfTNtEw75wZJ8EmVtgko2KzYslBEcTHBYGSvbhzHFxZwd
c9cG69rqUM9UzxljoYD2ddGJCM8zROjKJ89hbRZt7Yu9xRZAskGDhKmjzTYf
XxIQ8PjsZwJnPxkwe3n48M2Us4y5mOv15FxcSS9l6edLUY+HZ3KI3Qp2Yb5M
ThVkm/5+M2n7M4/PQM71TOCMJwM2xSRguw2fbxkJ8mhA4FnLIegG/JNxy58j
vNiPb9q1u5lM+3W2/YTQZh+asmdViuytuPlTlRdmhK8zAPAbgoMxX1fTpk3j
crmkLX2VNxvw3t7E3k7yxpqesf/fg/p7Z+57mA5eqCFos4mvYlocLsWJpaKS
vS8EOMAJjx3o1wHaLABMVjQjyrgLDJzUcPj8B3LVEGl7nU734x//2DqVffe7
3927d69GYyttzGfaLCduEcWMi3EneHYs/TVl25/RbQ5yiZYFRYX5sazs2BQk
Mr5OLx9twIlCi6uz0jGaamHEy6gHn99SjZGOt9j8ZpgWU4pN9BWzD4bgrRXQ
TCdov1NOmyWW7Q5iki38JYTiWNQERYtH+8ZmowUGM0KIHrGk2WWYxDBMaW+z
LuFcz/avAaq3v84ndEOsHOQszly92Z+sxvx3MLHWOi1oZcP8T7eWLAzmvftO
2/kUw8gIVUsb2iyCdOjugaS3cXPm2YLdE6s0WEZGxtGjR41GI90DcR3DsER2
ZhlemK3LpHtcnsQBM+2HDvnBBgZHp1aidFl1JTPU9hFWrVWASo4PwgiwEvTd
qOjR/FInenbwWbOttgYSgke3fUduUhzQZgODYzkY3bcNtxcgIFTkwBdjVxFW
my2ZtNqsIByjXs5+kvy6zt74+Xhy7JWo2aiHZizeQbQsUF5JKGJFXUqOQaKI
dbj7pvnv1zEJt/N3HUMfMpCJqSTwdSYb/ag43XadgcfP5ma7034CabMPTd6z
cgV7I16e5X3lpdMBAOAsc+fOJc47S5Ys6enB72z1kjarqIginfsWfLg5Iz2t
RVht3xPAbW22JXGlzXkYzcqWHg8c6OcB2iwATEq0Os3JzA04kSHuAkOlocxq
GRoaIk5nTzzxBI/HozrEN9psRcYqO5PuU6P/tloTYCVWE9MXLotJiS0WZNs2
GcCaIczKwmqzB7HarFU7vVGOd1Yj443C8SzcwpiF9g9YHHdmKmuz6ja8ASC2
5ss4OkllCOkVJMWsZ+J21+IYszMMszgoYCqMY2qCY0p7W3QJp3p2ABknMtS8
i3gVcUUcbc8R0RGcu3pPvLjRNJhQBiOMK/YXl9nWlHNokaTq4/UDQnKrB9va
LMKgrCfqzBLczJlWHDmBpM74+Pjw8HCDwUD3QFzEqJHJ09biJAXN9WS6x+Vh
HDDTfojzgw2J5giFQoE5rd3soSoUSwaxM7iaS/CBMU1NWLlybN7AyJiYyYTg
puJkzzbQcVA6aGDY6K8LzHYDy0ORlD88bIJ5UoEMlkBkuWLmqyYQtImlhO88
vOkuw4Gk2YdTS5sdExAoVFkr88PHpFSsp4GZxzft2nEpN6n7eoGt09UdQyfc
4rXZXEptdqBgq53BmXhNWOdi+wmnzSIYVQ/k6esm/VwKABOUnJycb3/728R5
55FHHomLi0P/ivOSNqvvKVprZw6c/t7yzYmJiXU1VQpSedNNbZZ8ADN37t0T
9SFJTuzO9Cp3D/T7AG0WACYfeoMuMfcTnLxwJH212l4tgHnziDvsTSxfvpzU
qNwn2mzKCsJ4nn35hXnPj31tPDX+d6s2W83dQPpEzEybH7LsYHw05wqb6HXg
kjbLiXgef475a1YxQv6M++Pi+FGnghvE4T3/wsZty57F/3VRsXjqarMIOjUW
G4NVS1IjySXGIEZYJGNcVQhh8i3diDj4jNHgsNQ2iQCdp2YxJERnVeG296aG
4Bs71bMz10IUFhQYGGQF+f+RYk+9es5fPb+iKe4oWiSxROOxWK1sGNfSrjb7
0CzPHkhahJs/M3kxPnkqHsCuNqtQKPbv35+enu7LUTmI0TBCLGSjrkqge1ye
xwEzbbwfLMveHR2cOS0jli0US2U6nH/CmBEKxkYA446CNWYxOa8617NtpGhH
7kCuxDSjCFn4+QfrRus4GG02mGnfjlvKw07XY0Y0diFosxddGrC7+FSbRXjy
8dH/88xzS+c9HoDnucujVgDsuGcID44x45m52z/Zmp9+UswneB24qM2SnG7p
8ve3L8bfKV1zJMml9hNSm0UwKu7LUlbh9yBMONduAJik8Hi8J554gnSe/Pvf
/15bW2tp5i1tVtram+dIcpGF6ZsPMNtx0qt72mxn+jrcOeZsZlrrkfWWRuG8
ZGfsOOfmgf4foM0CwOQjo+QATlj4KvV9hZrcygDNgwcPli5dGkDGo48+mpSU
hGvvA222Khu3pfPPseUcy0MV+dunYx9DlfQqinUoF/DP2+Ji0dYBLmiz9eW7
sX2+kN4wWs+rmIXJ+J2+Zr85a7coBju2+VHHR7N576RsxMi802Kri1y7bpND
m3UW9aCYz+OkprLZbA6Hw60UCCWDlixXtUVejeRgEqJ0SPtKE3xTS09eCu/1
7D2cvXr+w2DjzdJFbxHl2fKV7/eUl6FbOqLNIkgHO4nesyU1LB88F/exq83K
5XKkQXKyP2ZPqUqi8Ztwiw8YH06YpGWHcchMG+MHGxAssOnlisw6vLDxToNQ
eadtGGeE0SpXOjHaXiAMXfpKyER9RTE4Oid7tosA3X9IqvqhGleUECHW3rOl
AKvN2vNYwLk3IKQ65ARuoov7zVTUZk0EpuWmWx7qztyKWwIvPXDS8tBwEe6n
ETmzF6++VISyDnBJmx0u2IHtde7lK6PZuc3H30c/MGN5uNL59hNXm0UwDIpl
rMWYooqngnXdDd4+LwB4A6PRiPy80ZvR6XQjIyNarVZjRq1Wq1QqpVKpUCjk
ZmQy2fDwMLK2HTIzODg4MDBw//79fjNSqfTevXt9fX29vb09ZiQSSXd3d1dX
V6eZu3fvisXijo6OdjN37txpa2trbW29fft2i5lbt26JRKLm5uYmM42NjTdv
3hQKhQ1m6uvr6+rqamtrBQLBDTPXr1+vqamprq7mm7l27drVq1fLyspWrlz5
ne98hzg9fvvb3163bh3yRLynzSJRx8TrnLaJSud5SJutP4F9iGg+UL4Zt9Df
3u/WgRMgLNrsidd+mMH4Gw/FJQrKKCinoIKCSgouU3CFgioKrlJwjQI+BdUU
1FBwnYIbFAgoqKWgjoJ6ChooEFJwk4JGCpooaKZARMEtCloouE1BKwVtFNyh
oJ2CDgrEFNyloJOCLgq6KZCQkZb/9cf7Z6Jjz9HgltZG5Eunl4I+LOnp6b/6
1a9IJ+Tnn38eeV2sX5E+0GZZGOfYgG3ZGOfYYqwPLUqbRSI7dptDJuGmml9j
GqwL2mwW1j9hYwYbdQhnG+ZEG0yHtMRjspOfWlWBekbV2Rg5dxeX49XLq3kw
OCKXjyjkOoXCFEqlTqVCQq9W6zUaU2i1hpERU+h0yI8hIxIGwwTa3z2OblDU
5jdlqyYcfn/1BoQNV9YziPIsEoKIvcreUfMuB7VZhN77bftOvY6TZ2tFRb56
Qq4zcbVZbW0GSW1xvZbucXkBx8y00X6wDvivDjJRem8kb7QOYVslC6M+hnIs
94owpgoY52p1KkY6FTnbswNgFNFYfnM0XqkOrnRxvnFOm8U5zTqVrDtltdnt
x8+iH201VQobB62mdmfuIDgbkLMp5qQ72iwf64gbzkpBHcU+iH7syXUDzrf3
3rV9cPuqg1KPZVnniNSDrIKRBbJl+YysrJFFdyn7dOG2WQVbZuZvmZkXOpMT
OjN3W1Ax58LFixeLi4uLioq4XO43ZgoLCwsKCvLz8/PMcDic3NzcnJycbDNZ
WVmZmZlsNvvChQsZZpD1Qlpa2vnz51PNpKSkIN8s586dO2vmzJkzLBYrKSkp
MTHxtJlTp04lJCQgX1JMMydPnjxx4sTx48fjzBw7duzo0aOxsbFHjhw5bObQ
oUNff/31V199FWPmyy+/jI6OjoqK+sLMwYMHDxw4sH///s8//zzSzL59+yIi
IpAvuL1mPvvssz179uzevXuXmbCwsJ07d+7YsWP79u2fmtm2bdsnn3yydevW
LWZCQ0M3b968adOmjWY2bNjw8ccff/TRR+vXr19n5sMPP2QwGGvXrl1jZvXq
1R988MGqVatWmlmxYsXy5cvff//9kJCQ98wsW7Zs6dKl77777hIzixcvfued
dxYtWvS2mYULF7711ltvvvlmcHDwAjPz589/4403Xn/99dfMvPrqq6+88srL
L7/8kpkXX3zxhRdemDdv3ty5cy0bqObMmTN79uz/+7//+6eZf/zjH7NmzUJW
as+ZmTlz5rPPPvvMM8/8/e9//18zf/vb3/7617/+5S9/+bOZP/3pT4GBgTNm
zPijmT/84Q9PP/30U0899fvf/366mSeffPKJJ5743e9+91sz06ZNe/zxx3/z
m9/82gyyVPyf//mfX/7yl7/4xS9+buZnP/vZT3/605/85Cc/NvPYY4/993//
96OPPvpfZn70ox/98Ic/fOSRR37wgx/8p5n/+I//IN3UD6BBrnBm2jnvabNI
aG4XZexdOcP+WEY5zK32hjY750AubmBDtexk5rGMREscysgq0rh14AQIizbr
5HsEAICpy/e+9z3kZ4+lRpj3tVmcXcAyHq7BHYzOidVmTVHfkHIiatW8pwLs
sHB3vavaLOcQ+pAXsu5gB9DEqbbGHXM+7Z3T6NXKvKjTmDGLi6pRh9h2x3U/
yleEkMpZzsXbb5YseqsUiXcWli5+GwnekkW8d98xxdLFl5YtMcV77yJRFrK0
LGRZ2fvLypa/V748BDl7+cr3y1cur1i1vOKDFRUfrKxYvbJyzarKNR9Url2N
xGXG6ssfrrn84drL69ZeWc+4sv7DKx99eOXjdVUfr6/asL5q40dVGz++uunj
q5s3XN28EYlroZuubUFi87WtofxPkNjC37aV/+nW6k8/qd6+rXoHEp/W7Nxe
E7ajZpcpru/aeX132PU9SOy68dnuG3uR2HMj/DNBBBJ7BfvCBZERtUh8vq92
fyQSdUgc+Lzu4H4k6r84UB910BTRXzR8GWWKmOiGr74Ufh1jikNfIXHz8Nem
OHLoZuzhRiSOHmk8FotEU9zRpuPHmo7HNZ2Iaz55vPnkiWamKUTxJ0XxTFEC
U3Qq/taphFunE24lnrqVeLol6XQLK7HlTFLLGdbts6zb587cPncWidbks60p
51pTkltTk9vOp7SdT21LS21LP38nPe1ORvqdC0hktLMvtGciwUaiIyuzIxuJ
rI6cbHEuEjliTq44j3M3H4m8uwX5dwvzOwsLOr8p7OSaoov7TVcRt6sYiaLu
i8XdJUhc7C4tkfBKTXGJJym71INEeVlPRTkSvUhUVvRerkSi78rlvqorfVer
kLh37eo9/jVTVPOlNdWmuF6DRP+N66YQ3OivFdxHoq72fn3d/fr6gYb6AWHD
gFA4cFM42HhzsLFxsMkUQ81NQ83NQ6LmoVuiBy23HrS0PLjd8qD19nBr63Bb
K/LHxqOxJWQJtKVLFrWlpxn0ese1WYSuvubPmK+gtdndx+e1dXk9zclNJqg2
q+uqlTHno4VZeepqo+oB3ePyCo6ZaWNkxqDISnu9yphYwTeYwQgmmF+HsEbl
R7SpgvWPJnRtaL2SKZQ527Mj6CS8MAbDYl0dnZ1JqN8V5qphi3PabCUzzDwI
0zhCozlOpeoiMyRGmy2lZ5+4z7XZ5/g4C9a6k5jdVvM2YsVMTnN6ePhijBZK
ytkCjsvarOAAeoRzcSMc5rP7rFFX4EJ770U680u7VwYAAGDe49+7vPIxL2mz
o9FT31Kalhyzfe2imfaGs240T9UdbRZ/bEBElmOusC4fOBECtFkAAFxg+vTp
ZWVl3tdmsXLoy1tu4BqIU9A7KonaLEojzS7kxsYe2rBiIb5MmIWY8iKXtNmi
2JBp6EPSW+w8qforEejz2hizD6Js+Xse0GYhICZCXAvd1FWMsYi0rc0itHZe
3xU3Fy3Phse/fm/Awa3b9DARtVmj/J6MtRSz6zZpiWGok+5xeRH7ZtoYK9eA
MK7ddx2mNCEVYxXHMKYKZgF2rBdMNcNgvszZnp1HWhmC9tIOCgxkpLrmaICT
kR3wNHCdKarNPrO6G98g+xT6fvMzG8kTTW9yuksTLiXs/nrjW/NJa4rN3zHs
ojbLSVuMdr61et5ShbPtvRgZ8TF2P1kAAAC/f/Q7OUse9a42i9FpG3tri8rT
D0UsJ9dpD5fWe1ybPWHp03lt1tEDJ0KANgsAgGs8+eST9U0VNGuz3WkbyWqB
2Yk72enxDJwTjcU9wHltFpfZO43VZF+bRZ96+rZY0GYhIGgJu9osQk1TIc7Z
IOrMu0qNq9KR92ltbW1osOUl6G/arFE/Is/cjBFmmfN1nV5U1SYGMgHKWiCQ
LXbAB1UtIlQYC07ltwlS0QW7zN4IOhEqOTaEL0P3wcI3dqpnmlGzGeMycogD
tcBcZopqs/O2EqRXzlmsNtvnQJ/dRYcPLsaWErMc6Io2iyvs9XgR3/bZnW3v
xbiQ8FUAAAAANd///vcPRu69veGnnvc06BFpMEHeTNFcdHgRbtE8JrGCNgva
LAAAdPPd73537969Go3G13mzz2+oxqusZJ4GLfHohcKz274m7RxXZYxMm8UZ
FJB7GmAdcQmeBi2FN0aDc8PykCAa/Q1H9DS40WQ9pNDr2uz7y2jXxyAg6ApH
tFmE4quncPJsIufTCem6bMbftFl1eSy+jLggne5BTVx0YqHAUodQ2CZxtK4V
zT1PSDq/wWizEl4pLcPwuafBkuabuAZnMXW+55vE2+YjaBPawPxyUmeA9IPo
BFpLwi1Omw0/iT5kmMLToGgjOq+b4FFwPXtgNNgDda60B20WmEx861vf+va3
v/0vZr7zne/867/+K7Ks+56Zf/u3f/v+97////7f//v3f//3/zDzn//5nz/4
wQ8eeeSRH5r50Y9+9F//9V+PPvrof5t57LHHfvzjH//kJz/56U9/+jMzP//5
z3/xi1/88pe//B8zv/rVr37961//5je/edzMtGnTfvvb3/7ud7974oknnjQz
ffr03//+90899dTTZv7whz/88Y9/nDFjRqCZP/3pT3/+85//8pe//PWvf/2b
mf/93//9+9///swzzzxrZubMmc8999zzzz8/y8w//vGPf/7zn//3f/83e/bs
OWaCgoLmzp07b968F8y8+OKLL7300ssvv/yKmVdfffW11157/fXX33jjjflm
FixYEBwc/Oabb75lZuHChW+//faiRYveMbN48eIlS5a8++67S5cuXWbmvffe
CwkJef/995ebWbFixcqVK1etWvWBmdWrV69Zs2bt2rUMBuNDM+vWrVu/fv1H
H330sZkNGzZs3LgROSNykUlfLOSJ3Llzxzu1wOy7ttqQQxdYGtvXZm+coNJm
23MXYPvcmV5BOLVI0zkmHXc2atw80JPRWB6zefPmdTs/XHk4mefBni3aLOOv
/75+9m8+xbKNgk8o2ErBFgpCKdhMwSYKNlKwgYKPKfiIgvUUrKPgQwoYFKyl
YA0Fqyn4gIJVFKykYAUFyyl4n4IQCt6jYBkFSyl4l4IlFCym4B0KFlHwNgUL
KXiLgjcpCKZgAQWWr5K/Pvvkb//4KDqenRX4BhmvU/AaFuS7D/l2pvqasJYD
87U2GzDthKAE3eAGdwv64VFtFmt0EBCwqJis83rssWTa7LTYavTpMDm6436z
2ENOYA7hbEMf8vL2GwQ9efqa/WhT2ep8zNgjSr0rz9ZHHTQZq0Z8diP8M5PV
6t7dNz7bfX3PLpMF6+6w67t2mnxZw3bU7NxeveNTs1/rNpNx66ef8D/darJy
/WQL/5PQa1tDTRavWzZdC91k9n3dcHXTx1UbPzb7wX5kMob9eP2Vj9eZrGLX
I8G4vG6tyUL2wzWXGSZTWZO77JpVFatXmvxmTbGiYtXy8pXLTVa0K0LKl4eU
LX/PZFEbgsRSk2+t2cCWt3TxqKUtEksWWXxuTYa3i94yOY6+/Sbtuh+EHwby
Zkb/p4PaLEJaUSROnr3Id/RYf0Ov13d0dPT19dE9EBO6tkqcMKssiqR7UABg
n6mqzQacLeLY0Estma7NR95C/3HTkbNkPWfHoX8MkeXNBiwPV6IOESdg6o6N
+81iRvh4VilaCmZjFGBz3q+z7b13ba8WJDsu9ViWe45IPcjqGFk4W5bVyIob
WYwj6/TRZfzGDze/8mToS7/d8rIptr7yu20L/rRr5/Y9e/Z8Zmbv3r3h4eER
ERH7zERGRn7++ef79+8/YObgwYNffPFFVFRUdHT0l2ZiYmK++uqrr7/++pCZ
w4cPHzlyJDY29qiZY8eOxcXFHT9+/MSJEyfNMJnM+Pj4hISEU2ZOnz6dmJiY
lJTEMnPmzJmzZ8+eO3cuOTk5xUxqaur58+fT0tLSzWRkZFy4cIHNZmeaycrK
ys7OzsnJyc3N5ZjJy8vLz88vKCgoNPPNN99wudyioqJiMxcvXiwpKSktLbXW
PbcUNLeWKbfUH7dWFbeUC7cUAbdW97bU7LYW47aU2LbWzrZUxLbWubYUsLaW
pbbUm7ZWkbaUh7YUfbYUdLYUbka+oO+ZkUql/f399+/fHzAzODg4NDT04MGD
4eFhmRm5XK5QKJRKpUqlsuFlBPgnyEuMfPYDyHjssceQ97+lmZe0WVxGa8Cs
Pf1UjXuK1mLbRuVVk2mzM0uacaJuAU7URdUCqz6MdRmcsxcvDjcexbrRvxo1
5NaBHoz6E2NjsKVpu6rNIiH58iV635wAALjG5foLONHgPDfC5d6QXwWLFy8m
/Zp49NFHkR9O6Mbe12ZxymdAwMLt46mzDbG4EsBjngaFWJ+BgOkh23nYdNbG
huMrsAXCLCooQewdNxzIwo1kTJstjl+EG6HVeKHxSgT6kWd3H7dIxyuww0YJ
sEWxa7DutfYcEtwMg0FntIe7b1A/wGgwGPV6gyV0OsPICBJ6rVav0ZhCrdap
VKZQKnUKxYhCPiKXj8hkWtmwKYaHtQ8eaB8MaYaGNIODmsEBzcCA+v599f1+
db9ULZWq7t1T3etT9fUpe3vN0aPs6VFKJApJt6K7W9HVpejqlHd2yu/eld8V
y8Udsg4k2mXtd4bvWKJtuK11uLX1QettU2WrFiRuDd0SmSpeNSPRZCqD1YjE
zYGbptpYpgpZwoaBhvr79fWmyll1tfdrBf1ICG5YSmuZymyZ623dq+abwlKE
69pVS1kuU32uK5ct5bpMdbvMNbxMxbzKLkkscYlnKfXVXVpiqvxVUtx9sbir
uMhUEayI28X9xlQm7JvCzsKCu4Wm2mGmCmL5eXfzOeI8jqmyWG6OODe7Iyfb
VHEsO7MjK9NchuxCO/vCnQsZ5kg31SlLT2tLP2+qXHYeiZTW1GRTRbOUc63J
Z81lzs7cPstqOWOJJFMdtKTTtxJPmyqjnU64dSpBdCreVDEtHomTpjJqJ5E4
3nQirj4muuKDlaSqbMUHK5Dr4FQtMDR6/UjchfWYmTZudvOdK1593056jAqp
LGkJpv5X2lqjVkn3uADAPlNWmw14Zl2rNXW2LmE71jx2TUyClmA+EBDw+Klk
nDxbwD+A0W/HVFCsYBvw3KUrY4fwD+MkDKs2i5OCLbm7loeURbvRj8z+5LAL
7b0Xuu46u7/BPP4zTNd2GXdHTFV2yLOnAADALk1NTT/+8Y8DyPjggw8GBgas
Lb2jzbbWHHgBd96diQWkLVuS1+FaWj0NbKewNjJXkh9okTdx4nBAMDbtthGv
Hn/I1Lh1oAdj/BQLYsgvGmizADAFuSOpw5Wq+fr8Cu2Ii9sNi4qKHnnkEdKv
iRUrVvT39+Pa+0CbxTkAmHjqhW37thw8xHiWMEir3yxeLzUxbcXuLTHxuw9G
McjKgS3jWfJIy7fjHpi3YcuJ+O2Ml6fhjxjTZkV3TuMk4oCXl53IPs6isLQ1
Cc6HcN+G0xhR+9Pzv94Vgj3L80R/XRq02ckk0gKTFb1W23Y+pXTx2yTC7KK3
WpJO61QqpJnL2izCsLw/MjEYUxcs4bX+B11ee06THONDo4KzE2Mze2qhwb/r
rAGAlc7CgimqzZp47uCB3VlH1uF//AQ8x7fU1bqZtIlwzIx5b8Ud2HE2ZutB
snJgm45bxNvss/hOn4s7En5q15IZhA6t2qy27iQ+82zekqzkw0VHVs8gPcTZ
9nRrsx7/Gaa+egonz+raKj3VOQAAjkCaMTt9+vTy8nJcSy9ps51Zm4kDmLF8
T1VVlcLkBtA4dLu6pYKduBkv4QYEvFBl0UIJabHIM0jkViEPKdqry5l4RTcA
o822tqcTGry6p/F2o0W5LY9ZiXvQKvy6fKB5zNUlzD1rFwUvmDVzwaJ3I/ZG
VVVVj1+T0nM5yYmF6YmFycyS0qrRv/dUlSQzTX9MT8xJZ3fd5NVwE62JxHM+
jKopzW0UesbzFrRZAJi4KNXD+xMXekorGBkZeeyxx4izKPI1UVZWRnqIL7TZ
7kusDQRdlAJULbDsXc/bb2/FqpqKxCnkScNEUMJpVhRR7CW2Z1RZn1TL8Xn2
DwjYlp3t7Wur148YqAGFFpgQaAYHrm76mDRdtnr7Nln7HWtLd7TZh2T3wmLT
VusNOk8/IbeQSCQdHR10j8I+2roLeJvZpkK6BwUAjjK1tVlyZu8azzLtI66d
bTBvvIJY85HXHDwILZzyw5+zf8Azq7tdbe89bdbGbzDSn2EeedsYDToFeyPm
1ljSEqNC6pHOAQBwhPnzMTeirMVciC29pM0SzWAd5L0Y6y5+gjECkacxmUpo
bZZolTB2yEzizbiAgJUtPe4e2F91bA7ZcXN2JCrMDRqZaDOEUfvcuhj0Hzd/
c2AmsYcZe9mgzQLAFOdswW4P7rEdGBjAzTPf+973IiIiSL8mLPhGmxV1s3e9
TJwFx5k+5k6A0mYvie6c2WbzKCsbWSno01WkrHLosOe3oAqTZUfYOdciTgvm
SVXlb7F9wOK4025cMUdDp9PqybC9OnD5PQYA3uDW6QSiKlsWsrSTW2jE2q+5
qc0iXK7NwHnIFFad8NxT8QDx8fHh4eF+7jun72+TnQrG2Mx+s4/uQQGAE9wt
zMdos5d4tAzDt9rs4zZ/tWztwx7YfHy1Q7+m5q0WYkpunQ0nZNWSgk1qTY+z
c8/7LcF1rhvtvaXNkv4G88HPMMPgXdmphRhng7ww97sFAMBBioqK/uVf/sUy
3fzzn/9sbm6mauk1bbZV33xujkPTLYpZe3rRybe2b8M9jf8DRpuVtrYnr3Tw
tIe51e4e2HyOTLkd5b2jBUS9es5etr4zd874H6bn1IpqfKXNwj5WAJhAVN/M
w0kExW7Xppk7dzw7IigoqKWlxXZ7X2mzSBQm7HuDMBHOOpgSgU5zxWizpigp
zt69mDqBdv6GLZyGEuLpOCyiYcKsGC67mIWySkD5ypqDc2I3cYTmUa3ZUnyH
5ElVl+9f/BTpEbMiMlIcvjJuhVar0VFAXCDA9wLgnwi/jsEJs8hfNIODxJbu
a7MI57kRuJtibZ0Ct5+Ex7CrzY6MjDQ0NLS3t/tyVGiMRoMicxMmZetsiFH1
gK7xAIALTEltFuG1/OTwNQTtdPuBw8Nkxyr5SWc/oc6DfXJuXMJJJfFA/smD
iwPxP9gYO8T8BLTtVFxuNvZAdhbFueYv39hcRxyes+09HyOdAru/wbz3M0zb
VEjYvMB1v1sAABykrq4uOjq6sLDQ9ifai9qstFUhTNvpwO5PCzM+jGrvwfVQ
n0z0EbTydPDO5RglE6fN6qWicoLtLZHNiUWEkTt7oKhk83gG74zle0q47Jyj
aGE5uKbTjoRr0W8VzRhPA+SaVJWy62o972lAbW8DUi0A+BfSwc49zJfQ+sDJ
rA0Go7uJUoODg2FhYcuWLbtw4YIj7X2ozZqisSktPSM6IcUU6aUpJmlUjPF6
JWizo3FDkIIcGBu3OyYuIsb8T1b+6aoWElUWFUVV1Smc0tOc0jPFguxGBwd5
h1NcejyBFREbj8R+5CwVTUW2D6m2jM3UPuJEytecK+x6H15SjUalxTIyBm6B
APIs4Lf01wpK3n7TopBcWf/h/bpaqpYe0WY1I6qoM++ip98DSW8rNTI3noEn
savNyuVypEFycrIvR4VGW8vGWx3evUHXYADANaaqNvsc3yRacloLjl1KP8ZP
jrqUfrLbrox5M7s593D+8d1nY3akHdlh+mdClKA0nUSVRcXw9fTmgpOC3JPC
gqTu6wWODriObTlX2hEkwovST4r5HE+297Q2qyXgy59hSm4k5jYZa7FROWD/
MAAAfIhBNeQ9bdaiW7bkHVprU6Gd8eq6wooqisOrcw6sJB4y58PIlp7WFua7
6D+eKCXRMBvT98yhOvHTwRmlVOd15kB02bJXI4fG/o7O+z3MHdWNWxJJng42
YdgXtcAcNBuEhTkA0IveoD+WvhatDOxlvjo43Ov7kfhYmyXTQuMd0WYhqEKl
UqhRaMZALxCsSwOQZwG/ZbCpseVMUlcxV6/V2mjmEW0W4W5v487jQehJ+Fzh
Hte68jh+rs0ahiW4jbTqyjhaRgIA7nC3AKvNll2iZRg0aLPe3+k/dUJz94Ya
C9XPMFJ51v33j1E1NMxainE2KNrvfrcAAHgQo05j1Walyeu8oM2OxpCQV5XO
TIzZE7V3++EDln9GZqSntTQ7kBTaU99eVVDDZVdx2TUVvN72RifP3thZU1CY
fOhETCRy6sMxkcnJ5+pqqz12ILZs2eYd6zZvXrdz87q1KNeFBQesPrpEJ97p
hUIRqsNxo13UUR6Izs//Znmhe44sIPW38Y0nOQAAjlN6/SzOzaC2pYSWkYA2
O9FDLh9WKBTKMVRjWBcIlqUBlTxLy7sOAFzGU9osQkkNCzcPN9ymJ3EOh59r
s8q8XWgdQH5uuVGrpGUkAOAOoM1CuB8a8XWFGaqfYVaF1nvyrPZWCX4jgxul
KwB/QyoS8Pl88//a1K50oJZKJBIpGtN/26iBqpMN4o4w/eegSycHxujY8j8W
ye5e4vve02YncWhqmTbMZklU1pooyodM4S1t9u6epy0vdO+JpTaMboiyLSi0
ExH35meYnP0C6dDdXcdfQAsCacWRdA0GtNmJHsPDQzIz8jGsywT00gDkWWBy
4EFt1mA0HGevR0/FkYnB/uBs4M/arFZ0ES8CdFzz/TAAwH1w2mwPaLMQzoe6
o0Y2BvpnmFWnxf0Ms67HPfsbTJm/B28ADrfMJgmDsePOzcEC55fgurZUUhUr
VkDxa0cnCiVrHxTrR7b8E5G7n/1ldKv7oRdp1zknZDSnzUG9IefMmomPpwPW
Hh13J6jCm9mubOxEd+gVbVbX29y++edjCdKbRiiA0jCTBbfmZ5ic/YST7A1o
NeAL1jtqrYKuwdCvzbbEowvtgjbrbAwODgwNDT0wM2zGskCwKLSk6wLQZoGJ
iwe1WYRBWc9n8a+gJ+SMiwc8NVSXSUpKOnDggB9qs8YRpfzse5jNsxcP+ngM
AOAp7ubnTU1t9jJos54LZUf1kBnSn2FU8qzHf4YZhntliW9jrGauJbrfLUA/
akHI+NKf5dLN48HYIJLlfGAk6UYhWSqDbPEfkkr/fesJTk/cOxbJTrxrOv06
50QMlN/sHKyaqukRWcL6l6GKKOK7eMbmRM34UShtNsZj2qy6uchqXjFQdFhD
Bs6ZHErDTGDcnZ9hcqafa8Ic3C7aW2I+jeOhX5u9g6kFNv/QadrVzokV/f33
BswMmrEsENBLA/S6wHs5GwDgGzyrzSJcqc/Ezcmtndc9MlTvQZc2q76aiEnN
SlpiVA36eAwA4Cn8QZtFvoJ9oM0KY15D/c56TWC38heEw6Fs59+/f9/6M8yq
01p+hqHlWW/fItc2ZGPm51NvGh5IPNIz4HPUsrH8K7WINb70tyZHIY/b2PVK
QMINI1vSh7YROhGyyBb/gZFiZ04HkHI/6zOraqdpKaNf6pxw0VO0dvxN+UJh
rcUOV1S+dzw/9rClTlkPbyfZOz4AVSwMrc0GvBql8NAgB4uira/yoCAfZ3Rj
tbtBGw/a3twK63T/w5PzM0zO9PJAId3LfNVP3AwemhcF9GuzSIiL6u+MBv2D
mWhx716fVCrt7++/bwZZHViWBrh1ATFnA+Z8YCLicW0W+QjEXcA4G0SdeVer
03hktF4C+VAfPXo0Ly/Plyc1lwB7E7321zYV+nIAAOBZ7uZzMNpseZmPB2D5
CvaBNgvhvVC28y2/wSw/w6wKrUWetWbPWlbiXtVmjUaD4sJH6ClayaVziQG4
DD/alEoVEhZbKRLzUevxULZAVMmODA0OsLHplRS1MIRkVY90grm7OihgkrUK
4cM9WE+gbOCOq3bcKPqlzgkYjUeD0W/NBctXrp2F/kNwTbupWfmOmdY/zdjM
rEvfjGrzbt2os0E9uljYnFeDD6dXuD/C3uNvWV7ijs2/lN3vkWNRjGEVbElt
yWF/qz/j4fkZJmdaOc+NwHgbnpqvUA/RNRjL590vtFkIN6K3V3LPjFWhtSwN
rOsCqpwNmPOBiYjHtVmEvoH2sBNz0ZNzMd8D3U4ylEWR6FW/4sJHRiOl6wIA
+D+gzUK4H4q2a319feifYWh51nqLHLd9yUtLb113Pd4PvKvWU50DPkLKI9vk
ioeRKnKqV4uegCMwDLVzdpAfTGwREMgWQZUZz2BQDXWE/mrUcvarObTrnBMz
qqJmkbxNLUSk85A2/aWRqL9NLxQiR1VHPT3+pzFnA1HOcszhc9x2nR3prG3f
+kvLS9wZ88oDLMNjWM3Jfel7A3gGL8zPMDnTRUePELdztlZURNdgrB/2ew9u
064uQrgTPT09vb29lqUBel2A02YhbxaYHHhDm0W4eC0RPTnvOfni4HCfR3qe
HOi66ghL/jq6BwUAbkGvNmv9Ch4RldAuMEK4HPI2vuU3mOVnmPUWOak264N1
t6poP+YmWsbHcBNtYsEhdRQkLsujnTPE04k5pBKCaHQ/rJTU9jCaB7YYnuRe
wgpr6qy6iUu3zjlBo74kZh3+nfp0cE6FxawA5VQQEPDemJEs1n52ek6tyZl2
qObcZpTS6742O1j4ufX17eUeG8Bi9R60bT8IS3V/xhvzM0zOtIB8rI6mr0Wv
/U/nbKV3PBbuy8S0q4sQLset7nIb2qxlzkdrs+A3C0x0vKTN6vUjXyWHoKfo
VG64R3qeHCgyN2O2yhbBVllgwiPOw2qzFeW+PLvl+xf5Lh5pq6RdYIRwOYbb
BeifYWht1motZV13k2qznn1fGYZ7cOYzI7dKPHsKx5FJxXwel51qgcMXScAY
zy5SUSUrOtRGalZgMCOWxRFJnc2YkrHIUq8se295kSQnDGFB7W8Po6wvtGp3
ffFL6BY5J3J03mipyK3isqvy2HU1VRo3uhq6faPfHEOdIpc7QULX2yze/dTo
67v1N/fELVIUVt8bKusb33xNwJzsJt6Zn2FypoHrTYXoVf+uuLn3BjvoGoxV
lEM+8irNMO0CI4TLcafnOk6bReZ8y4RPy6IAALyNl7RZBJH4Gm5rQ3t3vac6
dwoej5eZmek/H09dx1V8iZlhuF0LTHho1GbRP8N0kpu0C4wQLsf9zpZeM8jP
MD/Zu6ThJ6FnbHnqB0aD3uNnsY2srTIyJJBktRkUxpeayp/gHgtlt/l4hH4P
2Wo9MFrsVA0wLNLKaJIXJLpSTPb3wDAOiDYeB/m8d3/+D6s8q6zPoV/khPBQ
DOTssr6ynWc29qKwbqyw60Bo/abw+PYKmJM9iofnZ5icfYxmRLX/9JvoJX9u
+REax4NeFCC036umXWOEcC06e2/jhFn0TjrLVA+7JIDJhPe0WYREzqfoiTo2
bTUtn5H4+Pjw8HDkc+r7U5OiYH+MXumrqxLoHhEAeACcNtvrc23W8htMrxik
XWCEcC3Ut0p7eyW4pFmn7o974yvGOKIcZi3F1m3kevws1Kgrmba3fYZxOfj1
ZjRUNMEiYoeSXbpgt66Tro20U7LzxEo99lQADPLqC1YFr+vgc7reZtpFRQj3
Q9NyqeOTUTPhji2/7m6+3t3dLUFhyaSysWa3fll4YcEOc7KH8fz8DJOzb7nI
P41e70ckvKHUOFNe09OgtVnkgy9TSWnXGCFciLYevl1hljRbA7RZYOLiVW32
3oB4VxymKJhA5Msl7Sh2tVnkc52UlHTx4kUfDEbXVolJmk1826iirYQlAHgQ
MSeXFm0Wd38c+V7WddXRLjNCuBADYhHaUcqGMGtNhfLN/XFt3QXMvJ28wmgY
8dK5sEhZDLLULDsE8WC1iULCI8mVGr1STtrM4hAySUuC4wgVQoUZ72D5yEsO
vWGVZ6XJ62jXFSHcDF1Pc9fB56yv6d3zuzvNdI3Rbcaq0OLu5eGcyT2tzcKc
7GG8ND/D5OwzFOoHn8W/gl7sX6nPondIOG0W+fjfG2qjXWmEcCpud1/uk/ZQ
rQhAmAUmK17VZv8/e2/i3cZx5/vy37hz3ztvknsmntx7gptz5l3nOHnnZDjO
JDMZO0zs2B5nOFnGNmPHS+g9jOxQpiVZsGLZ0ApKliCJgkQJWgwtBiUKEgWJ
ErRAJCFRIEWIBCWCC0iCJLiAJLi8BkA2qrobIEB2o7qB7+f8jhMB1d1FNLrQ
9anqX3FYL24im+tP9/37bNafBl3SzXIXOFegqqpK6ZrMzc+NVb9MTZq9ulvp
gwKQHVTkZiNT095LzE0jIqMIdbhSPKBKLgGW/duwucjk6J7/oKbO3j6h0LEI
wpb01kkRoqvwKV85rRD2msnPpsLmC7oMxAtFrpXM7gnYl9I0hTZkoFSM+FU/
+fB2x5v/D6/ygrb1zO0iYvnRd69n+y/5s9le/uiD+22di5CSltSzZB5CJd0s
2mSZUbB9RuOcLU7Xbyd7+n+t+s/s9/QFiN0s1wgERnytXReYK0dEOtHmd/b2
95DdAUFGcckeAbIZgBxAaTc7MRkqr/w3stG+1pyFLi2FetzsdNtFsnc/8uUv
58IjSh8UgOzg++o45WYdF7NzXCk3G5mempzsvMHcNyLSiemWs6EHd8QLuwgG
x1mJ2ThTTceoqbP7fj03q2y3ziv9mGd0cZTSstLiouT9zlJkzyMIunibUmrx
xF8yLq4GU2KwrezByyVcjdGFB5mVgmz5h+u+TNi8P/7NUO1n7B0jYhnR19q3
6z8Tp/Ktv+24cda3CK9nBW422bxZ2fPNok2WHwXbZzTO2WB0PPiB8cdkN999
7zzrSkm7Wa4pGJsY8Q947nXXM3ePCOnw193vud4d8A7GCMbgrSw/6JZOjwBu
FmgUpd0sh/36PrLR/sT0zIzCXVoB6nGzY0f+SPbuJ6/vU/qIAGQNdbnZ2G3Y
1HDv1APX9L3zzPUjQhzTHtvkvbqxzoZgf4/kPRg/OC54aonJg0tzM1Ohfb8m
G/DplloFjxd0SC1dXWhyePmfz4DbKrUYdUGJ2aNgxbRIxGcoLiw1u/kXQm5T
YWGZwydDQryQy5jUx2D1HyURNPuBqjcSTu+N/zZw7H32phGRSUw/bOzZ/CR/
Bjve+JuOr7eLxWzczQpyGpCpCPm1wMSZyVf0e4E2WSEUa5/ROGeBE5eox2M/
P/Bb1jWKInCzfL+AaxC4ZoG7peTuLUdGg8Mjg8GRgeBQ/2AwQMZAsE/9EfC6
Ov7yD3x0HXyXeZVWHP3xXkCc4Rji7gBpZSFmQe6RBTc7OT3x0c6fkU33Ffdx
2Y+SApW42YjfLZw0Ozmq6BEByCYqdLP8bdg496M+OjwaGgqNBEeGB+MxHByI
x1CwXytxyebqaPMxr4YMMTiQ7B4sxW0Y+dRS9h9cmmr6imzDxw7/QbFDRexl
4ilYJU5RxkKvWWJikNHNcg2OvCPiTpLWUI9EhsohMS1qarLbWEzq2W7Dv021
X2GuHBHpxHjD8c7VOvL0+Y6uW3LGLC9m+/v7eTGrzEJgaJM1CBpnhRkZHfhg
+z+THfw77Q7WlYqSVr8gRrRzECN+8zmiHYLeBrLB7NpVwrpGssF3BOJ9AXF3
QA09AgAUIgtuluOi6yDZdK/Z/dTMTHYWUoly9erVmpqaFFdrdtzs+NcfUZlm
r+xU9HAAZBnfV8coN3spe3doyYbIBbdh8Z94jd6Gcfgf9K571Wz69GvWFZGT
ZPdgYitLDo4zuQ2bi4RDu58jm/HIg5uKHElqgpZB8gFMiZJFTmiA7BG2liZ7
kLkEq8woh+Qjq5MTYz1fvkB2Vzve+dvBE3+Z9t9m7h4RyWLKW9+3+7fUWXvj
b3xf/XXJHLPixbtHRKtGypYAB22y9kDjrDi2eiPZu99c/RLrGi1Azp8U9wvI
rgEpacWMqpih9kay2fTv+j3rGi0fwcc+vgjfFxBbWUyXBblKdtzsVGRyzZc/
Jxvw682nlDjQ8hhV3s3ODj0IVRK5CncUzYZ6lTscANlHJW6W76oL9Gw6t2Eq
vyszb6pd/eJeLq7X3WVdl+WQ7HOWvAcTW1k13IZNOveQbnb85ColjuKzirIa
6vTSq3yHXcJ5QYUGJNHLGq6US4GXWrH+j1KIG/x4U8+1771HP+p442+oGZhl
fzd4+O3JVjtzD4kgY8x1OJpd9s3/izxZ7e/+Xef5KoGPjStZsZWNT5cVrBop
FrMrT2iANllzoHFWmsnpCcGCMh7fVdaVSiDuF/B6ljS0fAeB7yNohZDvNvWc
iOll1jWShzAB3xcgMxiop0cAgBJkx81yXG60UMs4mv9ToQMtA+6Sv3Llyt27
d5U7RPjiJrJHP1GrV+5YADCBoZudX9ZtmLbuxG7fuB8Xs1x8+mZ1cGCYdY1W
Spgm03swJrdhc+ODoZ1FZGM+M9Au90EkVjApNiVJVyjyALoKu9z1AdL4bBUp
+v5wMoqS1M3GEgkOuk77PvguZfxi8aDiHwL7Xhw6ox+7WT3R/PVka91kmwOR
pWg9P3775OjVPcFTFb2Vz/n+/Ij4BHXof/LwjlMgY+M+VqBkU68aKffK3WiT
NQYa5ywg6NdvNKsi0yyPYOos2S/guwZ874BnUjuMPmgmG88e0yusa7RSpkTw
p0ncHVBDjwAAJciam52aDq/e8YRqx9cUZW5qPLTraao7H7jHulIAyEzHcVW4
2Yxuw7RyJxYaGdvw1iHezXJhqaxjXanlIz4Lye7Bkt2GZfOrJWDiwkYqO83F
zTIfIOIRaQCdxSe9gGbILVzrpMyG6UDZIOQxL9H3j2Hy4NFZRUjhZsfHx0dH
R4f7u7sP/bn9rb8VC0CECqOj7H89tG3rXoSXsXEfSypZSSsbf/5iyeTky/y2
oU3WFGics8Ds3Owne58lO/U3PTbWlZJA0C/guwZ870DQR9AQ4113ySa0d88f
WNdIHiI0MwSwsiAfyJqb5ThzZSfZjFce+6Nyx1IVU82nqRVkrO+zrhEA8sPW
zc5L6dlkt2GauxOzVV8jxWw87nv8rOu1UiIixPdg6rGycWYHO6hVHXc9MxeZ
lHH/YY9JpAEqkvXtnXrhquAWr6C/GdBLLS6e2HdhsdGK3HsZEnBIrsYu8fGW
2qQNTmwvODXLhmzqBWtwx1PWhEKh4eHh4MN7/gN/6nj/75m7R0Sy6Fj9va5T
X/R2dfIaNm5i4zJW7GPja0eOpFy8W941YuRuk0VEQj6302Y1m0xmi8VkNJps
DncwecMBUiFP4yxBKOBzOmzxk2TmTpLF5vbl79zbprbz1Doyu56amVXpV1ay
a0D2DjRK2N9CNqS9e//AukaKMEsDKwtynmy62dD44J+3/ohszLsCLcodjid+
x56FAyVj7Mgb1PIxbXUMKwOAQnQcO0o2Jr2XL2W/DoJf7dy4DfN39H9Usk/s
Zrd8+BXXDWVdOzlJfQ+mntuwsePvkk36lOesjDsXT7sqKDImWUnGVyYsKlri
JOhMq6NaZEgyCwyIiHglFmwvKNCbTVL5DYscybrvODUrQNLNTk1N8Ss/jsYW
fBweHh4aGgr2B/rqD3ft+kPHh//AXEUiuOgo/e+d6wq7Dvypt+Ec72B5DRs3
sXEZK/CxYiUrtrKyrxEjc5tM7dpnNSRbsEqnt7qXXec8Ra7GmcbnspYWSZ8l
XYnBnZeCdqvlFbI7f8FlZl2jVIhvJme1z2R3K9mo9u19lXWNlEJ8+tTTHQBA
drLpZjks9vVkY37o7FpFDxensrKyvLycu7qzcCwxM4E2apKV6fm52WkmNQFA
UdTgZudz7h5sJjKzY80psZiNx8WTjawrKDOauAebaqmlHoU4/raMO0/fA/jt
opR6RSZByZBLtLcklFi8Mv4VuUtQupNvcHLv2aQsS7K8lDg1K4Rs3mfoqbOk
nh0ZGYkb2qikDQYHu+4HGs/1XtjTU7O1+8Sn3V99gshSnNjQfXZb78X9geZL
A70PBxcJEgwtMhyDl7FxH8srWXKirNjKyitm5+Vuk3m8NkMSK5tAV2ZJtjkQ
IVvjnCDkMRQveZYKLZ78Okt9Ax1kX/6D7T+ZmFT7JyB5b6lpJnvuCdws6xpl
A9bfIwAUJ8tuNtqeb0m056u2/XN4akzRI86n4Wa5t/r7+7n7QCWOHnZsoZIT
XtmpxFEAYI5K3Gwc1rcPsnHNfjeZmOVizSv7B3pHWNdRQRh+hVIwF5kc2fUM
2bDPDnbItXMJD1BQ7BL1eyI+m/iB+EKDS1DMQ3VWdcUlcYqLi0VzNksseHx+
SRySaQiKF/RL0KmX6rmXST7+jFOzQuJNBO9mOeJTZ0k9OzY2Fnd6cUkb97Qk
QyCLDEsxQhBahDexcUgfK1CyS1rZlf+OyNsmx3EapDSiFMUmzJ5NCxkb5wUC
jnRPUkFxXmWfOeHYTLrZoxf+yrpGGZD121ilyCs3y/pbA0D2yLKb5dhxrJRs
0q+4jyt9xCXdLHcHyBWoqqqS/dBzM1PCLnwQiwKA3KTj2BHKzdZfZl2jKKxv
KFbESHBs3WsHUrhZLvZtPMu6mjLD+iuTFmHHVmrQrX6HXHuWnE5ZZHCQz7UH
3BbJTKV6R0BQTXJ5cV0ZvVx4yE09/kmvWx0KeB1Wi3EBk9Xu8ofoR+sjocAi
QfqtSCjIvxUSPY8fCfpdDpvFbLFYzGaL1eH2Je/URvwel80aLWs2m602py/A
sgPstZRKfeqliSVlJNYMip0Xp/ip1+WfGhCHbzEEU2cFhpaXtHFGCUIgu4xK
MUYwTsDnKxD4WEklO6PkqpGytslRvFZhS1JUarC7PD6f1+WwlgkHZ4rdap+T
yB5ZG+d4ea9oj0UGi93j9Xk9LqtRmLsifxT6zMy0YGnv7OQnVJSs3+fKQO65
WdbfAgBUQfbdbNM9O9mkf1H9gtJHZOhmI/cv04++viP7IQBQCep0s8lgfQ+S
Foe2XUgtZuPRdPU+65pmAOszLw8z/V6ybQ/t+/XcvDx/WsRnkepBFhQUlhjN
FqvVXFGSbAWpQltAoE+9ZAeyVPhofNhESABdqXVh46DHkOQQJUYH39P1kXqh
kHzCN2wmdltqJYYjwz5zheREpCKzyy/4HHxOs+SzpEVlZj+L/KtB6RQEOiud
DdYume6w2Cx0yss7NYCGb1VIPcvnno0b2rik5T0tb2sBWyZEhAkmF5laRLCC
ZGolK+8PjZxtcnTAyUq3EUVWj0APCp/NN7gEBUJel8NiMi2MnJmtLo+oUVR+
7CyTUTZlkblxjhKx0YWLKqzCc+CiV4jLmxG0hnu1We7FA0mmemk3u+9V1jUC
AMhA9t3szMx0xc4nqRG3XmVH3Bi62Ymz66glY5ptsh8CAJUgdLNX6lnXSNu0
Nj1MR8xyseHNQxNjLJc7zE/GLK+SzftM922Zdhw0JuvoL0GZV9DR9tvI7qXJ
I+iDUsvWxKf9RPz21AtUldkWXKujIlHLQr0zsVd6upFpMRFf2GdLuWedLWEX
wjbRWud0JehZpsoT8Us8rcxRYRcq5SRZZHVWgTvJ/NQAScR6ljS0vKTlPa2A
MMgWkp+/QMCKTSwvY5MpWUWt7CLytcnzIdq7FktP26TbB3LyrcdmkK6LrtTu
TzQjyo6dZTLKpjTyN87c3+emvGuxUToxhb2MOHKhXmKGdC5SeeyPWX76FUgC
NwtATpJ9N8tx0rGFbNiPnd+g6OFYudm5yGRo19OJiVWVP5sLj8h7CADUQ8dR
uFnZmJ6MfP7eEVLAbnzXIsg0S/7zxL4rrKucd0y5qqm0Bo5tcu05SWY8qju5
8D9kB16UlTTgIPdT4qE7oIKHQGN60FdBzRXSlZRVlNKzVxfTJwZJQUD1gimr
UOyK1ynkXDJxX9FiYkaXcemy4mSPChJ2Sz4uG19iRojEk7Cxz01PFc781ABp
SCnHyzre4PFObzoJYisIFCLZKZB0sAITK/axkgtHKvc1k6tNFkzBpdQoSdhF
jk4tth4Re+pBKyJ7qnJjZ5mMsimPAo0zV47OOZE0J63bSJ0lZx6knhgZ7SdX
jfnA+OMsrBoDJIGbBSAnYeJm+4LUCo8f7fy3mdkZ5Q7Hys1Ot10ke+7jpz+U
d/8AqAq4WRm5ebGVVK8fv1x1fPdl8pWvD1wj//nRS/tGhydY1zq/mB32U2kN
9hbPzSX9lckUhyF1H7xA/HCmeHali9pJodXldjldHE6HTS98CLfCL/QPRDef
WGNFF+/Ghkh1QD06SlnHQmNsUhiVW5VDb40unBL0WMlKxN1sxEs/PlykdwfC
85GgtYIqm0U3GzBKnoripMuvSy9JU1BCLhaT6akBqZE0tKSkFdtaoAbEJyiZ
iU3mY7OWKkeWNtlNDTwlX0Aq6CD3Fn9awW+voA5XVFJRUUo3FkWLelCxsbNM
RtmUR5HGeT7sok5S8scWnORYpq4iH1YTudxoIfvvh2rXsq5R/gI3C0BOwsTN
cmw5/ArZvHt8V5U71tDQUH9/f4oCCrnZiTNrqIQGnrPy7h8AVdF+xAI3Kxd1
JxpJ9Vp3srGm+jr5Srunp/Ljk+QrfV15ku1MRYwdeYNs5CNdTfLtO+I0CVcb
WaCwxOoJuE3ChU0MQl8ZMi3hEhLondHHMQXCsMJocXljT8lG/Har1RJLK2iL
PbIa9pCPfJaSz+2SOynUO6KFvWbyWHxWhFhhgfWlLS7Z2w07iU61LmszlKSX
mNGVpZjKGvaYJTYpKDAlVvTJ+NSAJRH7Okm5JylsQZZJdmrSNLHZVLIEK2+T
qdwIurLkWc7C7mLhfgKkbi2zLerWgIN8rn6hYVRq7CyDUbYsoEzjPB90Gcjd
pZgG7CbzU1CJI3KWrRa6896hYOcdpAZuFoCchJWbvdx4RD1Db0q42WhCgy9/
kZhStbNobnJUxv0DoDbgZmWkv3t47R/Mcela+fHJmciMwM36Wnt7Ogf5MjvW
nMp6RxXMT92yUGkNLsmW1mCBUMBlt5oMC5gsNrc3burCIrlXJMxbSPfuU1Bi
WkwmID0xTFdUUmayucj+rtdMdNGptVRC5ESm+HwtareCDmw46FvEHwzPh5xk
DQRmI+hPlNX2Q/6ZnxqQJqlVXppKEGSNJe0rax8rYiVtMqVMqSyyAujBr5hc
pbctLK6w2F3+ULQh9LsSQ2dxj6jQ2Fkmo2waxkX+hulSZJENm4l2PB9WbBwa
7SMTGij90CtIDdwsADkJKzc7MjpQtvkf+Rb+L8Z/nZmZzs6hxXA3e/FcWDLu
M9J5nUpo8HW5jDsHQIXAzcpLX1fwrOXmpa9vh8enuH+K3ay4DMgysyM9ZDs/
av6vLB047BbO0BJ1IYXJAaQoKtE7vAl94LcnmRW2QIl9YSHuiLU08SxnkdFN
Vozsrcbma1HTvUos3hR/Fp1UodSTo33dZZwakCnLkH5AhbD+HqVNGm1yyE2u
RSUytwR06oNYehnazSYOUlhUpje5fNRolUJjZxmMsmkY6qGGQsm8tXHo1AeJ
mcy5i8NVTc6qstjXs65RXgM3C0BOwsrNchiPvU428s33L2Xt0FkgfGk7ldCg
+TTrGgGgLO1HDpONSd9VrE4lJ5JuFjBn7NArZFM/O/QgCwcVyz1dmU0gMn02
UrQWW51utyuW0ZTD5XJ7fMGwWH1G3Fa9OGsi0VM1xXrdfjLNnoFQDPTEqphc
pRa10Vl8qXwrubRKDk9DWtapASuCtWIEqWD97ZCBdNpkgZsVJc0OO0wGW3SS
q498Vr+wwhF7119RkIpig2NRiSo0dpbBKJuWodysOD9DxOcwGO3Rk0QtGFZo
z4PcM5sPvUx22+91Xmddo7wGblaFzM5FRib6BkY6+oba+obvIdQTgVD70Lh/
KqKBoUOGbvaK+zjZyFef/Thrh84CowdepDrsIa2KlLnZ2bnRwMxgx0ygdaYP
oabo984Od81Nq6WdgZtVFLhZdRK+uosahmv6KgsH9duEE1xLRT1lO7l4FjV1
aikiQY/TbjJUFEusmhJbMyVIZjgschCzv6jpXkWxBVmodIjU2jdBt91isVhj
j+Pa3dGerYNYhZxSCvOBhaKxsgGNm8vlnxoAgCpJp00Wulnqyg+a40JVV6Kv
oFKemDwLDjcSdOuLUw2dGReSpiozdpbJKJuWod0s9TPE/WaZ4x9tcYWeOkl5
0IyPTgzRCQ1+NouEBkyBm1UVM7PTvcMtHn+dp+s8Qs3ROdA4GRlj/X1JBUM3
OzoeJNMarN7xhEKj501NTfX19dkcmhes3z1W/XLWDi0jc3OzM4F7056zU3dt
CDXHdOf1ufAI6++LyM06sUaAnMDNqpNIVyOVvubUh1k4qKNCqE3NwuVPqDlO
Rcal0pbGHsjVRaFW4AoFvOYKskde4Y8+XEsahmL3Yh894reLV4ShdYTOlphc
FCBn6Ma6wNTztroye6Kog5wyVpR0cXNtkOGpAQConjTaZEHLSeabpTKXUhSb
hMuJ+T02i6miVGKDYlNMJCo0dpbJKJuWoX6GCgoNiZNEZfGlIJcSy1VueWrI
+VSHz33Cukb5DtysepiKjLX11jO3jog0o7XrYmiij/W3JikM3SzHdstrZFP/
oKdZiaNUVlaWl5fPzs4qsXNJpm6foBaIubIza4eWi7lIeLq9nrl1RKQZ03dr
Zoe72H5n2i1wswoCN6tO5mYjoS+fTiz7+OUv5iKTCh8zaBBqgGKhrhQsOpMi
s2Ecak5UQZmFF64hG+lmY3kGaN1aUGpy+IMBj90kqNTCQema6EpM3mA4HPSa
SimPG3+8l1qEpUBncnjDkZDXYWKyCLhSZHpqAABqJ402Ofo4vJUuU+pavPr9
DkOBBDprbHEvtykxdFZmXcxryrWNTjPZmMTzxyo0dpbJKJumoTJCcJSY+b/I
L7lapjh5RU5ysKaC7LC7751nXaN8B25WJczMTnm7LzP3jYiMosVfNz6l0ttv
tm7Wfn0f2dTXOncrcZQl3ezk5KTNZrt586ZcRxy3VZBuNvLwllx7zg5zczPT
9y8x942IjGLaUzMXYjkMBDerKHCzqkXY4D9QWB6KF4URLMsSnQZLzvBJIxVe
WLRPXWFRkfRMsJBLUiMI67R4UF/qBcYKosZ34eFfn3XJsmVejXeDMz41AACV
k0abHCMgSuet05vtbrfLaZeYk1lhW3iCgZrvWljhDi40giGvlTxuPM+AUmNn
mYyyaRr6MY34H6u3xzKCm4TrvcUeM9H4T1I6zM3NVex8ku+t/2lr4cSk9s+0
xoGbVQn+4B3mphGxjGjrrZ+bV2O6e7ZutivQSrrZLYdLlDjKkm52dHSUK1BV
VSXXEUdMz1PTqGam5dpzdpjp9TA3jYhlxHTrublZZreJ9w8fgptVDrhZ1TJ1
+xTpZidvyPZTIgmdMzDWWdcL15L2kH1IIkdBChx6ifSyJGWLBlWwPrWwqyo6
qNci7tCSu/UkKhHxlKYoWljh0X53cBmnBgCgZtJpk+P47alX9KKIz4OdpxdJ
XNh/UVGhQPMupjxVbOwsg1E2jbPEsmv0B6nPhza8s6eZ7K1vtfyBdY0A3Kwq
mJ6ZaPFfYK4ZEcuL4fFu1t8gCdi6WY41X/6cb+3LNv/jWHhI9kNk2c3ODj2g
0g9+9Z4su80ac7OR6ZYzzDUjYnkxM3Cf1TcHblZR4GZVy8xAO9Xmn/yz0keM
hGlEAzIuYp6VLpaIIA1CDpN057uwuMLuoZ798TuMApNbVGZ2EckH6INGHAYp
PVtYavcKZWvEby+RWu6m1GjXvpeNsqxTAwBQNUu2yXxBhyHF0JYQszcmXAP2
JUbOdBVePoWCYmNnGYyyaZyI35HBSSqxaDsDehrUXjeRbtZ+fR/rGgG4WVUw
ONrJXDAilh0PB5pYf4MkYO5mD51dSzb4DS21sh8iy2526u4Zag6Vc48su80a
s8N+5oIRseyItDMzonCzigI3q1rm5udGdj1DPCvx9Nxc9tKby0w44HbarVab
3W632WwOp9sfTNbvDAd83hi+YGhpxRgJBTwuhz22X6vN4fGlSPQUCfg80aIO
e7So0xPI+a4vACBv8DuTrf1VWKYnFxUrdgQW0xf47GXSfrawwmQXNKaKjZ1l
MMqmecJ+c4X0WSosKasoSXzAxUZnzg+x7fzqLbKr3tXbwrpGAG5WFfQM3WUu
GBHLDm/PFdbfIAmYu9mGe7Vkg3+8bqPsh8iymw1f+JzKPei7Jstus8ZMXwtz
wYhYdkx75B/dSJP7h6spN3tN+pk+sDzgZtXM+KkPyWZ/JtDGukYAAABUS9jn
dlotZrPFYo0OhjncXn98jCvstcSdq0c0JhXwue222NCZzRbfJPmwlVJjZ5mM
smmecNDntFujJyl2lhwutz8Yt9BhSyz/TkWOpHFIxezc7IeV/8L30z80/sus
dkefcwi4WSWYm50d91wYvXlsZnw4nfIPBt3MBSNi2dHS7VD6G7UMmLvZkdEB
0s1+fuC3sh/ixIkTu3fvnptLmu9XXjc7evClxASqyifmtJYvfab7NnPBiFhJ
sJqzBzerKHCzambKdZB0s1O3T7CuEQAAAE0S9HkDOT8XU+tEgh5vLntpHsHS
MDu/eot1jUAUuFkl6Nvzcvzz9L3/96Er+1O4ozgPB5qYC0bEsqOluy4736uM
YO5mOdbveY5MORueGstyBWR0s3OTIbKHPlb98sr3mWVmut3M7SJiJTE3N8Pk
myNws4HrGpsxrnLgZtVMpKuRSjlb+ynrGgEAAAAArIjLjUdJN1t73cS6RiAK
3KzsTPd3kB8pF/4vfj7V05piE6272Zuu/afr9iTi8rElCqQRF1trY9vW1l9L
ve3+i82n4WbFqMHNVp/9mGz2WzqzPd0uHA4fOXLk8uXLK99VxN9E9tDDFz5f
+T6zjNbd7GDdbvepHYmoqRaWuW25SxZIJ2r2j0e3PdV1bnfKkrt9zmPMPwFm
bvYQ3KyCwM2qmblIOFRJjModeoV1jQAAAAAAVsQB22qyk9728AbrGoEocLOy
Mz3QKXCz0Sj9vwdPfjI7LZ0/RuNu1vK6MJ32D462kgVOr/62ZNbtVDyyqjK6
7f3K76VT+vtPGE4ehJslUYObveo+Tjb7Z50M6iAXU7et1JOtTV+xrlHGaNzN
7i8XXvaPOW/Q8vbIyxk3NAW6S9xOGjb/MJ2yj/70YPVeuFm4WXmBm1U5owde
JLLZ/Gxudpp1jQAAAAAAls860y/5HvqfthZOTk+wrhGIAjerBIEDb0no2Tf+
24OKxyZaLorLa9rNNl5eJXYYJYcspJtd95OMjcnjHy242SfT3uSRF1ddg5td
RA1utmfAS7rZHcdKs18HuQhfMFALgXU1sq5RxmjazY7UvC++5N8z7afc7Fei
YaKliQnehs3Pp73Bd379fm++udnqg3CzygE3q3ImatZQy4EN3GddIwAAAACA
ZTI+GSJ76F9Uv8C6RmABuFklmJubG6mv8r3/95KGtm/vqzOhfrK8pt1s9arv
SviLp1Y1Em52dVbcLMeTG7/MPTc74m27X32wx3FxdiYDM6MGN8tdCH8x/ivf
8q/e8UT26yAXY0ffJLvnc+G0lvlTFZp2s5fe1kld8O+PrNjNXsrQzXI8v3Y7
3CyQC7hZlTN5fT/Z+E+32lnXCAAAAABgmXgfNpBu9vC5T1jXCCwgcLP+L4pG
Lu5CyBJDZwxdG34iqWc73vkf5BphGnazvv2/kbYX393fzBerMbz43YJvf/MR
IsQbkO8+UlDwmy17JN3sI9//weM/+cHjsf8+InHcJ077csrNDjY11v7yF3El
Uv/6qwMNt9LcUA1ulmO75TWy8R8Z7V96m7Q5dOjQpk2bllxrb+XMzc+Fdj2d
eKx1b7HSR5SF/qGHobEB/p8adrO3d78h3c7ozjsTxUZqVn2noOA73/pGIsRb
kO9+6xsF3/qFu0HCzX7n0ceefPyxJ2P/ldhJwU/dt+FmgTzAzaqcyP3LVLLx
q7tY1wgAAAAAYJlcbjxCds8vNR5mXSOwgMDNJpvqiVAi+DXC1OBm77QeO1O3
x3ruyzPXLDfT1ps3bW9KK5OCgmcr96fY0Lr+B2ThP9uSrOclcLPff/MmVaD2
zLE3BYZ29blsLw2mqJt1f7aBtCJcNH6ydryne8kNVeJmj9dtpJYD88m5HFhl
ZWV5efns7KyM+5RkdsRPLdV96kOlj7hCpiOTu6zvRjMIbf7Hw7WfjE1EZ/mq
ys2ON1h85/berdntu2wZX6rw4JGkE2Jf/GJ3qm0bNlMNyKOvDyYp9nyqYqfu
Vr0uMLRbvmKwNJgSbnZmcpKL1GW81QcoN3vjuuzVyGfgZlXO7HAX1f6fVnv7
DwAAAACQjCP2T7EQmDqBm2UcsTXCHvTeYClmfZYN7/yIFg/ffGf//pvX1nyv
4Jvf+/53uXjk+787IyFsa3e8xs+AXfg/CVP6/TdTZH+1rqeO+GebNU03K95n
9aofpLUrbbrZu8ZtAjfLxblnn27bv28mLL20XByVuFnBcmB1LrOMO1/SzY6N
ja1Zs6a6unqFB4o8vEXNm6rfscIdKs2N5tPkx16x82euljOs3Ozdrc8VFHzj
h4/qfvitgh/+unzk9v69Jf9EtTff+qedVSkU66mTJd9YLLrwfxKm9NHXU2V/
FUlX6cJpFLv09mNkkc+OWHLAzXLNyLlnnrI/90tP5fbpsdFkxeBmFQVuVuVE
n5vY+XO+/R89+BLrGgEAAAAALJPNh14m+4mjE0OsawQWgJtlGx1vf2Po7KYH
fS5mYra5MklSgoJHvk3+6wfVrWJx+iUpTh8pfm31i2Tu2W9uc9XK7mZvispc
O/Y7ssiGupyaNzvR13fp5ZfEepaLiy/8tvti0kOrxM36ut1k41999mMZd76k
mx0dHeUKVFVVrfBAU8020s1O3baucIdKU+c6QH7s8dh56Pc9roPZN4qucspq
/vBb0g3OD1//eERyDw3bSXH6nWdf3vJrMvfsN47WnUrfzS5r3mw0eqv+kyyy
95Tm580KmoiLv/t1zyWHZEmBm+2/ieF1OYGbVT+jB0oSOW12/IJ1dQAAAAAA
lskHxh/z3cM1X/6cdXVAArhZhtGz7fnpft88y5wGltcpAZuCHxwVudn6Q5QU
/c1+y7WTJeQrKVbmktHNprsrbbpZjsjExL19e889+7Skob1e9v6It028lUrc
7OT0OKkHPz/wWxl3njU3O3ltD+lmIx1XV7hDpRkc6S6v/Dexnl219fFzX5dP
3DmdXTe7OEs2iZVNtBjlm8Wbd5koKfrGjv291S+Qr6RamUs+N5v4K2LkwLzZ
7roL4vbEVbF6vKdHUNJ70Aw3qxxws+pn/OQH1FqQRB5vAAAAAACtMDLaT03d
+eot1jUCCYRrgW36RchZjZAlhuzbu/T/LGllfe8/MnrzOH8WWLlZu+mXIjvy
3Sef4lMEkCt2id1sjaGY2tDUfN7TuvVx8rVvl1yU183+5L1GusAd12eCxcJy
z83GGe/ublj7saSerX36581bt0wND5PlVeJmOT4xPcO3/x8YfyzjnrPmZifO
6cmO+exgxwp3mAV6Bzu2HH5FrGejhtz0TLszZZpWhdxsQXQprkX/+djzj3+j
QMhjl24INrcefJYsoKtx2qZufE5d9d96wSevm338LcEM3vG69YLFwnLAzU4N
D10o/pW4PbH/+zMdR4/MRiJ8SbhZRYGbVT/hi5vJn4CZnrusawQAAAAAkDGC
Z1qP2DewrhFIIHCzffteZV2jXGBudmb4QmXHO/9DUsz2V787M05pNEZu9tg7
9KTZ7722ZiGb633Lhhe/SasIkZttNnyPsqbxGa2nNzxFbbbhco2cbrbgu++s
f2/1+jejsfHNd14UpMmN1nN/c7Y/yey42Tj9t1z1r70iaWgvFD/fedI6O7Ng
b9TjZiuP/VGhnDZZc7Njx96iJk1Nj2e6h8bWc5cbj3BR33Tsivv4Vfdx522r
8/aJa3dOXm8+daP59I27X9+8a3N5alwtZxpaahtaaxvv2ZvunXe3XXC31d32
Xrxz33Hn/qXm9vq77fWejqstPicXrZ3X73XeaHtws+2hy/vw1v2uhnZ/UwcX
3W5f9x3ux/f05W0fbP+xpKG1HPtjyG3NtpuNojv4VXX8ra4jbwnW2BJOgnVu
+CFlTeNy9dheul3YW5PkD1memy3QrSt/a0v569FY+/q6Xwvqz/HYeWe2xazs
bpZjtNPnfPtNyfbkyh9fH/IsCCjvAbhZBYGbVT9Ttw5Rj07cu8C6RgAAAAAA
GXOr9SzZH7TfWGk3GcgI3KwS9O15RdLKPvzkH8PtEquosHGzTZ89QsqGb5fU
k+/69tB5aIVuVjDn9tnK/ZKvf2/VVlnd7FK8uOZO9j9J/4Uxf1fWIvSg817V
3vO/ek7SqFx+paT/lmteTW728LlPyJ+Azp5mufbc1tbW1NSUooBcbja0tzjR
MTc9n9G2s7MzofHBTdUvSQpStrFux5Nuh0QaAUXd7Htb95LvtkVXCkvw5J83
0+/+grq+v9gt+foP3/5cVje7FL8uH8+6mOVior8v3B+QNyb6er0Hzfbnn5Vs
T+5sNkyPjcLNKgrcrPqJtNVRKcdvrnR9SQAAAACA7GO/vo/sDDbcq2VdI5AA
blZ2pvs7xFY2vubX3My05CZM3OxN22ukbCjZf1CkT39AvC9ws9bVPyG3Jmar
thqotAYFv7Jnz83+qDrrk2a5uOurlU41wC4aP1nbc8mhEjdbe30P+RPQ1HY+
a4eWxc1GF+k2Psn3yscsr2e0+cCwn7mDTR37Dv1+oEHBJ/RpN/uYs0HgRbfT
+QRIfWrZQrUmxGzVGxvoluG5tuy52X+6xGLSLBfJRmQUjYu/+3Wj/hO4WeWA
m1U/Mz3NpJsNXzayrhEAAAAAQMZY7OvpSVN3WNcIJICblZ3pgc5ka34lg42b
PfcmqRtWnzstKGA3/Yp4n3azLv0jtK0wnKysPmbYf2zr0ZOrBSJjtU24ZyXc
7LOrVtvvMxCz6nSz0XjmKZW4WZenhvwJuOAyZ+3QMzMzHR0dvb0rch1zkyGy
Vz5+clVGm6vfzZZt+cezpz/Mkpt99IUuYYFjO8mLnNSndR8LMh4crN58qWrD
+arPndWrBC3AliPHsuBmX3x7VVtDBn97DrhZcfS7bq7kggIClu1mQwGf026z
mONYnR5/ZOmNwHKYHXpA/gpMnNOzrhEAAAAAQMbsOFZKdgND44OsawQSwM0q
QcD85sKaX6u+Q675lQw1uNk/iwzqxf2/I96n3Kx1ozjRa1Ieee0z+dzsD1ZX
rjZsWbVhId7bsGW16eSeekZWVtVulg6Gbraju4n8CTh64a+sarI8Zoe7KDdb
m1mvXOVudsve5zuv7VXUKFJu9vG3RHbUupd2s738hmvFiV6T8p2S9fK52ce2
fLHq4Ib39y7EW3s3rKqp3tHFzsrCzeYwy3CzIa+jolgncRkUljkD8/N+m+C9
Uos3C39IDjMXHqZ+BU59yLpGAAAAAAAZs6GqmO8G/nnrj1hXB1DAzSpE+P61
8dtnZqfSWjNIDW72nZNCO0rrU9LNWgSLiC3FE1aRO12mm/3Je43sHKyW3OzT
P7+19mOVuNmh0T5SBu45+SdWNVkeM713qadZHdsy2lzgZjcf+v315tPXm09d
u3PCefvEVfdXV93Hr7iP1zcdvdx45FKD5VLDYcetQxdvVV90HaxzHbhw03z+
RpX9RtW563vPXd9Te8101rn7rHPXmatf1lzdabuyw1Zfefrydi5OXd528tKW
k44tJxybrBcNX9V98VXd59Vn1qzf85yklf1w24/qaz+ZbP5aaaNI5zR47u5t
QYG975HX+JO8vN2/7lsZtTM/dYnd6fLc7ONvjTB1sGpzsxeKn6fcbCyjNZCL
DN1s2GEsSXkhlNmsesFLemcwS39MjjI3NxuqTPwKjB15g3WNAAAAAAAy5qOd
P+M7g2t3P826OoACblYNqMHNPvKini5gXfcU+X7CzTZeFj5NvCTvHDsmj5v9
/ps3WZtYiXhgd2/8azajcYO+/o1Xa5/+uaRIufb+uyPeNvWsBRaZmSKV4FbL
K3Lt2e/3d3R0yLW3ZER810g3O5nhcpYCN2u2rVaongJmZiMXXQc/2P4TSTF7
wPKHYOPR7BhFwVpge2us5LsjX71OvsuvBTZS836m7cy6qmp53GyyYqwjeu2v
Xyd7NKxbU//6H6Tbk6d/fm+vqXWvCW5WOTJxswFTidR02SUotAey9+fkKqHd
z/G/AiHz71hXBwAAAAAgY/60tZDvD35+4L9YVwdQwM2qASZu1nP/S0Eq13WE
IK3+SJC1IOFmq1eRa4QVPPLUEyWv/UoQv3nqu9TWxavv5K6bbemum0sDWb4q
3H66L5y/+F+/lbSyF1/4bXfdhXhJ9bhZjg+MP+Z/BT7d9yu5dltZWVleXj47
OyvXDiWZbqmlVui+fSKjzZm42fDU2FbLK5JWdsOuX7TUG7NpFAVutuDRl9v4
qbMNO96jJ8e+uGFH/K1Lbz9Gvv6dJ3/6XslzgnjjSdpTPbtqPKfd7NzcjOzt
TPDO7aiYlR7leScUG/toM1fBzSpH2m42bEk9YTYZuopU+e5BeowefCnhZndh
ngkAAAAANMb4ZIjsFe44Vsq6RoACblYNsHGzXbWm174p6MM9+VrJ6o3vvfPi
d0W9O97N7v8N9fo3t7mkdt4kWCzsB9WtVIE8dLMrl7QjbW3X//SepEU59+zT
bfv3zYTDfGFVudl1pl/yvwKrdzwh126XdLPT09NNTU3t7e0rOcrUbSvpZqdb
z2e0ORM3e/FWtdjKrtr6o7OnPxy/cyrLRlHoZqM8tm7tqqNfvCxa6e8x5434
VrvfoF7/xtE6qZ1fFiwW9tilG/nuZjNqZ+7RE2LJJAYPbKfnFq+stv2Umx2A
m5WVNN2s11Iquo5i6IpKy0qLi5LPpy21Yo2wlTN27C3yh2BuTtkxQQAAAAAA
eekffkh3S8tZ1whQwM2qAUZuVmxQU7DgZm/aqEwIBd9/7Zr0zq1//j5VsGT/
wRx2s7MpWbmhnRoeat6yKVk2yIZ1a8Z7ugWbqMrNflH9QuKHYMsPVyKoSZZ0
s6Ojo1yBqqrMshAImGo4QnbJI15HRpszcbO2+kqBmN1lfTdw7zwToyjlZqX5
4Z8/j28yeIRKdFDw6Mu90ju3fPYoVfC9HfS6ZrnlZmdnIzK2M4Imgo+mDfrJ
ILVmK9ysoqTlZoOOQokrptDk8PLeNeC2FkldViVmTxb/mpxlzPo+5WYjk6xr
BAAAAACQAZ09d8ju4fG6jaxrBCjgZtUAMzfbdf7isdfSsyZxN1u7g55q++SW
Pcn2bN1IZ0X4yXukVk3XzbZWPk6W+/6bSVQwYzc7k5wU8iTNr8cD2+nz//Hv
khal/vVXBxpuSW6lKjf75fG3yB+CsfCwLLvNkpu9WU252Y6rGW3OxM32DNz/
YPtCHok1u59qarvAvTjT7WbtZr+Rqo159q1FAXvqZAlV8vnFRAcSO19Li9/H
36K06o3N1ODOo69LO940i7GOmZlpGduZ7roLgvbk0u9f6r95Q1wSblZR0nCz
EXuZeFpsiVOURdZrlsh6YHSHsvJ35DjjJz+g3OzUGOsaAQAAAABkgKfjKtkt
PeNk6QeAGLhZAdOTka72/sE+qi8zMjjGvcjH5MQU+W535wD/Vu9DajXkibFJ
csPR4Qny3YGe4fjrtxquXr5ma35gZ6IWb9bpn/22sDf3+DurDB89QbwQd7OW
16mS393hqk222zvX1tCTcp+w3k+8e3oLufOCdedOS+/Ht4dKofDUe+qcNxtJ
jlieZKRn/fZzyR469p2wzs7MJNtQVW52f005+UPQP/xQlt1mx81O3qii3Gzn
zYw2Z7UWWO9A+5mrX9Y3HZ2cGo+/ogI3y/HTk1XlL9I5ZjneW/v5SGKT/eVU
Ad3JuqR5GMbPldNpDX7qaiAKNGx/kXzzyfelJ8Te3kGlUHjyLXXOm41EpmRs
Z6aGhy78+j8WkqL88hf39ppmJqWnArbt30e52STjQWB5LO1mpSbNGlxBiX1J
lCxyQs3KwfjX5ZSbnRhiXSMAAAAAgAy4c99Bdkvt1/exrhGggJsV0NM5yHWO
Dm+vI1+sPXKT7Drdb/aT765/4yD/1hd/Okq+dedGB7nhpa9vk+/u/ews+W5T
2zl2grHGfm7rjv36aBzaeqYpakpPU1NbE2uBIQTR0l03JWKagJQnmerZxvXr
xCunN2/dMjW8RMdQVW72UO068oegd3BFCWB5suRmnbspN9vVmNHmrNysGHW4
2cecUXdqbTu1+Xz1ZmfV+vPV27salK1A7sRUWN52ZuzhA0+l0bOzcrQz1WpR
cLOKsqSb9VlFmWZ1etGc2RhhV7GgZKFByuGCjJmoWUO52THpMwAAAAAAoE6a
2s6T3VKHq5p1jQAF3KyAfHWzEmGFm00vWrrrwjSTi5D+hDcnAm2S+gspsCLX
y94f8bal801WlZs9dn4D+UPQFWiRZbe7d+9eu3at0m42XL+D7JLP9DRntDnc
rNDN3lD8iLka4fC4Qu1MaoRutrFBru8kmF/azYYtokQFxaYkKWRFblZXYVf+
L8gLJmr15A/B7Ih/6W0AAAAAAFSDy1NDdksvNx5hXSNAATfLc+lrt/Gjk5s/
OM51jj55/UBfV2KyCdws3GyKaOmuG4sxTjARg/cncXOyDG0yEw5Hp84+/fP6
V1/pvliXoqQAVbnZr+q+IH8IOnvuZOe48rjZS9soN9vXmtHmcLNws3LF2GhI
oXYmNW1Ve+FmlWMJNxvxiNSszuKLSO4q5DYKipbZUs2IBukzcf4zys0GO1nX
CAAAAAAgA643nyK7pVfdVtY1AhRwszyn9jvJ/lFXez//Ftws3GyKaOmuCxGM
xuAVCm9OVqJN5pJPDU2GqtzsqctbyR+C+/4suR3u89+0adOJEydWspOwYyvl
ZgP3MtocbhZuVq4IhYbF7Uy8qZGlnUkG3KyipHazYY9JpGYrkvlWp75IUNbi
DWfhT8gHJs5vpN0spDcAAAAAtMQV93GyW3qz+TTrGgEKuFkegZt9eD+RTMxz
q/Nk1VU++rupVeZrDt3g37IfpxLxdfsGyA29dyipe7X2bvz16p2nqoxHbrer
2s1Ww80miZbuuqEYw4uMjIyQ8kSsTeR94lgSVbnZmis7yB+Ce53XGVYmU+Bm
VxgCN3sJbna5MTQ0mKKdGR8fV6idubdP4GYzS7kMUpPazYqnwhYUGZOs7uUr
ExYtcQvVbEAvXleM9L6FxUaraCMANwsAAAAAjXOp8TDZLb3VWsu6RoACbpYn
hZtVFK6//HCgiblgFMfpjaSb/ZH1PvsqqTNauusGBgYGYwRjxP0Jb04EepZc
rydP3OxZp4n8IfB01DOsTKbkhpvlvmOs3Kx7w0+JluSnLqz8tdwY6A+k386Q
ehZuVs3I5Wb99gpRSZOwZNApnFkrSZEhSdaE/AVuFgAAAACaxnHrENktbbgH
N6su4GZ5TpsJN/sS3Gw0Gu/XLISPfWVUGy3ddYFAoD/GQIy4POG1Cf/QsezO
JAWqcrO11/eQPwR3719mWJlMgZtFqCQCfb3xpkaynRkdHVWonYGbVZSM3WxB
sUskZyM+m3g+bKHBJSgWcon3Jk2JxavoX6054GYBAAAAoGngZlUO3Cxb4v1l
1bpZRDrR0l3X29vbF4M3J4ODC08fK+pMUpAPbtZutx85ckSJT48kB9xs/DsG
N6v16OvrSdbOjIyMKOlm95CNyWAT3KycLOFmpWxqkcFBTmsNuC2SiQr0DuEQ
s8dUTLyvKy6JU1xcLJpOW2JBZgMSuFkAAAAAaBq4WZUDN8sQvr/cNXCHuWBE
LDtaux09PT29MeLaRDClTexM8i2ngUJutrKysry8fDbzhdIyQutulv+OzfQ0
M7eLiGXHtKemp6c73tTwejZ1OwM3qwlSu9mIzyI9sbWwxGi2WK3mipJkCWQL
bQFBYoKwpYQws2V26s2Qu0xHbm0IRg8fCiwSiu0s6Pc4bFZLFJvbJ5y/Gwom
isdf8DjtFrPZ6qRMZjjoc1jNBj2HgcNktrq8WXpSadnAzQIAAABA08DNqhy4
WYbw/eXe4XvMBSNi2dHmv9rdTTkTyXmz+ZxvlpWbnZiY2L1799mzZ1dylJxx
s5FAG3PBiFh2THpqBe0M6WYl5+fL1c4I3ay7Sd6vaJ6T2s3OzweNKVfvSk6Z
V6BmI15ysbBSYdaCsImYPKsrtXJb+62lCVlbZjSWCafXFlMzeAP6hN0tsjqs
iUm6vAeO+C0VxQWSFOm9Kp6qCzcLAAAAAE0DN6ty4GZZwXeWuY7zyESAuWBE
LDva/Y28M+GfNY6v1MPnm42v0ZNs/XQlvmBwsxyjo6NcgaqqqpUcRdNulmxn
ZseDzAUjYtkx5pUYA8pOO3NvrwluVjmWcrPzQad+KQ27oER15MRXcVICv418
3+QRvO8jzW2xyc295KgoJPcvSbxklNDiQmOi4mW2qMmM+O1JtCy/L7PkMmdq
AG4WAAAAAJoGblblwM3yDA+M+jv6uehqj8ZUeFrRw5HOZGY24u2+zNwxIpYR
Lf4LXd0+XpiIk83GFwLL8qTZebjZGHCzVDszMzN938HcMSKWFwMPWtOfnC9v
Umu4WUVZ0s1yOAyifLA0YnmaUKaLBByk4y3x0LNqvZZScvOYuQ0Y0pqyu7Cr
xLJlOup/OCze8HzIJRazOlG9RcZYLcDNAgAAAEDTwM2qHLhZnq8PXCP7Rw/a
+hQ9nMCZDI12M9eMiGVEe/ct8hHj9FcBU3TS7DzcbAy4WUE7MzPSw9wxIpYR
Y22X+QUHs9/OtO4RuFmh9AMrIR03Oz8fcZrKRGozRmGJ1RNwm0oELxtcwimo
LkrwFlpdbpfTxeF02PTCpLUV/vnoOmQCI1xqcvgDQb/bSr9e5IwdymNO1EEX
s666olK9QV9aavCGqVS3HHprvH4Rt4X6u4oMLmU/7uUCNwsAAAAATQM3q3Lg
ZnmYuNl435nrRHNd6e7BFuamEZFRtPmv9vX1kFZW8IjxksIEbnYlwM0uicDN
ct/A6d6W9JXgcOMp5loyH2Ks6esU70622AO93fEFlvgcs9lsZ+BmFSU9Nxsj
FHDZrSbDAiaLzb2whBaVKnbBlwaFG4vKJEXvjO427DZRutaWsJFBagpugTHq
WcPWEmoWrN6eyGcb9lC7MlKVoyoPNwsAAAAAoARwsyoHbpaHuZvl+tSBofbW
rgvMlaPs0dhey7wOskd7961AoE9gZflpbHzuRyZidj4/3OzVq1drampSfIxw
sxJulqP//nTL2SWF4a0zluLXP2XuLXM+Jm5/veMDc8AprcHHvZf7e3vE7czI
yEiKdkberClws4qSgZtNRtgtnDWr0wdEZZbI9bpIiWnBjnqJebAFJRYqBQKf
WjbmU2NTYH1lhJotMXvI4vYKYl5usUmQtsBtTFQNbhYAAAAAQAngZlUO3CyP
wM12ZjenQdyZcJ3rsfFQ94DH23u1xV/HXD/KEkcvHPuP9z9nXg1ZosV/4Z7/
UntvQ2/gwWAMUpXwtiQ+jY2hmJ3PDze7JHCzydqZyfGRKf+dyXt1054aaWF4
5+ufvbDu7/5l1aE9e5jby9wO++4j3C+O+ZOD1OueMxMdzhG/l2xnBFY2a+1M
657dlJu9DTcrJyt3sxGvRahmy2yRpcqIKSrRO7z8jNaItTQhW/X0NFx6HmzM
zQbshH6lZ+1GvGTagjKbn65a2ExY40K4WQAAAAAABYCbVTlwszx3rnec3Hfl
ZNXVeAz2KbtcsDAP5MzMgjOZnOT62lyPm+t3h0ZDIyGuI851yLme+SAXg3wM
Dmgi+vr6fvzCxr/7l1VHbFeZV2blEQwODi0yHCOuZPm5spK2RFKYwM1mAe4U
XLly5e7duyvZSS65WV7Pku3MWGiIi9GRYGh4cGRogIvhYP+2/We4y5aL//eX
H3d0dA4NBBBKRLun/ePfV8WlnMtxO/5icLCfl7Hk0A+rdgZuVlFW7mb9NmEq
2lKLV1DGR5Uptjrdblcs2SyHy+X2+IJhgc31VSTU7EJGWR4ytWxBoTE4Px90
GkjBSptcMm9toUOQbCFMrRGmdwgn/KoEuFkAAAAAaBq4WZUDN8sK0pkIp7QR
2iRqTsbGRmOEFhnRDhtNNXHD8/3nP+nuDbCujjzwJyJ+XnhVIrAlgueLszZj
Ng7crFzkjJtN0c6MxeDbmXvtXbqi1fErl4s31x1gfc3lJsPDwzvXneKl3Gfv
Hh7oH+TflWxnxFY2C+2MwM0G79yWa89gXg4366gQrORVYPYI0gYIsgqYhW+L
oebBFruoDQJ6In1BkTHq6t3GhH8t1DvI0hG/VZd0VwKxXCRawUwtwM0CAAAA
QNPAzaocuFlWkPOaBFPapmLw5oSXtLxCScGommi+9+B/PfkX3vB8aDjGukYZ
k+xz5s8IqWTTsSXZEbPzcLPykRtuNqN25jd/2sVftvG44GxmfS3mIPVn3aSU
4+Lrg1dTtzO8lRVnl1WunWk17YKbVY4Vu9mgQahmi91C9xogyxQZl84bQM2D
LSi0E7NZ3eZS8mBWXyS60Bgx+bXC7hfsi5g3q7N4iQm6ITe5L3EqBvUANwsA
AAAATQM3q3LgZhkintKWWKyHMCdxecIzoR1++cdtpN751r+uunn7PutKrRTy
XPA+llSyAlvCRMzO54ebjT+bL8uuUqBpNzufeTtz6kKDQMxy8aPffTY8EmJ9
8eUUgd7gJ68fELjZipJ9D+73Tki1M8mamiy0M3CzirJSNxsiMwbETapROPmU
LiNIHisJuT5XbJ9lDq8/6PeYK+ijlVqjNjXiIXIc6GK2loDOWlBQUGL3BiOR
kNdppvdVJEx3oCbgZgEAAACgaeBmVQ7cLEMEU9pIbRKHlCckk1rAYrsuNjxF
r26ZmAgvvbH6EJ8FXpLwnkQlVjZOPrjZysrK8vJy7nOWZW/JyBk3K2hnSEPL
tzPBodD/9x/rxVcuFxtNZ1hfhTlF9dbzAjEbj12ffL2SdkaJpqZ195e0m70j
+yHymRW62bDXLFSzeqewjJtcuouaBJuEkLm4IA2K4ykIIj4ya0GpRzj5NWxJ
Y2/C2bYqA24WAAAAAJoGblblwM3y3LnecWLvFeue+ngM9I5k4aBibSIwJyTT
2iEwMPx/nlkjaXh2H73EunYrIiKCP1+zBErbkiWBm+Xg3urv7x8eHl7JUbTu
ZuOk2c58tPWE5GXLxf984i+t7d2sr78coflmh6SYjcdNR8u0qKmZIchyOwM3
qygrzzcbCdOI8gJ4TOS01oqlrWJiHqxO0qPGKLL5FlIn+G0VxMsmccrYsNeS
WszqbcLFy9QG3CwAAAAANA3crMqBm+VZef9oeQg616Tfm9Es726wJDM8//sX
H/l7g6wrKBuzNHMisvMtEgM3yzE6OsoVqKqqWslRcszNpmhnmloePPLTD5Jd
uVz86t2dDK+1nGF8LPzZO4dTuNlPS6tHR8bJTdi2M3CzipKFew8XkaBAF89C
kBJqHmxhmdWiF6jU4gqzj0hpS7rfZMlsAy6zMPdCfPclBpd/6aXJmAM3CwAA
AABNAzercuBmeVi52TjivvasZqm/1ZZC73DxaoWZdR3lRHzu2FrZOHCz83Cz
IlK0M9PTkaJXt6S+crmw1Nxkd6nlCKf2X00hZuNh3VMv2IphO8O1HpSbbYab
lRO29x6S+O3EPNgSa/SlkN/tcnK43J5AaNkLdkUCXrfDbrc77Dar1e5w+YIa
sLJx4GYBAAAAoGngZlUO3CwP8/5Rsq63tpicmv7nFzYuaXjOOz2sa6oUWf7a
JANudh5uVopk39tdRy8tedly8X+eWTMwNJrNCyrHeODtW/3SEmI2Hp1tfSn2
k83vDNysojC/9xDj1BcmpsiaPKyrowrgZgEAAACgaeBmVQ7cLI96+kdZswRK
8Pne2nQMzw9//en4xCTrysoGq69KCuBm5+FmU0J+gf19Q//75x8lu1q//W8f
kv98d4OF1YWmdSLTM1v/YiV/aCp+v4///x+V7CPf2r76xMzMDLk5q6+KwM1y
bQurmuQk6rn3WCRoTKjZAqNbnD42H4GbBQAAAICmgZtVOXCzPCPB8e7OgXj0
dA5OTU6zrpEErJRCmrT5ev/nE39JZngEqSzX77Sxrm+6sD7tywFudh5uNm1e
W3OAvDYffW4t+c8n/7BZcC1fv93B+qLUJJdtt6nJsS/t/fStav6fn7x+QDCl
1nnuLuuvRpSWXTvhZpVDdW427Epkpy0ockLNxoCbBQAAAICmgZtVOXCzQEaK
3/uSFDg/+I/15D+femMb+c+//+mHbZ19rKucs+SDmx0aGurv709RAG42HUbH
JwXjJvusV8h//uGj/c+UGslXPjAcZ11rTbJ99QnSwn194Npn71oSS4C9eYh7
hSywrdzKuspR4GYVRW1uNuw2Ekt16QNsa6Ma4GYBAAAAoGngZlUO3CyQi+7A
kGBy3Z7j9ZTP2XT8Jy9+Tr7ymeks61rnLPngZpcEbjYdJqemdUWr+avyv1bt
8fdR1/KrFeaW9p6//2kis8H6nTbWtdYkpk9reAW38V3LVHj6r28f5l/Z8Nah
yYkp8pUda06xrnKUli930G5WFbN5cwa1udn5SNDjcrmjuNweP+PKqAa4WQAA
AABoGrhZlQM3C+QiODJO2ps31x9q8DwgDU/5Fquz6T75yraDF1jXOmeBm52P
5QCZmpqanl5RfpKcd7Mc5pPOb/1rdOrsj/5rY+/AiNjNcmX2n3DGp9fGy7Cu
sibpau/X/zGaxGD9GwcfeKNPDWx46xAv5f769mHulfvN/o9fruL+yf3Xe0cV
ZgxuVlFU52aBFHCzAAAAANA0cLMqB26WJJEWcFaTKUaZs+3ghYUEla9sHgqN
N9yl3OzqLSe4MvxiYf9S8sXg8BjrKucscLNykQ9ulqN3YKTB82A6MsP9f0k3
y9HTHy0TmZlhWlNtMz0V6fYN8PnMP30z4WY/e9cSf3F0ZOKeu4v7L7tqUsDN
KgrcrCaAmwUAAACApoGbVTlwszxnDt8g+0ftnh7WNdIk/r6hppaH8eWZJN0s
R0dX/43bHTA8igI3Kxd54mZJkrlZIDv60sRaYBvfO8K6OtK07KTdrAduVk7g
ZjUB3CwAAAAANA3crMqBm+WBm5WdW3c7ScPz0dYTrGuUR+SDm21qaqqvr5+b
U3aWO9ws3KxyrH/jIP+j8/n7cLP5CNysJoCbBQAAAICmgZtVOXCzPHCzsiNw
sxXbTrKuUR6RD262srKyvLw8PklbOeBm4WaV44K1kfvpqTl0w1Z9ve5kI+vq
SCN0sy0e1jXKKeBmNQHcLAAAAAA0DdysyoGb5TlruUm52bvdrGukeVzNPrhZ
VsDNckxOTtpstps3b67kKHCzcLN5jmdnJdyscsDNagK4WQAAAABoGrhZlQM3
y+M8d7fy41Nc7FgTDX9HP+saaZ6bdyg3+zHcbBaBm+UYHR3lClRVVa3kKHCz
cLN5DtysosDNagK4WQAAAABoGrhZlQM3C5QDbpYhcLPzcLPLBW4WkHh2GMnG
ZLi1hXWNcgq4WU0ANwsAAAAATQM3q3LgZoFy3LjdQbnZ7adY1yiPgJudh5td
LnCzgARuVlHgZjUB3CwAAAAANA3crMqBmwXKATfLELjZebjZ5QI3mzWO7HBY
Ki9y/z2603HumIt1daSBm1UUuFlNADcLAAAAAE0DN6ty4GaBclyn3ewaI9xs
9sgHN3vixIndu3fPzc0lKwA3uzzgZrPGRyX7eCm3rdzKujrSeCoFbraVdY1y
CrhZTQA3CwAAAABNAzercuBmeR7eD9yoa71xoSUeI4NjrGukeQRudm3ladY1
yiPywc0uCdzs8oCbzRqrX0pIue0fnWBdHWngZhUFblYTwM0CAAAAQNPAzaoc
uFme2iM3yf7R/WY/6xppnmvudrhZVsDNcoTD4SNHjly+vKLDwc3CzSoH+aNj
rFDpaolCN3sPblZO4GY1AdwsAAAAADQN3KzKgZvlqT3iIvtHXrjZFSNws+sq
v2ZdozwCblYu4GbhZhVibm6O/NGp/FilWV88ldvhZpUDblYTwM0CAAAAQNPA
zaocuFkeuFnZudYEN8sMuFm5gJuFm1WI2dlZ8kdnxxq42XwEblYTwM0CAAAA
QNPAzaocuFkeuFnZcTbdJw3PJzvgZrMH3KxcwM3CzSrE7AzlZneuU2nWl7vG
bZSbbcvsEgCpgZvVBHCzAAAAANA0cLMqB26Wp6u9/+bFVpfjXjxGguOsa6R5
4GYZkg9u9tChQ5s2bZqbm5Nlb8mAm4WbVYiZyAwp5b78RKUtJNysosDNagK4
WQAAAABoGrhZlQM3C5TjaiPlZtfvtLGuUR6RD262srKyvLx8dnZWlr0lA24W
blYhItOUm90FN5uXwM1qArhZAAAAAGgauFmVAzcLlANuliFwsxxjY2Nr1qyp
rq5eyVHgZuFmFWJ6MkJKud1623go7Ha2pxnh8Sl+V3Ozc+lvGAyEyGrccz9M
Xd62tvLAv7/KxfFnfsM1JiNtbfENH3oDaR5RkCNooGc4zQ1vX28nN1Tn58OH
3zdAbpjm57P/i1q4WfUDNwsAAAAATQM3q3LgZoFyXGnwkoZHDzebReBmOUZH
R7kCVVVVKzkK3CzcrEJMhadJKWf6tOZBWx/5Suro6xridyWYgps6GurbyGps
/ctXaW5YWfwh6WaP77qc5oaCdA3Oc3fT3PDjl6mLV+Wfz9cHrpEbpv/5kAE3
q07gZgEAAACgaeBmVQ7cLFAOoZv9soZ1jfIIuNl5uNnlAjebHSYnpkgpt2eD
RtysF24WbjbvgJsFAAAAgKaBm1U5cLM81897jB+djMf2j05wfUDWNdI89bfg
ZpkBNzsPN7tc4GazQ3iccrN7/3pG5e4RbjZ1wM3mMHCzAAAAANA0cLMqB26W
x37sFtk/arvdxbpGmufyrTbS8Hy6C242e8DNzsPNLhe42ewwMTZJ/ujs++ys
yt0j3GzqgJvNYeBmAQAAAKBp4GZVDtwsD9ys7MDNMiQf3GxbW1tTU1OKAnCz
ywNuNjtMTkzt/euZPRtqTJ/W7Nbbag7dCA2N15+5k2aMj4b5Xc3Ozqa/YcA/
RFajob4tdflj5ZV7fvU2F5ZnX4i62fve+Ibcr2SaR7x9jVrSq7tzIM0Nr9be
JTdU5+fDR7unh9wwzc+HO/Vws+oHbhYAAAAAmgZuVuXAzfLYj1Nu9p4bbnal
XHZRbnbD7jOsa5RH5IObXRK42eUBNwtImrdtIRsT3s0CWaipvg43q37gZgEA
AACgaeBmVQ7cLM/54w2J/tFLmDcrA3CzDIGb5ZiZmeno6OjtXZHrgJuFm81z
4GYVBW5WE8DNAgAAAEDTwM2qHLhZoByXbt4jDc9f4WazCNysXMDNws3mOc1b
BW72Pusa5RRws5oAbhYAAAAAmgZuVuXAzQLlELjZz0xnWdcoj4CblQu4WbjZ
PAduVlHgZjUB3CwAAAAANA3crMqBmwXK4YCbZUc+uFm/39/R0SHLrlIANws3
m+cI3GyoHW5WTuBmNQHcLAAAAAA0DdysyoGbBcohcLMb98DNZo98cLOVlZXl
5eWzs7Oy7C0ZcLNws3lO89bNcLPKATerCeBmAQAAAKBp4GZVDtwsT2ho3N/R
z0VXezTC41Osa6R5Lt5ohZtlBdwsx/T0dFNTU3t7+0qOAjcLN5vnwM0qCtys
JoCbBQAAAICmgZtVOXCzPOe/aiD7R61ND1nXSPPUXafc7Od7cPlnD7hZjtHR
Ua5AVVXVSo4CNws3m+c0b9lEudmOFQ12AAFws5oAbhYAAAAAmgZuVuXAzfJc
sNJutvEB6xppHrhZhsDNzsPNLhe4WUACN6socLOaAG4WAAAAAJoGblblwM3y
wM3KzoVrLZSb3YvLP3vAzc7DzS4XuFlAAjerKHCzmgBuFgAAAACaBm5W5cDN
8sDNyg7cLEPgZufhZpcL3CwgubPZQLvZDtY1yingZjUB3CwAAAAANI223Gwo
4HPabRZzHKvT44+wrpLSwM3ytDY+OLnvysmqq/HofRhkXSPNc552s1/sO8e6
RnlEPrjZ3bt3r127Fm5WduBmAQncrKLAzWoCuFkAAAAAaBqtuNmQ11FRrCsQ
U1jmDHA9VZvgvVKLl3WV5QFuFiiHwM0aqjJzs3k4ViIj+eBmlwRudnnAzQIS
gZsd9XWwrlFOATerCeBmAQAAAKBptOBmww5jiYSVTVBms+oFL+mdOTKpEm4W
KMd5p2d5bjZvx0pkBG6WY3x8fNOmTSdOnFjJTuBm4WbzHLhZRYGb1QRwswAA
AADQNKp3swFTiZQCWoJCe4B1xWUCbhYoh/0q5WY3VdnT2Civx0pkBG5WLuBm
4WbzHLhZRYGb1QRwswAAAADQNOp2s2FLagmUDF1FztyTwc0C5cjczeb7WImM
wM3KBdxspm4W2UhyjDubvqDcbGfO3AGpArhZTQA3CwAAAABNo2Y367WUJlGv
RaVlpcVFyR1RqTVneppwszytjQ9O7L1i3VMfj57OQdY10jznrt4lDc/m/and
LMZK5ARuVi7gZtN3s8hGkpPAzSoK3KwmgJsFAAAAgKZRr5sNOgqlOpAmh5f3
rgG3tUhKBZWYPSxrLitwszx1JxvJ/pHnVifrGmmejNwsxkrkJR/crN1uP3Lk
yNzcnCx7SwbcbHpuFtlIcha4WUWBm9UEcLMAAAAA0DRqdbMRe5lY9ZQ4RU9G
e80SnU2jO8SizooAN8sDNys7tVcoN7vFfD5pUYyVyE0+uNnKysry8vLZ2VlZ
9pYMuNk03CyykeQydwyf024WP45yAjerCeBmAQAAAKBpVOpmpUSQwSU1gUei
ZJEzd9Qs3GyCiyeb4GblRehmDyRzsxgrkR+4WY6JiYndu3efPXt2JUeBm13K
zSIbSY4DN6socLOaAG4WAAAAAJpGnW7WZxU9Pa3TS8/fCbuKBSULDbn0ECbc
LA/crOycrW9Oy81irEQB4GY5RkdHuQJVVVUrOQrcbGo3i2wkOY/QzT54wLpG
OQXcrCaAmwUAAACAplGlm5WY5FNsSvJYtMjN6iqWXGteS8DN8owOT3R3DsSj
p3MwPD7FukaaR+Bmtx64IFkMYyVKADc7Dze7XDJws8hGkgfchptVErhZTQA3
CwAAAABNo0Y3G/GI1KzO4pOevxNyGwVFy2w5dT8GNwuU48zldNwsxkoUAW52
Hm52uaTtZpGNJC+Am1UUuFlNADcLAAAAAE2jQjcb9phEajZp1junXjjfx+IN
p95/KOBzOmxmk8lssZiNRpPF5vapd2Yf3CxQjprLd0jDs+3gBYlCGCtRBrjZ
ebjZ5ZKum0U2kvzg9hcbycZk7CHcrJzAzWoCuFkAAAAAaBoVulmx3ikoMibp
I/rKRDOC3MnVrM9lLU2SW09XYnCrUtDCzQLlSMfNKj1WMh8J+dxOmzU+WmIy
Gk02hzuYB2ku88HNXr16taamZm5uLlkBuNnlkaabRTaSPAFuVlHgZjUB3CwA
AAAANI2m3azfXiEqaZK2uCGPoTj5iieLfVGLJxvzhLzWMp2uMIpOV2bxpi4M
N0syxzOb1PaA9Km5RLnZ7dV14jLKjZXMh3xWQ2mSy1Knt7rl+SPVSj642SWB
m10e6blZZCPJF+BmFQVuVhPAzQIAAABA02jDzRYUu0QyKOKziZ/WLDS4JPYY
cAhnBCWlOJVKkoeIjdBRpdYl7h7hZnkcp9xk/+iuCzfeK0VeN5vBWMn8vNdm
WHKwRFdmyeGHquFmOaampq5cuXL37t2V7ARuVtrNIhtJ3nD7889oN/uQdY1y
CrhZTQA3CwAAAABNo0Y36xK72YIig4PsUgbcFqm1pwv0DtHzmhGv6KnOIoPF
7vH6vB6X1Sic6FdsUnq2nr+CcFJLPvENN8vjOA03KzM2x23S8BjTdLMrHCuZ
n3ca0h0tUf56ZAbcrFzAzUq6WcWzkQDVADerKHCzmgBuFgAAAACaRoVuNuKz
SGuawhKj2WK1mitKJL1stIQtIJgUFLHRq1QXVVgFOfRCLroDK5FkL+L3uGxW
S3TtMLPZanP6AtKd1nDA57BZuTKWKFa70x0IUfWJRCJhv52ofZEzyL2W6tOA
m+URuNnmm7jxXikCN1t56KK4jMxjJdGcHsLRkqJSg93l8fm8Loe1TKiIinN1
rXi4WbmAm5V0s3JnIwnok/3wxtAVFhutyj93AqQQutmuLtY1yingZjUB3CwA
AAAANI0K3ez8fNCYsg+YnDIv7TnDbsq7FhulZ/HZy4jjFVJLpficZsk8tUVl
Zj95rJDHWCqUSgsH1S/Y4IjXnKzaSR4zjQI3ywM3Kztfp+FmZR0rmY/4rfT1
VGT1CAZDgiZ6Ui2/rHwoGFgkbphCHqfdYjZbncQ3IRx0O+1ms4nDbLY4XJ5Q
0osr5HU5LCaTMYbJbHV5/Nlcgiwf3Oz09PTk5KQsu0oB3OwK3Wxa2UiCTulf
OOGGhhQ/Z0Ah4GYVBW5WE8DNAgAAAEDTqNLNcr1A/VI9wAXBoyNFT4mFnrQT
oSfolSW7UXMbyU5noXOhUxq2iR7zpChbWCol7LWmzpxZFHsu22cVTU1aeDvZ
XKYocLM8DZfbKj8+xcWONdFov9vNukaa5/RFN2l4dhyWcLMyjpXMz4do71rs
lFwJ3m8jL6jFybcBfeLVIqvDmtjTwpUYsotSlMTQGR1+wRE8NoP036Qrtfuz
NPUvH9xsZWVleXn57OysLHtLBtxsum52BdlIJOfPS1Ky1AKXQHbgZhUFblYT
wM0CAAAAQNOo081yOAxLTNIR61Bhakp64ekUiSudZAbYxYx8LuOSKTGLYv1c
v3DKka5QULeiWD/XnWSHRUlycsaBmwXKkZ6blWusRDgFN+lCeGEXNViid0Zf
DC1O2xNd+dFFi0LuslQDJDpbYkpsxJ56zCX5II68wM1ycG/19/cPDw+v5Chw
s9JuVtZsJB5qWEVXXBKnuLhYdDWJLnygNO6Nf6XcrB9uVk7gZjUB3CwAAAAA
NI1q3ez8fMRpSjLRtLDE6gm4TcI1qA30lKCgy5BEzghxk73Owugs1oiXfo67
SO8OhOcjQWsF2ZGNutmAg9RW/APaEQfhfxL2NewmKl1oi87QS51uFm4WKMip
uibKzVocyUrKMFYiHJ4oTpqbMugg9xZfLz4xCVBH/U9BdNGidr3w8KLqlFjj
F5rg8W1dUUlFRSmtp4qcWclwCzfLMTo6yhWoqqpayVHgZiXdrKzZSMIW4qdL
t/jMyAKCkZF4zvZIiE9BEoxd6SG/x261mM02H3nhaycJiZqBm1UUuFlNADcL
AAAAAE2jYjcbIxRw2a0mwwImi83tjc/nCZuErqhI8Hy0i8xUoNNLLEq0QNhM
GCNdqTVC90Opta3DTqI3q3OG5n12Q3FxSWkM02JizHDATUrcYpMn/nqEelg7
rel5cLNAOdJ3sysfKxHkRtCV2ZIeKuwuFu3HY07sXxebnqsrKtUb9KWlhtOb
qRl9RnsslULYZyLVU2E8c0iAzGVQZlvMdRBwkEXhZuFmVU46blbObCQRL3nx
lwqzFlA/x7Hf0PkgMWpZpLdaDfxFqrMv/BhrLAmJmoGbVRS4WU0ANwsAAAAA
TaN2N5sMagJqvI8msK8hsrdYaHAm3xWV+iCqa0LUoifC6bh+3yKJPmE44HXY
LAZ9WUlxkTCjQUGBcXGl+QA5Zy+9Bz/hZoFynLxAudmdqdxsjBWMlcyHqEwF
4oemecIecgk/nTW6tlDYWkJdV3r7oh2iEyAYyKNS8wZj687TdSgsrrDYXf5Q
9EL0c3+Y1cJhNqeYYi8ncLPzcLPLJT03K1s2EkEKaJNH8L6PdKzxCfOuZDPt
42OdGkxCombcn20gG5Nxv1Bug5UAN6sJ4GYBAAAAoGk06maFOQdi0/BooUK5
WXFO14jPYTDaI9ElusgFwwrtAUF/ttSTUtSEfY7SJeYmJR6RdhJ9zBT5b0ng
Znl6Ogdv1LXeuNASj8G+rMxuzGkEbvbLI5eWuaOlx0oEKxOJzC0BnfogLl58
pMkpMXv4wonxjniBhTnsUUqKqeGZ6AFpN5uobGFRmd7k8mV1Ah7c7Dzc7HJJ
083Oy5SNhE7dUyL4TfRaqEU3Y+aW//0VpSApsUTm/VpMQqJm4GYVBW5WE8DN
AgAAAEDTaNTN+m3CZyFFT1nSbtZIdTaDbnO8K1hcoafXjTeHo2oosWX88cxk
SK5wzfUeqd5mXArFqkRmWTCKF8yWAm6W57LtNtk/unO9g3WNNM+JC42yuNk0
xkqEblb09Q87TAZb9FFqHzVYUhGbyhuwExca6XUjtpTT74gdGWMbiVbuoyk2
OLLmZ+Fm5+Fml0v6blaObCSCSbCFVpfb5XRxOB02vTBpbUVUC0Y8ZHra2CWq
K6nQ6ytKuYucHnzRTBISNSN0s93drGuUU8DNagK4WQAAAABoGo26WUeF0Ima
hU9ZUiK0oNDAz+Kjn5imMMWSD1DLeFFSN2C3WCxWa+zZZ3sgQh9CV2JxuAPB
eG7MhF7SVSw+J05l0Ux3qg/cLA/crOwI3Oyuo/8/e2cD19SV5n92dvc/+74z
+zY7szu70+5uO93ZMs7ObLu2O9O1dqe73bq01mq1VPtisS/aYrW2aFuUqi21
avGlAm2NFhixQTS+FKxGIYBGIQpRiciLUQlggCDhJUAg/A+5cDn35iaE5N7c
3OT3/Tw7a8O5557c3Jx7z/eePCdAN+vHsxIPN8v5vtpyEkf9TWoK52mJyjTy
PbHpqXX9xh92DPO/5t5hv4ZOmzE13pfOZTOQSE00uNmOjo7W1lYfBeBmA2My
btZNMNlIuA86fZOqH6nWYzHNtDr2W6XYJCThDNyspMDNKgK4WQAAAAAoGmW6
WZvHuiCea747NYkcA5OQw1pWi+CvPMdm+nFsD70gtVVHz7mLMzbQKfimacd/
wk1PGRpdZZ7gqMuhiqd5X5uMA9wsC9ys6Bw8IY6b9eNZybDdQLtZOt8sZzE+
7tdaxRgdeir7tFQqKS73eYfWbLPbxrDbHSx2Akff2CymArUqJVFgx34mGwme
aHCzEwI3GxiTdrPe8CMbCW9tPh8kqEZzB3Ef1nByICg3CUk4AzcrKXCzigBu
FgAAAACKRpFu1nO8Nvr7Rw5cleoe0CWkat0/xPT4Ead7gZKx8aOBOx1Wpatz
OO11OhWtn+LSDHYDNZcvNpX5saXTVqfiJMOLVdeNjh85Sfni0i0Ov+b6wM2y
8NzshbMNcrdI8Wi052nDs3NfYEbOn2clw06zhlsm0TA2Y86iS4sRIFYzOh/O
rqLcUIqWSqXI6Qro5yPDDvKNTVflEFSqHI2BVOT+7XbsCDExSZqxSshXW59D
f+E59UsJ3CzB5XL19/cPDAwEUwncbMBu1p9sJJ5lPIlLSNXVjc+ApR/WTEul
F+JUcBKScKbq4484brYZblZM4GYVAdwsAAAAABSNEt0sZwKqwOiPZYJhHa8K
9jbOrPGSnW+cpDonfx7gyCIl8Z7ZZxNYSWX0+PW1PzP04GZZWm7YKoprDLor
TNisUZ9kMGjEcbP+PSsZHrZ6LgCUmqM1Gg16rUCakZSxCee83JUaM62OLCl0
nXGpRqtj2OngPUlh1hXiZLmclmK0jdZjr9PQ7VebQ/QDabhZsYCbDdjN+pON
xMwpE6/Rk6+s+xknwWAwmsw2/nNGzsMaTtYCJSchCWfgZiUFblYRwM0CAAAA
QNEo0c0SnA4uXmyK06Lz88eYIySoRzWq05Too9i0FHcKTFK5xseIcWx16iT2
t90Gj8mFnqNgT+BmgXQcOM5xs6r8sgAq8ftZCX/Jdd+w81edZvqLlshdI95Z
kDjhNLx4Zmkjz4cj0+LipvG2dq8GGBrgZsUCbjZgN+tPNhItXcafLwh3NruO
VrNKTkISzsDNSgrcrCKAmwUAAACAolGom50EDktOirCgnZaQlEItDB2frmdH
g06LNkFI+SSma+k5OiYN3zXFJeXUWQx0ygR21pDDok/ijoNVHqNgT+BmgXSI
4maH/X5WQgrq0ibxtCTHnQ/EUkB9y+JU/ElyVq3nbHWKBB27UNAEJUfm6tWF
8AfS0eBmq6qqysrKXC6XKLV5A242UDfrTzYSK10mLt0wYaWc1TZjUzgpQpSc
hCScqdqQynWzzXK3KKKAm1UEcLMAAAAAUDSR72bdOGxmvVaTk6NWqzUaTYHO
YLTYGMfjYLLApmg8p7A6rWaTTqvV6rQFZBO9ySrkbZykZt0I+pE6J/41tN1q
sVitzDwhf1oONwukY//xc7Th2bU/QDc7KSx6b2t/TUtK5UzR01lHvlAmKj20
sBoS/tVzbFK6lrfgvN2sTRL2s9NSVPzCUhMNbjYjIyM5OXloaEiU2rwBNxug
m/UnGwm3TKp+4m9JXc74FzY2UcO9KCo4CUk4AzcrKXCzigBuFgAAAACKJkrc
rC+cNlNdiK3MJICbBdLBd7MHToVqzw6zUa9RjzwtGXlYotUZ6yzMj5gdzMJD
01L8mFTOwWYZeZKi1+u15H+NdXbvwsZqNmoLRvaqLShgdi3LckJws4S+vj7y
IVRUVASzF7jZwNysP9lIHEY6FzRnpqsXnBoqzUhCjon3V+UmIQlneG62twXy
UEzgZhUB3CwAAAAAFA3cbJgDN8tSdbo+fc0hJnasOVh7oVHuFime/GNyuVlf
2Mx11iiYCgc3S+jq6iIFsrKygtkL3GzA+WYnzEZCz1qPiU3xQ3aY6ZmxKs+F
uhSbhCScqfroQ7hZ6YCbVQRwswAAAABQNHCzYQ7cLMupoxfp8ZFR3yB3ixTP
vm8MtOHZHR5uNkqAmx2Gmw0UsdzshBioxAIeCQqEcBgpmTs6A5aPMpOQhDNw
s5ICN6sI4GYBAAAAoGjgZsMcuFkWDzdbL3eLFA/crIzAzQ7DzQZKyNysdCgu
CUk4w3ezNyEPxQRuVhHAzQIAAABA0cDNhjlwsyxws6KTx3WzX2pOy92iKAJu
dhhuNlAiwM0CEYGblRS4WUUANwsAAAAARQM3G+bAzbKc+ubS+PjoReQ0EAG4
WRmJBjd78ODBnTt3ulwubwXgZgMDbhbQwM1KCtysIoCbBQAAAICigZsNc+Bm
gXTkHa2gDU/WQbjZ0BENbnZC4GYDA24W0FSmfsB1szflblFEATerCOBmAQAA
AKBo4GbDHLhZIB08N5t9UC93i6IIuFmCw+HIy8srLQ1qd3CzcLNRDtyspMDN
KgK4WQAAAAAoGrjZMAduFkiHuhBuVjbgZsUCbhZuNsrhuVmH1Sp3iyIKuFlF
ADcLAAAAAEUDNxvmwM0C6eC52ZxDcLOhA25WLOBm4WajnMoP18PNSgfcrCKA
mwUAAACAooGbDXPgZlm6O3stV1tJNDaMRE+XQ+4WKZ6vCsrhZuUCblYs4Gbh
ZqMcuFlJgZtVBHCzAAAAAFA0cLNhDtwsy+lj1fT4qPJUndwtUjx7uW72N4fP
yN2iKCIa3OzevXu3bNnicrlEqc0bcLNws1EO3822ws2KCdysIoCbBQAAAICi
gZsNc+BmWeBmRQduVkaiwc1mZGQkJycPDQ2JUps34GbhZqMcuFlJgZtVBHCz
AAAAAFA0cLNhDtwsi/443KzI5H59luNmj8DNhg64WUJ3d/fatWtzc3OD2Qvc
LNxslAM3Kylws4oAbhYAAAAAigZuNsyBm2Xhu9kyuNlggZuVEbhZQldXFymQ
lZUVzF7gZuFmo5zKD9Zx3Gxbq9wtiijgZhUB3CwAAAAAFA3cbJgDN8vSYGo+
9OWpQ1mnmbhRj6lBwbLnCMfNkv+Uu0VRBNzsMNxsoMDNAhq4WUmBm1UEcLMA
AAAAUDRws2EO3CyQDp6bzf0abjZ0wM0Ow80GCtwsoPFws21ytyiigJtVBHCz
AAAAAFA0cLNhDtwskI7fHDkDNysXcLPDcLOBAjcLaM6vXws3Kx1ws4oAbhYA
AAAAigZuNsyBmwXS8ZvDHDe7t6Bc7hZFEdHgZmtra6uqqnwUgJsNDLhZQAM3
Kylws4oAbhYAAAAAigZuNsyBmwXSATcrI9HgZicEbjYw4GYBDc/N9rW3y92i
iAJuVhHAzQIAAABA0cDNhjlwsywNpuaDu09pdpUxcb32ptwtUjw5h/S04fkK
bjaEwM0SBgcHr1692tISlOuAm4WbjXLgZiUFblYRwM0CAAAAQNHAzYY5cLMs
Z7Qmenx0vrRW7hYpHrhZGYGbFQu4WbjZKAduVlLgZhUB3CwAAAAAFA3cbJgD
N8vCc7Pn4GaDJvsgx82qCyvkblEUATcrFnCzcLNRzvl173PcrA1uVkzgZhUB
3CwAAAAAFA3cbJgDN8sCNys6PDebdxRuNnREg5u1WCxXr14VpSofwM3CzUY5
cLOSAjerCOBmAQAAAKBo4GbDHLhZFrhZ0ck6eBpuVi6iwc1mZGQkJycPDQ2J
Ups34GbhZqMcDzdrk7tFEQXcrCKAmwUAAACAooGbDXPgZll67I6ma21MNF9r
7+3uk7tFiofvZr8xyN2iKAJuljAwMFBVVdXQ0BDMXuBm4WajnPNrU+BmpQNu
VhHAzQIAAABA0cDNhjlws0A6vtTAzcoG3Cyhq6uLFMjKygpmL3CzcLNRDtys
pMDNKgK4WQAAAAAoGrjZMAduFkjH7gOnaMOzD242hMDNDsPNBgrcLKA5x3Oz
HR1ytyiigJtVBHCzAAAAAFA0cLNhDtwskA64WRmBmx2Gmw0UuFlAAzcrKXCz
igBuFgAAAACKBm42zIGbpXGxDI38j9zNUTy7uG42/9g5uVsURcDNDsPNBgrc
LKCBm5UUuFlFADcLAAAAAEUDNxvmwM2ylJ+8TI+PDLrJGRjgCdysjESDm925
c+e6devgZkUHbhbQnHt/Dd2Z9N+CmxUTuFlFADcLAAAAAEUDNxvmwM2ywM2K
zq79ZbTh2X8cbjZ0RIObnRC42cCAmwU0cLOSAjerCOBmAQAAAKBo4GbDHLhZ
FrhZ0eG52QPHz8vdoigCbpbQ09OzZcuWgwcPBlMJ3CzcbJTj4WZvyd2iiAJu
VhHAzQIAAABA0cDNhjlwsyzlRTX0+KiiuEbuFikeVT7crGzAzYoF3CzcbJRz
LmU13Kx0wM0qArhZAAAAACgauNkwB26Wpdpgznj/MInMtSNhOndN7hYpnp37
SmnDo9HCzYYOuFmxgJuFm41y4GYlBW5WEcDNAgAAAEDRwM2GOXCzQDrgZmUE
blYs4GbhZqMcA8/NdnbK3aKIAm5WEcDNAgAAAEDRwM2GOXCzQDq+2FdCG56D
JyrlblEUEQ1uVqvV5uXluVwuUWrzBtws3GyUAzcrKXCzigBuFgAAAACKBm42
zIGbBdIBNysj0eBmMzIykpOTh4aGRKnNG3CzcLNRDtyspMDNKgK4WQAAAAAo
GrjZMAduNtxwDNit9gZL+4Vr1nPXW88rOs5Un1Rr97Fx7kqJ7E0KJm60VTV3
XO7svelySSsDRQFultDb27tz585vvvkmmL3AzcLNRjmGNckcN2uHmxUTuFlF
ADcLAAAAAEUDNxvmwM2ytDbdKi+qKT95mQmrpSPEDRgY7L3eWmlqPIEI86ht
LrnV0xTi02OywM0Surq6SIGsrKxg9gI3Czcb5cDNSgrcrCKAmwUAAACAooGb
DXPgZlkqimvo8VF5UU0o997bf6vGUiK7dUT4Hy22y6E8QyYL3Oww3GygwM0C
Gp6bHbDb5W5RRAE3qwjgZgEAAACgaOBmwxy4WRaD7grHzZ4MnXnrdzpqmnSy
y0bEZKOtK3xHZ3Czw3CzgQI3C2gMq9+Dm5UOuFlFADcLAAAAAEUDNxvmwM2y
yOhmG9suyq4ZEYGEpajf6QjZeTIp4GaH4WYDBW42xLTcsDU2tNKvGPX1JV9f
8CcuV16nN2yobvJzw4pizm9DrJYObyX3vrFJNe9NNor3Vww6x790vd19fu6R
xK32bnqnp45e9HPDcD4+njGp4/PFh1/DzYY/cLMAAAAAUDRws2EO3CyLXG52
YNAhv2NEBBrWztrQnCeTJRrc7OnTpwsLC10ul7cCcLOBATcbYs6V1p46epF+
RfVRIX098hF5mTp6w8K95X5uuHXVfnpDo77ezw1J9PcNsBu2Nt/yf8Orl5vp
na57JcfPDaPk+MDNhi1wswAAAABQNHCzYQ7cLAsZQFUU1xh0V5hobboVmv3a
uhtlF4yIgKO+RR+a82SyRIObnRC42cCAmw0NLpert7uPhF5rKj5U2e8YF3qR
6h7hZuFmFQrcLAAAAAAUDdxsmAM3KzvWzlrZBSMi8LAUyX0GCQM3S+jv7z91
6lR1dXUwlcDNws1KRLfdQUu5rM3jN0iR6h7hZuFmFQrcLAAAAAAUDdxsmAM3
KztNNpP8ghERRAy5BuU+iQSAmxULuFm4WYmAm4WbhZtVCnCzAAAAAFA0cLNh
Dtys7MDNKj3gZicEbhZuFnjiw81evdx8sfyqP8FbJKv5erufG9ZeaKQ3vNXW
5a3kwRWpe556hY2qUhO9AF+fY8DPPZLosXMWT6w2XPNzw7aWTnrDsDo+njGp
45OTdhxuNvyBmwUAAACAooGbDXPgZmUnHNxs5aU9R4p2saG9VChY7Iwhe7xM
1REfFVZQJUeiNN9H4YuX1JzCVBw9s+doaba2SlNp9rb5seLSXRO2qrKKeoOl
6kq42dAikZsdGBjo6+sTpSofwM3CzUqEDzcbVlQkv0t3Js7ubrlbFFEU5p6F
mw1/4GYBAAAAoGjgZsMcuFmWy+evp685xMSONQcvnr0amv2Gg5vdt2ZKDM1d
CWUCxY6svIsus7jCa4XqJTE87t9X4/fevTB9YUL2GQ/1WpNxL6flwq3i7mJK
rvfGwM1KgURuNiMjIzk5mZ6iJgVws3CzEqEYN/veO3Cz0gE3qwjgZgEAAACg
aOBmwxy4WZZzpbX0+OiM1hSa/YaDm9V8+BBPhC5Q7fF0s+sfpko8vNSbm60s
XeVpVhP2qv3fuw+WZGdzNq/PmEH/2UuruLvwJYrhZqVALjdL/tTa2nrr1q1g
9gI3CzcrEXCzYBhuViHAzQIAAABA0cDNhjlwsyxws1we1dT7dLP3eXWzuauE
5sHOXOUtk8Ck3CxhOa15eW7WS6vgZqPTzXZ1dZECWVlZwewFbhZuViKU42ZX
cdxsT4/cLYoo4GYVAdwsAAAAABQN3GyYAzfLch5ulsu9a7YH4mbN2QuEleqU
7Et+7f3O+6ZMf/h+Ju697/YJqoKb9QLc7DDcbKDAzYYGuFkwDDerEOBmAQAA
AKBo4GbDHLhZFo6bfTEoN9vfXNNjOjnU3+tPYenc7MWa/KNFuzTHPz96Rl3h
dS0tr242Jub2TMOxybrZioKlwmo2JmZ2RrYfe79/H3e+7sV6zb6M53hVTf/w
c8W5WXtDfVtl5dDAQMDn1aSAmx2Gmw0UuNnQADcLhuFmFQLcLAAAAAAUDdxs
mAM3Kzq2gk3MwTQn/aTrbN6E5SVxs2b1huU83Xr78uzsijNr7425/d77ppC4
877njo4JW69ZBeJXX5ycmz2WuZid6Tr6jzupTc74IU4FF+o6qprHadhdzxUr
x832NDcbUlYzWqNs8cv99k6RzjVfwM0Ow80GCtxsaFCMm32X62Z7/XrsCPwE
blYRwM0CAAAAQNHAzYY5cLPiMuToalj6d/Qhbdr25MDNeh+biO9mL2V4ySoQ
c+dd9H+NW9BxdXkXf5PVx49Mws3Wf06b0jvjF69eSOeevf1TzkTcSYlTfqqE
tNJCATf78ArBrLZHNsnjZoeczqv78rRPPUmbjav78yU49fjAzQ7DzQYK3Gxo
gJsFw3CzCgFuFgAAAACKBm42zIGbFZfBnlsNr/+APqQkrr7xI1vBJpezX3AT
sd2seomHX/XCuKLk2NGHH51NO9i7Esr8drNleznJBxZkq88cSqBfmbHpc882
++dmj6kWc5YYW1mgEXCzMfd/eigj99B2OvYVbF/PUcQhcrMdpupTry+hnQYT
9V/tlfIcHNt7FLjZjo6O1tZWHwXgZgMDbjY0wM2CYbhZhQA3CwAAAABFAzcb
5sDNik7r3hU8N8vEjXW/7K097VleXDerVc3ycLBTZsy8f+zftwsqSo4dnblK
W7SKo1hVe/xzs4Vp8Zz9qi6dMNVsn06/dldCcYBulp94YWXBESE36w+Su9mB
7q7qHZ96WlkSxc8vcLRaQ3AeRoObnRC42cCAmw0NSnGz5e+shJuVDrhZRQA3
CwAAAABFAzcb5sDNsvR0OSxXW0k0NoxEV2eAw0+Xy9Wp23n1zX8SNLTWnKWD
3Ta6vKhuNn85d9LsvYvXjqZ4rVdvWHi7N0XJ0Z73La1sPPEpx7I+eqTeDzd7
Ke1eeqOHmQJHNszk7HUDk4tg8m72yLZH6Xqmr8kITzfbXKIrfm6+oJit/GCd
o83XPE8RgZsddn8Z+/v7B4Jbfw1uFm5WIuBmwTDcrEKAmwUAAACAooGbDXN4
btbySVzXOU10xsU9mapFy9g4v/vTYGq7Vbq7ceP/CurZqyvusJ9Vsx+BmG62
auOdtIMcT0fgDvOuBV4UJc/NVnhU5Rahhb7dLG/K7uyMbMHX7121PTA3W8xN
mDB7265wc7O9LS3lq5IErezJ+U/X7NrZUloSsqjfuwduVhTgZuFmJcI5MHix
/CobYSvlyt/hdGuDDofcLYoo4GYVAdwsAAAAABQN3GyYw3OziJAFu0aYiG62
omAxrSATsvd4WND7BRWlgJttPLGPU3hK9iUNZwYs381qVtPmNub+7Etjf6pJ
46Q1iJmnDcjNchs/tkiZh5udsXDegoWzOLF41nTuImiiu1nBNb/CKuBmAwZu
Fm42yoGblRS4WUUANwsAAAAARQM3G+bAzcoYzBphFqtRNDd7fKmAvaRCq5rn
v5s1mXfNpkrfu3DpyvjbBYoxYUjlTNmNiUk7lJGbn5adv33fodXcv8SsLuA0
TMy1wB5eUSl0ZI5s8kv/BhY20yXBNb/CKiLSzVZVVZWVlblcLlFq8wbcLNxs
lAM3Kylws4oAbhYAAAAAigZuNsxxDQ0N9XaSsGx6VHZXGYVhzVlqsZRL5GZX
FvDdbHH2c4KKUtjNjpSnXa6buwSKjdTAkZ8TcOfijZN3s3sSuJWM5q3ludn7
lp4ROjJ+Ts0NLJpKioufXyC7fY1CN5uRkZGcnEz6MFFq8wbcLNxslMNL1TLY
1yd3iyIKuFlFADcLAAAAAEUDN6sULJ88JruojKq4se6XvbWnh8XNacB1s8sP
afxUlN7crKlRs/I+L4KVU0zNW4NsIh7V1E9OnPIt8V3PFTN/8nCz/BXKpHez
Q65BZ3d3dfqnsgtYuFkefX19BQUFFRUVwewFbhZuNsqBm5UUuFlFADcLAAAA
AEUDN6sUuiryO45tQ4gVI8kKRnT3DwTEbOIPyV9dzn7myEvnZu9cmMotoFlP
J4z1y82eqCxaIaxXqWKVpasm4WXdLM/Pn4Q4reJlrGXWJgsjN+ty02GqLn3l
JUE1qlv4nOnzzKv780MW1Rk74Ga7urpIgaysrGD2AjcLNysRvd19n7y9j439
O8M0DzPcrKTAzSoCuFkAAAAAKBq4WRCF9Fz45nryLwSny7JLgLGI6GZN9Z/z
FsZaXzA+dTZ3DS/tgF9u1tR4LHPh7TGeUMVyV3FW6bpz5qMJi+fxYsFMTrbY
mPjVF4XF6ZTMUk3FJU0Ziar8YkO2attzvEy2MTG3ZxqOhaGbJQw6nQ3eFgV7
4rHLn2c6e3tDcxJ2VF+Cm4WbDQy42dDQbXfQUi5rc5jeIJWvfBtuVjrgZhUB
3CwAAAAAFA3cLIg2bAWbBK2sOekn9rNqz/JiutmRBbP4HnXG4oTVm1YsXzgl
ho+fbvaE6VLavb7cbPYCrjj91CDUtireYmH35wru3Q/GJ82Gn5tl6GluNqSs
FpxAW7bklX57ZwjOQ7jZYbjZQIGbDQ1ws2AYblYhwM0CAAAAQNHAzYKoYsjR
1bD07zzFrPU3bwx22wQ3EdXNeipQH/jtZgX16VixioKl3NcXC67G5Zm6NiF7
TyBu9mHual9h4GYHh5xDQjTphNcIu7p/XwhORbjZYbjZQIGbDQ1KcbO8fmyw
v1/uFkUUcLOKAG4WAAAAAIoGbhYohcaG1oO7T2l2lTFRd8kSQCWDPR0Nr/+A
t+aXo+60j01EdrONJ4rzF/tnOSfhZk1m3uTYkWJuR3oskztTd8a2Xd4aptnE
dbAPr6iYpJu9d+GqMl619RmcVLT3LRU0wzw3myuqm3UODgx6wdHZeWnHdp6b
rf8q1+VyBXqe+ks0uNmDBw/u3LnTx8GEmw0MuNnQoBQ3e/zJmXCz0gE3qwjg
ZgEAAACgaOBmgVIw6uvp8dGpoxcDq6d17wrGyl5940e2ws3sml/eEN3Nkqgo
Sp19F19sTl++Km3No8JudhP1+pgy5UXZ3gROdfGrK0deVy/h7GjKeCZYj7h4
Zi13Tu+jmvqR149sezTGJ3fed3/CqlX7zmgEqq3/fLZAq3xr4Yf21Yt5tPv7
+wYonFwGBwfbqy+dSlzCaI3i5+b3Wq1M6oPATjA/iQY3OyFws4EBNxsalOJm
tXNmwc1KB9ysIoCbBQAAAICigZsFSkEsNzuSbvSStrMsy9nh18xbKdysOwq1
x7dnZqeOxN7tR6uOjFhQKX/aH7XR19fb19fXz4Wnagf6+5tPn7pxtNBhsw0N
DbGZaQM7x/wBbpbgcDjy8vJKS4PaHdws3KxEKMXNnpg7h+5MBrq75W5RRAE3
qwjgZgEAAACgaOBmgVIw6htEcbOTRTI3KxCSpl2N2ujp6e5146Doc8N6WnYO
LZuNVmo9CzcrFnCzcLMSoRQ3e3J+PN2ZdNbVyt2iiAJuVhHAzQIAAABA0cDN
AqXAc7NlcLMI/6Kry949Rs8YrKplDC07h5bVs3CzSgFuFm5WLFxDrotnr+oO
G1tujCwNKehmeWXCAd3C5+jOpFlXLHeLIgq4WUUANwsAAAAARQM3C5RCb3df
07U2JpqvtZNRc2j2Czer9Lh1q6Ozs9M+RpcbxtMyhlYWPQs3KxZws3CzYnEk
R8/4t5RFXzZUNwm62YO7T42VyQoTTVf68iK6M6nN/lLuFkUUcLOKAG4WAAAA
AIoGbhYA38joZnPhZsWI9va2Dje33HS6YSQta2hZPQs3K6Kb3bt375YtW6Re
VQ1uFm5WFAadQ2sSvmQV3OYVeR1tXTw3W3uhkX5l32c6uVs9wumlr9Odydmk
t+RuUUQBN6sI4GYBAAAAoGjgZgHwgcvlCqWbPbKJdrMPaerlF5sREK2tN9va
2trd2Gw2RtLy9Cw7e5Zxs4yehZsNkoyMjOTkZHIkRanNG3CzcLOiMDQ49OFr
e2gLdzhbT//n7o3ffPL2PvqVIzl6uVs9gn7FcrozOf7kE4N9fXI3KnKAm1UE
cLMAAAAAUDRwswB4g/FyoXSzJCrrC0fDLL/VjIy4ebPFarW2umEkLWNoWT3r
beos3GyQTOhmu7u7165dm5ubG8xe4GbhZsWi6FAlbeHoabQkeGI2ZVFWa/Mt
uZs8wpm33qQ7ExI3z4SFNI4M4GYVAdwsAAAAABQN3CxQEKwrcw1JuEgTb3ch
drMI0ePmzaaWlpabN28yhpbVs8zsWWbqLNysLG6WHHxSICsrK5i9wM3CzYrF
oHNw6zv7aRHnI05qzsvd3lE83WzVhlS5GxU5wM0qArhZAAAAACgauFmgFC6c
baDHR6UFFyTdHevlbt66IrtdRAQcly1FzW5oPctzs5g3CzcLNwsYzDUtPAf7
5caj36jLNy7/in5xy6r9zoFBuRs7ypm3lvPcrHbOLGdPj9ztihDgZhUB3CwA
AAAAFA3cLFAKF89elcXNtnVdl10wIgKOGktJU1OTNzfL5jTg5ZvFWmCiVAs3
KxFws5JyQFVGX2vWL/7NiQPnecK2wdQsdzPH8XSzJK4dOih3uyIEuFlFADcL
AAAAAEUDNwuUgixudmhoyNHfJbtgRAQc9ZbztJtlchqw+WbZhAYOh4M3aZZ1
sxKdYHCzw3CzgQI3Kym93X0fJeb6yGaw/wtxviBiIehmSxYtHBoMl5m9igZu
VhHAzQIAAABA0cDNAqUQSjfLilnC4ODg9dbzsjtGRABx2XLyRrOZJ2bb29s7
OjqYSbPd3d2ek2ZDkNBgODrcbG1tbVVVlY8CcLOBATcrNZWn6ryJ2dTXc3vs
DrkbyOHMCgE3S6KpuEjupkUCcLOKAG4WAAAAAIoGbhYohfpLloz3D5PIXDsS
ZOws3b54branr/NyU5HsphEx2WhoquStAsbOmPUUs4KZZuFmJQVuNjDgZkPA
ro+PCrrZ86W1cjeNjzc3W/LSi0MDA3K3TvHAzSoCuFkAAAAAKBq4WQA84blZ
p9N5q7vZZIGeVVLUN5XfvNnCWlne+l8+xGwIJs0Ow826IQf86tWrLS1BuQ64
WbhZKWhr6Xz/pSyemFV9VCh3uwQ48+YyQTdL4ur+fLlbp3jgZhUB3CwAAAAA
FA3cLACeeLrZgYEBe09bXctp2ZUjYsKoaTxpbrnAKFnWyrLTZZnFv5gcs3KJ
2WG4WfGAm4WblYgT+8/RUi4l4cvW5ltyN0oAH272ZPzcPlt7wDXv/6J004o8
f0Kzq4zesOzoRT83/GzdEXrDuosWPzck0dM1nlzC3tHj/4ZXL3OWcktfc8hH
4fWLc+jToP5SU8DHE0gH3CwAAAAAFA3cLACeCLrZfjftnZYb1gsNzWfrmspq
m0fiSlMpIhyitulUXXP5jZumtvabjI9llCwzV5axsux0WXrxr9CL2WG4WfGA
m4WblYhB5+DWd/azUu6k5rzcLRKG52aLn3+W/s/z694PuObsT475WBONjj3b
TtAbarla20dsfFNNb2g6d83PDUl0d/ayG3a2d/u/4RVjI73Tj5bu9X/bM1pT
wMcTSAfcLAAAAAAUDdwsAJ6wgo5xs7SedTgcvb29PT093d3dXV1ddru9080t
Nx0e2EBIoI8581kwnwujZFkrKzhdNvRidjg63KzFYrl69aooVfkAbhZuVjrM
NS2Mkduyar9zYFDu5gijf/MNzhJgRSd5s2ctJ7SB1Qw36xlnT8DNhiNwswAA
AABQNHCzQCnYrPbyopryk5eZaLrWJt2+aDfLmzrb54ZnaBnsFJ0gtNAHn/1E
ut2wSpZnZenpsiEWs8PR4WYzMjKSk5PJsRWlNm/AzcLNSsoBVdnqhbsbTM0T
F5UJnpslndi5lNX0KyeefqrHYgmgZrjZCbcFYQLcLAAAAAAUDdwsUAqXKsz0
+Eh3xCjp7rzpWdbQMq6v100PRTeQD/qDYD4aWsnyrKzndNmQidlhuFk35OOo
qqpqaGgIZi9R6GabrFw3+z7crIT0dvcd/apc7lb4gudmySu9N1u0c2fTL556
fclgX99ka1ZnFKcm5voT+V+U0BuWfG30c8Mdqw/SG14xNvq5IYkeOyffrP8b
1ldzcsZue+eAj8JrX86m7z2wFlh4AjcLAAAAAEUDNwuUguxultGzPEPLTqP1
TS8QG98HnP1oWCU7oZUNpZgdhpt109XVRQpkZWUFs5codLMA0OiX890sofHY
N7zMBsZNH/tTW3lRTVnhRSbw+31CYe5ZuNnwB24WAAAAAIoGbhYohWpDSN3s
sIeeFTS07BphIKxgPx3nGINjeCYxCLGVZYCbHYab9Y5rsH+o4/pgS/VgY6Xz
xnlE+MRgU9XgzcuurpsuiZN1+A/PzbId2oXNG3l6tjZn4u/axjfV7HX2o6V7
JW67Ami5YbtUbmaDnqwLwge4WQAAAAAoGrhZoBT4bvZw6NysoKFlJa0gAyAk
+PgIaB/rTcnKYmUZ4GaH4WaFcJEOprl6oPpof3UBIpxjoEY71HFD3rOFQb9s
qee8WYKzt7fs1Zd5evZGwde+a4ObBUoEbhYAAAAAigZuFiiFjtauiuIag+4K
E83X20OzX0E9y5O0IAwZ8iBMrCwD3Oww3KwHLqdjoL5EduuI8D8GLVUynjAM
3twsobux8eQz8zh69onHmkt0PmqDmwVKBG4WAAAAAIoGbhaACXEJ4an+QLgh
+MHJbmUZosHN7ty5c926dUNws/5BOpWB+lLZZSNisjHYInNSVh9ultB+wXh8
9hMcPTvr8abiIm+1wc0CJQI3CwAAAABFAzcLgJ94E31AQch9Eo0TDW52QuBm
aQZb62TXjIgAYsBU6HJ0ynXaDI+42UQfbpZgOXmCl9ng2BOPkRcFa4ObBUoE
bhYAAAAAigZuFoDJIrdfBJNA7pPFK3CzhJ6eni1bthw8eDCYSiLDzbqGXQM1
x2TXjIjAYrCxUpbThmFCN0u4/vURvp6dGXd1f75nSbhZoETgZgEAAACgaOBm
AQAg9MDNikWEuNmedtkFIyLgGKj5RpbThoHjZp94zFsxs+aAp541Zaa7uFlH
4GaBEoGbBQAAAICigZsFSuHq5eb0NYeY2LHmoEE3OQMDQFgBNysWkeFmBzuu
yy4YEcGEy9kny5lDOP2GX26WYD6Q76lnz69NcXZ3s2XgZoESgZsFAAAAgKKB
mwVKwXTuGjtgJFF8SP7VsQEIGLhZsYgQN9taL7tdRAQTrj67LGfO8GTcLMGi
PX5s1uM8PVv6yqKua6MuC24WKBG4WQAAAAAoGrhZoBR4brbokJz5/QAIkmhw
s1qtNi8vT+qsv5HiZrEQmLJDTje79PXxzmTW4xOWt549o50zi6dntXNnNxcX
DcPNAmUCNwsAAAAARQM3C5QC3CyIJKLBzWZkZCQnJw9xs1mKDtyseKExF2Ya
D7Oxu1Ow2AV1NVWm/YLXCtuLdlK1ZRoLc33svUefzSlMRfXx3dWFO2tL1Z3e
98Xd3FurNLVUtbV6TXS6WcKtmsvFzz/rmd/gQtrmjcu/gpsFigNuFgAAAACK
Bm4WKIXL56+Pu9kXkdMAKBu4WUJvb+/OnTu/+SaodZTgZkWL8s0PxHBIzhKw
qe15L9FlNuapvVSYnRzDY6q+3Ove9Stj+cWFmDH/hRPH8yfcXLhV3Dd497LN
UetmCY62tjNvLvPUsx8szISbBYoDbhYAAADgYTUZ9Hq9+//qHIFU4LBaLBYr
zch/O71v4LTbeFuM/KctoJ1HH3CzAAAQeuBmCV1dXaRAVlZWMHuBmxUtzm+d
y1ehc2o93eyBJf642c7CtzzN6gpVtre9G5If9MfNMiRn7vS9uXCruG9wxsqt
keJmX2N7kuN+u1nCYH//xbTNPDe7/vkdcLNAccDNygjG/gAAEJbY0sZnLsQZ
Jt9HOutyBO/D0wxebnqdpkSh8tPSDEG+kygBbhYAAEIP3Oww3CxFuLrZmLnr
MgNzsyXLhObBznhLOE/CJN0sYT1X88LNBuBmGSza49q5s9kaUp/b+v4Ln4/E
wi82vbFHigYDIDpws/KBsT8AAIQlDkP8ePesCug+1ZY2TaC/jU3RChW25yQI
9c7xObLdIisNuFkAAAg9cLPDcLMUYetmY2Kmlugn72Yv7HxNcLAdE3tCL7x3
nly9+57YGdOnMvHAPbdNWBXc7KibfXJmADV037jBSYxAhXHTx462NtHbDIC4
wM3KBsb+AAAQRjjsY8/IHCbVePfMPr0if/fxswQPLAVJQn1uYp1HJUaVUO8c
m2KezO6iHLhZAAAIPXCzw5HuZnscnTdaTM7BAX8Kh8TNHm4pza4t3Fl9PLvl
/GG/3WzM3QkfTtbNtuctEapphIWf8NMRCMnVqfrznL/2nFfrP3mGV9WM5B2K
c7P9t2511tUODQ4Gd3JxOJ0YrJslDA0MXNmtOjbrcU89q507uyHvK1JAxDYD
IC5ws6EFY38AAAhH9Kkjz7rik9J0JrOe6jAT1QaTTp2SGBfj41cJgjiM8QLd
LqnERpeyGdKFSsXrbd7qBQLAzQKl4Ojpt1xtJdHYMBL2jh65WwRA4ESDmz19
+nRhYaHL5fJWIILd7KWGslWf/hepMOXzuApT4YTlRXazF3auuOe2u++JfeCe
2LtjYvccz2/MfWvuHZy7pbkJb1TzVuby4mYJewo1k3Gzhw8lsDNdR/9xN7vB
PUta/HCzJUKrhlVvn8Np1h3PmJXjZgcdjhrVF8efnEm+76WvLHK0tYpypg2L
5GYZbl2pOfXaq4ITaEteerG5uMjH1xkAGYGbDSUY+wMAQDhi1Qr9CoFPQo5p
UrUyfT6P2CTqpw02fZzAfmLVJqQBnxxws0Ap1FReZxcoIXFSc17uFgEQONHg
Zickgt1s6u6n6Goz8xOttus+yovsZsu3zqBvju4RSv3qvmvaV5jvy82yOnf6
G+3+u9nzO+h67p790rb5dANu21ckMGuXP29WyM32V/NTJbDSmOdmtx3QCGx+
YYdcbtZ69kxJwgucr/xnmaKcaYRTry8Zd7OznwiytqGBgdrsLFKPoKE9vfT1
VkOFKM0GQETgZkMHxv4AABCWaARTvnj2m6n6SVXrNGsEu3nT6A8WrIJ5aVK1
FgneYoQDNwuUAtwsiCTgZgn9/f2nTp2qrq4OppLwdLOrMx+lqyWxcvtDx87s
8pbiQGQ3630GrAcPjltQzla3LUx4hC63PivXTzfbqOIkH3gtM7sl9wX6lbnr
dgTqZg8XJnA8M7t3npudsSxZn7e5JJeOrSWqNx6gy4TEzTra2ipTP/CUnBc+
2STKmTYstpu9XnuzwdRcXWI8+vb6fbOfEzS05SvfbjuHZXdAGAE3GzIw9gcA
yIvdatZrC9Q5DBq9yYKkJgxWk06Vmujj8VlsXEKaSmOyTvaRll0l9GyM+X2E
NkVgh/Eq3CUGAtwsUAo1VTfgZkHEADcrFuHpZo+e/oLnZpn4OOuZ+kaBvktS
N8vmE5gx48G7PW6fxhUld6vPDuzeM5suOKfWLzer4W4VW6gv6C/fzJnHe8cL
Zo82++dmPXMX5Au+7g9Su1nX0NC1I4dOzJvj6TaPz37CdvGiKGfasNhuduOb
avY6++HibN2LLwjqWRJn3lxmPXsGWQ5AOCCpm4UHoMHYHwAgF/Y6XUq80G/B
piXprSOpq3l/S1TXyd1kWRDqTmNTzZPKA87FqksVOOqpOrPQ67FJmmi+SgYD
3CxQCjw3e+IA3CxQMHCzYhGebpZw2rg/OeMRQUP71fEPu3tv0YWlnjf7QMKq
xgvuP13I/mz2bdw/Pmg4L7DVxgOa/qJkutzcDZkTu1n9Bnpuasz0Je5kCPm7
OXI2ZnchP+eAn27WuIEzm5f1q+HmZjvr68+8uUxQaZ567dUOU1BzxXmcen2x
RG72o6V7B/v6rubnnYyf583Qkr03HvtmsL9flPcCQGBI5GbhAbyDsT8AIJQ4
dOm+Z+0nFWj4fUVqVGajNqkThY5PXFAHw1knWKnQftKsor2VqANuFiiFlhu2
Q1+eOpR1momaSl/JGwEIc6LBzQ4MDPT19YlSlQ/EdbMZ+16vu3FOrDDWnkzf
95qgnn0v4xF6jTBp3ewdz9RyCuxewbmLGlt4i+dm3VNSC5fEckqeL+jx6WZr
tz9O/3XhJzsFX39g2ebA3KyZmzBhoVsXh5WbHXQ4TBk7jj3xmOB02YvbtrSe
O9duNIoYJYsWSudmmRcH7PaRhcy8JKElUfTsM3V7cvps0TgIAuGABG4WHsAX
GPsDAEKIVZXgbekEH0zTRl9PYdEKPMwaPRyTTDXDw5guuGYjj0QjUoAHAdws
AACEnmhwsxkZGcnJyUNDQ6LU5g1x3WyIIyP/dWaNMEndrKeENKzjZQZQC7lZ
94vcZcXuXra5vfAtgW1HQ71tOv3HqSf0Y38q38CdOTunltckf3MaTKVr2XbA
S06DOx5ckfD4a/O5MZuzrRRu1nPNrxCHds6sIL9Qgm529LtmtVanf+rD0B5/
cmbVhtS2ykokOgAhRmw3Cw/gC4z9AQAhxKH2L801n9iUaMs87qjLoQ9ASoHZ
ZkijXogz+Fq3diKs2omui9MKojrljwjAzQIAQOiBmyWQP7W2tt66dctbAX9Q
tJt9a2yNsL6Wy9K5WXYZLzba816i76V8udnqgmpOGoHYjRteuFuo2EgUvc/L
Z7snd2tJ1oYTWZv1uat4N3DbxlLFTsbN+rsW2LYD/JwJI3Fhh29lHUz0NpkF
1/yKJDc7+o1ra7v8WSbZkY9mlL686Gp+Xl97e5CNAcBPRHWz8AC+wNgfABBK
6oRn6Y/ktk5MSoyP895nJEZf5hObgb18JapNzEvpY+m6E9IKgumeJ7w4phui
5Zcj0gE3CwAAoQdultDV1UUKZGVlBbMXpbtZEtu+ermloUw6N8tOLqXc7Av0
3ZRvN9tfvZuTdpYL7WZ503F9c3fCh5N3s7xsDON5az3WCFMLbF4+wXTiYOJm
6cni5xdEg5tl6LPZarO/PDn/aV/teeIxw+r3LCdPOHt7g2wVAL4R0c3CA0wA
xv4AgJBh0wmtPDhNpatj+1urUSO0kGBMQo5JzpbLhdOcFj8tMcfIvmA3qqZN
S9KZg+ubmaoM6V4vgFGUbl1C4GYBACD0wM0Ow81ufSA545HTxv0ul0vSnAav
bd/NK1C7fQ59Q/UZI2+9utmCllzOPNsY4WLZ6+/wVkqQR0bXIPPbzZozOc2O
ueMZs/DmXtzsRKkegglXn93Z3V2d/qnMbvapJ4P5Ng377WYZBvv6rhccKX31
pQlbZdz08c3TpwalT0ANohPR3Cw8gD9g7A8ACAVObZLn47AEvUf2mLocgYc6
6UYReiTAwWn0kncmFZlmRAFuFiiFm422g7tPaXaVMWE6d03uFgEQOHCzw2Hp
Zj/Oij9SukPE+ELz5qpP/0tQzGYXJNu725hmSLsW2OxVPZwC+byssHrhtcBo
vZm/m5su1rNYJzcPrT/QyRYmdrOlvIy1HLkaDm6W+Sg7LpvKXn1ZUFEWPTvf
+Mmmml0qcYOevBpiN8vgGhpqrSg/v+79Y7Men1DSVn30YXOJztnTE2Q7AaAR
yc3CA4QBGPsDABiEHpalCU6eFygZp0eXLDIOTaK3X44kIA24KMDNAqVQe6GR
HTCS0O4/J3eLAAgcuNnhsHSzOQWrg2kMjdV2LSP/dUEr++GuOZfNnAVTpHWz
MTHrVdnsX42fcGefxjxiPD+hmy3oOZ7MyyXLK1ayjLPS1t0zHlmRMIcXr83g
3tRR0pgrV2MPFarb9epGEqW55qKdhRue8dj7bYeKDoeVm3WNMeh0NuzL0z71
pODP/C9/ninub/zLlrwqr5tlcbRa6/bkFL/w7ITze48/ObPivXfMmgPdjY1B
NhiAYbHcLDyA/GDsDwAYxazxyDATmyq84qLDwH+mMy0NCVDExeBzrcZETTQk
XJccuFmgFPhuNh9uFigYuNnhiHaz1Q1lK7c/5Gllk7Y9+HVZev8Af4QptZsl
PDD/hT2ZyRvnT+W9PiN5q+BWnnrzxDKBIfNYsZ2vcV6+bV+RUMNKeYuFTS0Z
mx/Lk6sTwjOrYeVmGXqamw0pqwXNZOnLCY5W0RZ0L1vySpi4WQbX4GCrocK4
cYOwnRY4Gouq0z9tOVXWb+8MsvEgahHFzcIDyA7G/gCAMQSyT8ervKSO8eiT
Y1O0oW1thGMuSJngvhwXQTGAmwVKAW4WRBLR4GY7OjpaW1t9FIhgN5u6+ylP
Mbtd/XJza71g+RC4WS+M29EJ3axgtUyx9rwlnFfvealFuG3qjfdwCq7I3B2I
m52+hFe/7G52yNE5JESTrlhwjTBTZoYoZ9pw+LlZFmdvr0V7vOK9dybMdcCG
flliza6dN8/o+zvhacEkEMPNwgPIDMb+AIBxnCaPLjlWbRZecdFu5OepTiqY
6CrgtJuN+gJNjkqVo1ar0tNVBTqjLSoWdJw0dlPOBJ2zG5VpEr9tsFvNel0B
c/RzyNFXFxjN6ODhZoFigJsFkUQ0uNkJiWA3uzrzUY81vw64XC5v5aVzs4KJ
CFg+ox3m+a10QldBvVn9yeO8GtzFDh9KuI1+ce6GTG9tM6zjOtjpb7RP0s0+
MP+tRs9q/XOz9BsU180O9t4a9EK/3X5px3aehLzwySYf58Ok4LjZubODrE1E
N8vSf6vjxtECw+p3j/staUmULX750rYtjcePdZmvugYHRWkJiFREcLNSewDg
EynG/iCs6OzqqL5yrlh/+GjxXs3RXQeOqhChiSPanBNlB8qNxc0t14ZcXn/L
Fm44TCqPLjnFWz+rT+Wv0Kiu895X2M2aNG/JU2JTNUavG/rZ8jo1qTyWQP43
IcffbDdOm0GrTktJSkhIiB8hMS1HawmHDs+qE1z+UuDYJRb447bNBk1inPDh
j01IM0a3oIWbBUqhr7e/6VobE83X2u0dWEkEKBi4WYLL5erv7x8YGAimkvB0
s0dPf0HXya755Q1J583OTX7/0MpH+DdA98w5UaThbrWD3mrbgXyhyrPXcya+
3rb7MKkkO/kOzr0VnQmWFx55ax8xuLPdGjd4tJDL3fdMXbHsLf1xIelKNl9H
b860asLDskPEYz7QbRsYw8mFMbTt1ZdOJS5hs622X7zApD4I/mQrW/xymLtZ
ln57p0V7vDL1gxPz5vgvaZn5wGffXnH5s0zLyRP2qw1DwXUaIPII3s1K6AHA
hIg99gdhQn9/n05/ZPNnSc8vnxb3/D8jZI/Zi3727obn1IczmqzX5T47JsDz
EVhMXLoXz2lO4hf1mp66riDNW0rr8X4mSR1M+nBOepxEjT9dltWQ45ntnGmL
yiBaCqxAcNYJrJAZE5OaoxJKQBOn821W7aa0+AkP/zS1KXqzt8PNAgBA6IGb
FYvwdLMul+tCne7YmV3mpgv+lJfUzc5YOSIhO/W79Vkb9HmbC1UbDIW5Yu4O
4Xaz/R7wbO1Af7+l6GTd3j236uqGhobYzLRBnmwKcrMsQwMDbZWVpN8re/Xl
SUnaUbk96/GyJa9WbUit35vbcqrMfvXqYF+fRE0FiiB4Nyu2B7Cmehlpj463
p8Wna4JZ28qhThyfmaXycyQbnvOyRBv7S33MwSRobr3x6Zer57zyC9ltJMJb
JK2P158LX/Pjf59s0XqkQ4lTCZbUp/nKaE0Trwp49qxTmzTeEyXkeEmMQ2HV
p/lui3zdlk24F04bWc64QGjqsddEQMMjz+D8PfpyvmWZgZsFAIDQAzcrFuHp
ZieLxG5WzB/vIwTD0dna29vroOgbg/W09DRaJhutKHqW1psn5s0J8lTsaO1q
v9nJhM0aiqkLjlar5YT2Qtrm4heeDcDTsqFb+HzFe6uqd2xvyFM3FRfZLl10
WK1DSIYQHYTSzfrlAWx6vyaCxqV5yZowEc46yg/H+jNrN1znZYk39pf6mAP/
6LTbtuxcNfOFf5HdPSL8iSXvxlVVn5b7rBFAoE+OiTd4dMpOc4FnzzYtzeBZ
YZ3Hao9xiWlag8lsrjPoNEn87iPeGOAdEOchkWrCWvgdV1xSShLvHaUZ5Pmd
v07wcVf86PXOpk8V6mGThK++zjqPtTbj0tRaU525zmTQpPMfeAbhxpUN3CwA
AISeaHCzVVVVZWVlYiXV9AbcrEDAzYY8em9Zu8focdPrhvW07DRaWs+GoZuV
l+7GxsZjRy9uTQtsPq1AzHpct/A5/fI3zq1NubRtS232l9cOHWwqLmqtKO8w
VXffuN5nax/s75f7fYNgkcTNBuEB7AbP2oRJUNcF8oYtBZS1TDRNJBvDdl6W
iGN/yY858IMTpzTzFv+7pwBclPRQasYru/anHNLtOH52V0llrq5qDyI0cdKQ
XXj6i9zCDVuzlr25/oknF/3M8wPamPlmT2+X3KcPB8FvdFyaju7trEa14COn
VB3/eZPTouE+6YnTmHjCk/+ciDWiDrvNOgrzit1k0GnUhBy1RlfHWz/MTrvW
eNI5OywmrUadk6PKydHojGZeX0tnyJmWpB7dpY2T5kUWN1un9pCpIySO5/wW
SNLuPvh6z9Y6C7i/johL0fAK2Q3ctELRuvIj3CxQEOww1jUkTpo+AOQiGtxs
RkZGcnLy0JC06w7AzQoE3GzIo6u9ubOz0z5GlxvG07KSljW0jJ4Va+psJLlZ
mv5bt26e0ddmf2lYk1w0P14cVestnniMHLqiZ+eXLHrx1Guv6pe/ceat5WdX
vlX+TlLFe6sMq99rNVTIfTyAL0Rws6J6ABNnkB8bn8AQHx/vMbUzQR2AFrXq
KGkZr5qghnCdlyXq2F/yYw58MzDQn/bFKp7xW5B4/6c5b52+lGdqPIEIk7ho
/kZ9dOOb65/gfVgJK35dd+2S3OfROE6zWujbHxMzLSE9R63R5KQkeEtiMq3A
ynteZed613ihLoT3zIvt2O3p4/uJTVWle870T8oZn+TJfcwXl5To0f9MS6lj
W8fp4uIM4x2TJYVqSnqgU3gDxib8qCtWw/3VgVYwH018Dq+DdRg53jU+XWBW
s7s26gOdliprml3ZgJsFSqHukoVNgkfiWJ7w9xoARQA3S+jr6ysoKKioCEp6
wM0KRPnWGdRdENxsCKKz1dLh5pabTjeMpGUNrcPhoN2sWFNnS199KSLdLI/e
mzdbTpXV5mRVfrCu9OVFx554TFpby40bRwvlPgDAF8G7WVE9gENNjbdjk7Sc
P9qNnOHs6Owgx/jELPew1m4x6QpGZmbl5Ki1Bv6v8A1p4+N992/8HSa9dmRi
lipHU6Az2zgj4/CclyXu2D+gYw5Eo6e3K+nD+bToe3rJvbsPvH/x2jHZVSTC
W2jLdy9fxzG0c17+xflLZXKfTSy2dJ8ZpL2TVMftMXnde6LGywXCYaB7xWmp
eveLxlEZG+trESv12HxYk2q0J/JROjaF7aCsmvS0UXLGHwXaOL908JIlQDKc
FoGfhxBStBZeSS+/VojVWOgPwMlNJuH17RjTOYdfH5ULgsHNAqUANwsiCbhZ
QldXFymQlZUVzF4iwM26XC6x583uWEjd38xdlym7uoz46Lh5o62trd2NzWZj
JS2tZwWnzoabm+13DPT19o+GYyCYqlz93a7uVpe9RYpwtl6/VaVvPJJ/5Ysd
letXn379Ve1TT0roZg9+JdEbkSF6bC5npC2dFrybFdEDcJPBxiTyf0HvUFED
0Fj3Kt524/hIPDYhNT3FY2bWtCTKntrpGuISPRIlkkG0ZmynYTkvS+yxfyDH
HIhFb2/P0tWzaMW3Zstz5+qOyO4eEf7EnoKP5rzyc/azm5kQW2HUyX1OjeIl
qwmnKxj9f7QJ9ZgYb+TMdfWewsWmo6tJKhi5jjjrhB7beYjXscdbnIdEXvHy
eMg5kj3BrNekcd5NTmhzsDiMgr9nYHKAe7TYM4us+/2lUoUdBs7R955IVk9f
k2JTQmykw4QIdrODQwM9fbfsva1dDkQYRXdfe7+zO4APFG4WRBJws8Nws2OI
72YRIY/2pmtWq7XVDSNpWUPL6FnBqbPiu9mnnwrybNz4ppq9zn60dG8ANZDT
mXwNB2pPhP5TsOvzrF/vvP6btNpP1138IKni7SVlLz17cp4Izta8e6Ps55i4
MdBQ5rI3B3m2hA9iuFnRPADvh7EqE+/vZtoiMgNVdqqVLxLGjKLHPC6hCVrT
tKOzecNvXpboY//hQI45EAWnc+Cdj54bN3sv3p19aL3svhExqTh1Qb0o6SH2
Q3zy5X+taaiS+8waRZc2wRJ/nr2fxxec89wtNqnA687YrtVNmjvhuLmAu0xV
XKrROtK9GHM4PdOYmzXzFrVK1bhNMH/qfrpASlaLxvPdJaTrQpuAxZoueLzj
Pda7HEM4Z3hMAivAbQb6WhNbYPH6ZMxIJ56YJrwWZ8QTkW62q6/d3Gq4bDkp
e1+H8BZXmkusnXVDrkk8uK7nu1kkfwMKBm52GG7WDePl4GaVHm1N5paWlps3
bzKGltWzTH4DZuqsVG72lUXh42Zdffb+uiLZPw5eOIyH7afVbce+bN6ffi1r
c13GB5fT1lxKXVm5elnF20vOJCaceuX5khfnFy+Yd3Lek8dnz4wGN8vEQKOB
dD9BnjPhgChudlgcD8BNBhuTwFuoi5dk1W0R/ZxqNTqc93cel1BGxTCYlyX+
2H84kGMOxCEzZx3r9GYtmqIp2i77GBMRQJyvO/L66hnsR/ncG//Z2dUh98nF
4NSreL6T7RITNCar0ePBVhpvEUc7J1OBZ3pwFoeJTos6ml9Fm8JJgjo+s99p
okXu6E8PrFq6t6L3xUmInajx7IOs2hTPt5juuSCllAjnAI9N8tFlOkw5gh+O
auy3GAa6x4/1kUXWkUMdoaj9dUOEuVnXsMvSUS17/4bwM640l/T2dfr54TY2
tGa8f5hE5tqROKM1SXouASApcLPDcLPU+obOtgbZLQ0imLhpMTc3N9N6lp06
Gz1u1tXfM3D5mOyfRfDRd+nrvgtHHFWHeisP9pzTdBsOkH/L3iqJYsB8htw8
B3nayI5YblYED8BNBks20xiMBr2BoNcVpPKT1qa4R/pep1olCk214s/jih+d
x2VSc173TCEbDvOypBj7DwdyzIEInDl/krV5jy/8l/0ntso+tEQEHJX1X7+8
8tfsB5qy+SW5zy8Ku9Wg1ajGfgGgUhcY6xjJx0lX4iaO91SKtziX8Cpgbrip
D5hfE1jTqP6Ddq1Os4bqnuOY6wDnxxexdFfjUCeMF49PF5i6b9YIXnoS+Tlz
FAYnA880wR9HMHBTHyQVRGk/HWFutrHtouw9G2JScbmpqG+gS+4TB4BQEw1u
9uDBgzt37vQhneBmWS831Nksu6JBBBwDpoKmpkZBN8vOm2VyGkiSb/blcTd7
Mn5ukOdkMG52oKFM9s8CEUAMtoY2nZ0EiOdm3QThAXhDUd+k6t3Vcqda0TlX
OVOt4kZnlvLmcVGygJ7HFauu4+vOcJiXJQ2TP+YgaPr6e19Y9iCr8r7IS5Z9
UIkIMs5W75+3+B72My0p9/7z/zDBYeQ/LfOYmclzsx4dnkOnSisYEaBm+rnR
tBR30l3OnNs4enUqC92djuWPpR8ScfOucB7AeT7RY3A6HFazMT2BfibHXx5R
aXCzo6fxM1I6zbq0dO3I0ecsGDZNG639dCS52Y4ui+x9GiKAqGs+HQFzNgCY
FNHgZicEbnZUzBIGBwZMR2VXNIjAovuKrqmpiXazTE4DZtKs3W5nJ8329fXR
YpZ1s8GcRWHiZl12PF9QagzUfOMaUvToT2w36w0/PAAvY6EPElSjo1TuVCu6
QqeGmjg7NqrlzONKokQuN9eBwHo3ETovK5BjDoIna98nrMR7+6M5sg8nEaLE
gZNb6cwGAwP9cp9ovvBM8BKbVMDrz/hultMx2nKYPjY2IZW7AqPKNKJPHUYq
ywF3AS89lWtlVORyPWQq/dyO8wAuTuf+i8POwu2sHZwkDExLFAvXzXInDNuM
OcwVLj4llXP043OiNu9MxLhZ17DrSnOJ7B0aIrDo6IrSiesgaoGbJTgcjry8
vNLSoHanXDc7Pml2aGhwcNB547zsigYRWLSbqwXFLL0QGCNm+/v7nW7EmjQ7
HDZuduDGOdk/CETAMdSp7Nuw0LhZfzyAcDJYLnEJqbq68WE7Z6oVZ1qRhV62
enSk730eFyfXgZeFVCJxXlYgxxwESXeP/alX/o0xeLNf+pn+Ur7sY0mEWPHe
5vmsnj2izZH7XPOFpYD/vClRzf8ZiN1Au1k6LwEnwSmHsfTXppzxx3GxKVqq
Vs76YqM/wHeaqId3nJmfnLUXmQdwHAHLMcZOM92heU70VRZ2ToLxaWnjR5+T
3ZcDna8m2ogYN9vtsMnelSECDnPrObnPIABCCtysWESOm3V0D9REQq7OaIue
Wh1jZQnsKmA8MSuYzUA8N5tAudl5QZ6WgbvZKydl/ywQAcdgi7Jz+IfGzfrj
AbjJYOM1eqPR4E58SjAYjCazzcGf1eV1qpVNRycvYEb6PuZx6ahcB8zPaaNj
XlYAxxwEy76vM1l9tzVruewDSYSIcbp638wX72Y+3BfffEjuc80XdKfHkOOR
utpp5uXZTmRTcVt0aTECxGosTI/B+eVCUgF1WeEmR2USyHCdahJ9EaLXwxp9
osepgeNmtUl0x5+m8EdKnGMYM7L0JDt11iK49qbnE8+oImLcbFunWfauDBFw
XG4qmvAjtnf0lBfVlJ+8zMSNumhNRAIiArhZsYgcN0vobBm4/I3slgbhfzhq
TlibLUyCWd76X0wqA6nF7HD4uNnqQtk/DkTAMdhYGeSZIy+hcbP+eABOMlh/
fpjpfaqV3UBPtUph3pKPeVx0roMUnTVq5mVN/piDoHl55SPspNlztYdlH0gi
xI212xay7t1YfUbu080bnE6P+f575nIZHramxvKKxabmaI1Gg14rMHUzZdzB
mulfLtAZvLkLFCYw1wHOw7sENdUQO504fPSJHucXEDHxaVqb0+mwmdXcH/dH
wJJYVh0/z3lsQqrW/fTMY2lN95Uums1sBLnZ5ls1svdjiGBiyDXo+yNuqG5i
B4wkvlFXhObUAkAK4GbFIpLc7AChq62/rlh2UYPwJ3oaTrVZW9i5soyVZRf/
YsQsm8pAIjE7zHOzz8jnZk1wswoOZ+P5IM8ceQmJm/XHA3CSwcalT5zd1MdU
K86i4Qka94DV+zwuzkg/tsDijJp5WZM+5iBI6swXWXH3/rYXZB9CIkSPY2dU
7Ee8TfWe3GecF7h6092bCedysQgtg+iN8dUYOUliE+jevk5NLVw1tkoj/fAu
XkX9FIXzAC5GNfpEz9MYe8ARvMrFMomjPy1VmmTxiiFi3GyL7bLs/RgimBia
aB2KBlMz7WaPflUemlMLACmIBje7d+/eLVu2iGKffBBhbrZ/hL6+NnPftbP9
V04OXD42YEKEUfSbvnFcKeoxG261mNvdsEqWTWLATpedUMyK8u0oeelFuNmA
QmMuzDQeZmN3p2CxC+pqqkz7hdHXe/TZRqHXebuoHS+TWavXyP2W4WaDwB8P
wC3DSVDgBe9TrTi5EONzmJG+j3lc9AQw9/JeUTIva/LHHAQJndDgsC5d9iEk
QopY+OY05iNeGK5pDRx19ORVRuzpvZR16tL8XDBwhBx318pJEhtH9/bOgiTP
VRo5D+/SqYyp3Adw8exjMrNHkhwO8ekK75rHcVp0kzj6EWKkAwRuVr4oLC7d
daSIjT2VgsXMmqNUmQoz+6dj9ObaqiOCe6ms2jO+i1K18C7CI+BmQVQRDW42
IyMjOTl5aGhIlNq8ETFultazfX19vb29PT093d3dXV1dTLrAzs5ORgB2UNhA
aKEPPvNxdLrxbWWlE7PDcLMBR/nmB7gDguSsXM9i7Xkv0WU25qmZ1/UrYwVf
97GLu5dtlv9dw80Gij8egJMMlpugwBvep1rVUROzxkb6PuZxUbkOxn7XHxXz
sgI45iBIVm98kbF2sxZNuXDtG8nGhsey18yaEf/ogoWz3PHojJmzVIZj3obV
Kqrw7JmzPi0t5FT14bzxv8Y/tGDNRm+D4ouGjQtmPjp7bKekKtWZwkm2PBIi
NeMV1sDftDbKfdIJ43Rw8ekSLHpva39NS0rlJEbRWUcqoifHxnFWabTTFaUx
z4OcJqrHjqdXaeT0UVzHq0unu/nx9qRpjJH2y36HJSdF+PBPS0hKSaCug+n6
SHvvkwFuVrao2X4v98xcki+wxmVFwWK6zMoCzdjmGZzN71pcIbSXfWumUIWm
5NbI/a69B9wsiCrgZgnd3d1r167Nzc0NZi+R4WY5aQ3G9Cy5zWQNLSNpWU/L
qFogC+xHwHwizKfT44ZnZdnpslKkMmApWUS52flPB1lbFLnZ81vn8ocIc2o9
3eyBJXQJ1sEakh8UfN3HLmas3Cr/u4abDYIJPYCJTp83liHWJ96nWlk0lFiN
Y0b63udxOehcB3Hpo4utRMO8rMkfcxAszy59gFF2S9+Pk3JseGT1fR4n7czV
Xpwqv/D4kFmwqvsWn/GyX97Q26OqaIm9Rz9m3ezZcyfkPunEwmE26jXqnBy1
WqPRFGh1xjqL3d2TO+rcs1unpXgkEZe6RbY6o0Gr1Rn0OqY9Sn9e5gOHzazX
akaOvvvw6wxGi425jjkYEZ6i4S+vGW3AzcoW9Rkz+NebeVqPYhXHlwpfHXib
P7xU0M1qPnyIKnT/PiW7WXtHT0VxjUF3hYnGhtbQnFoASAHcLKGrq4sUyMrK
CmYvynWzw/7pWcbQMpKWoRvIDftZ9I7BKFl/rKzoWT7gZsVzszFz12XCzSqR
0LjZCTFQGWJjEzUTT/7xMdWKzlEwlhLWxzwueq2Z9PHFvSJ/XtakjzkIDnIz
wiq7D3YsknJseGT9wwLn7mphU8ovzHOz/KruEx44ew69PaqKljhpyGY/6Pyv
v5D7vAsFNnOdFT2IXDhtpjpkpIGblS8E3GzMjE27eMX8dbNeLjGR5GYBiCTg
ZofhZoXcLKNnqdyz/X1jODzoBaHF8yNgfSwDncGAtbKSitlhuFlR3WxMzNQS
Pdys8ggTNxumRNO8LCA1TS1mVtll5K6Ucmwo7GZj7koo86Mw3GyQUVVfwH7Q
X+Smyn3eARAVwM3KFkJuNibm/txLnGJwswBEJHCzw3Czbnh61tPQstNoQRjC
fkDOMUJpZRlKFi1ke5Ki+fFB1nb5/PULZxuYMJ275v+G4eZme86rzcd3Vxfu
NJeqeybhZmPuTvgQblZxwM0CEBrqrl1ild2u/SlSjg29uNmYmAWqPRMWhpsN
Ph574SfMB71t13tyn3cARAVws2LHsbIz2UeOf64pyi6+JLw+12gIu9mYOxdv
pIvBzQIQkcDNDsPNjkHrO56hZSUtzQCQCc/PgpWxPCXLs7LSidlhsd1swMjo
Zqu3z4mJue2Be2IfuCPmgfnJnReydydwxGnMHQ9+lrXTTzdL2FOogZv1hJzh
W7dunTp16qOPPmo0GkNwUvkP3CwAoaH6yjnWzeYc/kDKsaFXNxsT85CmfoLC
cLPBx6xFU5gPenPmCrnPOwCiArhZEaP40Cqebr1zZsKRmiOZi++/874p95K4
6/YEVfZoeS9ulpBGrSwJNwtARBINbra2traqqspHAbhZFkE9y5O0IDzhfV4u
D6Q+eThudkE0ullD8lT6huiBO4Rvrh5Y8n6nbzfLbjj9jfZJutltBzQCbbuw
I2LcrF6v/+lPf8q+l+9///v9/f2hObX8AW4WgNDAdbMfSjk29OFmY+5dtd13
YbjZ4IN1sxsncrNtbW0ZGRkqlaq7uzs05yEAEQncrFih2TbLy9Xjds6lZE3G
6CaebvausX88vIK9Xvi9FtgKwWUrj2yKHDfbZG5LX3OIiR1rDpYdvRiaUwsA
KYgGNzshcLM0nk5vCCgEz88uNFaWoSThhah3s2Oa1IuVZZmRTNlRjpu9bWHC
I3TJ9Vm5k3KzM5Yl6/M2l+TSsbVE9cYDdBllutmOjo6XXnrpW9/6Fu9g+n70
FmLgZgEIDWHiZsn4OtNwzEdhuNngwx83S251Pv/88+9+97vMsfr5z3/udGK2
FQABAjcrShTvfc7HxWOEMe86XdjN3j578aN08eX5+YIXCK9uNub+Tw9l5B7a
Tse+gu3rF06hyyjazZprWtgFSkgU5p4NzakFgBTAzQ67fyF79erVlpaWYCqJ
GDfL4M3yAQUR4nMGbpajSe+4bfQf90ydO/22GD5TS8oF3WzMZwd275lNl5xT
Oxk36w9KdLM5OTnf+973PN/Ld77zna6urhCfYz6AmwUgNISNm42JiV9d6b3w
BG7Wy6QmEheLVvD2Azfrzc1evnz5V7/6Fe9wabXaEJ+TAEQMcLNiRPYCj8vF
vQ8/NP2+0X/fedf4617cbMz643vS4ukK5mndxfx2s/4ANwtAuAA3KxYR5mZZ
5PaLYHLIeKroXqTc7LPPBFnbztSCtKR8Jj5bf8T/DcPFzY4Qu+fA6KzXxrw3
7ub+be66HYJuduMBTX9RMqfkhsxodrNXrlx56KGHBN/I97///eLi4iDPNHGB
mwUgNMjoZldnr53N7YtWj1vTSbrZmCkrM1anbVu1gRtpGatXL57CKwo36+lm
+/v716xZ8+1vf9vzAnH69GlZzkwAIgC42eCjLD+B19unFY324cWHVtzJ/Zs3
N7vyeKHJsJYuOWPbLhPcLAXPzRbAzQIlAzcrFpHqZgHwE3Hd7MY31ex19qOl
e/3fMHzc7Irtu+m/1o6sFEbdXLGClOdm8/LJi4VLYqnXppacL+iJPjfb19fn
bdD9rW9969VXX+3s7AzyNBMduFkAQoOcbraoUJvB+Z1pzF0JZV4KT+RmJwHc
LM/N6nS6H//4x4LHas6cOXKdmQBEAHCzwYdqOef5GpuOgImj3Dy0Xt1swRGP
qu7PrT9xEW52DI6bfXF34d7y0JxaAEhBNLhZi8Vy9epVUaryAdwsiHLgZrma
dKr+PLfAec6CXDHTl7QLu1m3dC3fSt9c3b1sc3vhWzGexTzd7B0Prkh4/LX5
3JjNWaRMEW5Wq9XecYdw3t5vf/vbP/rRj/75n//5Jz/5yb/8y7/cfffdsbGx
P/3pT6dMmfKzn/3sX//1X3/+85//4he/+Ld/+7d77rnn3nvv/fd///f77rvv
/vvv/4//+I9f/vKXv/rVrx544IH//M//nDZt2oMPPjh9+vSHHnrov/7rv379
618//PDD//3f//0///M///u///voo4/OmDHj//7v/+Li4h577LHHH3985syZ
TzzxxKxZs5588snZs2eTsf9TTz01d+7cefPmxcfHP/PMM/Pnz3/617+YN/Vv
n576t/H3/fCZ+3/4wjNzXnzxxYSEhEWLFr300ksvv/zyK6+88uqrry5ZsuS1
1157/fXXExMTly5d+sYbbyxbtmz58uVvvvnmihUr3nrrrbfffjspKWnlypWr
Vq1655133nvvveTk5NWrV69ZsyYlJeX9999fu3btunXr1q9f/8EHH3z44Yep
qakfffTRhg0bPv74440bN27evPmTTz5JS0vbsmXL1q1bt23btn379k8//XTH
jh3p6ekZGRmZmZmfffbZ559//sUXX+zcuXPXrl27d+/+8ssvs7KysrOzc3Jy
fvOb3+zZsyc3N3fv3r1fffWVWq3Oy8vbt29ffn7+/v37NRrNwYMHDx06dPjw
4SNHjnz99dcFBQWFhYVHjx795ptvjh07dvz4cfIJnjhx4uTJk0VFRTqdrqSk
pLS0tKys7NSpU6dPn9br9WfOnDl79mx5eXlFRYXBYDh37tz58+crKyurqqou
XLhw8eLFS5cuVVdXm0ymy5cv19TUXLlypba2tq6urr6+vqGhgVzWzWbztWvX
rl+/3tjYSC70TU1Nzc3NLS0tN2/etFqtra2tbW1t7e3tNputo6Pj1q1bnZ2d
dru9q6urp6ent7fX4XD09fX19/cPDAw4nU5mRUV5f30A/EdGN+seLO/hzYha
oNrjpTDcbLDh6WbJN5p0rb/1W7/leZS++93vkv4NX+RQ4nKvTEG6UNKRku6U
dKqkdyV9LOlpu7u7SZdLOl7S/ZJOmHxwpEMm3TLpnEkXTTpq0l2TTpv03qQP
Jz35jRs3SJdOOnbSvZNOnnT1pMMn3T7p/MklgFwIyOWAXBTI1YFcI8iVwmg0
kksGuXCQywe5iJBLCbmgkMsKubiQSwy50JDLDbnokKsPuQaRK1FxcTG5JJEL
E7k8kYsUuVSRCxa5bJGLF7mEkQsZuZyRixq5upFrHLnSHThwgFzyyIWPXP7I
RZBcCskFkVwWycWRXCLJhZJcLslFk1w9yTWUXElVKhW5pJILK7m8kossORXJ
BZdcdsnFl1yCyYWYXI7JRZlcnck1mlypN23aRC7Z5MJNLt/kIk4u5eSCTi7r
5OJOLvHkQk8u9+SiT67+5B6A3Am8++675JaA3BiQ2wNyk0BuFcgNA7ltIDcP
5BaC3EiQ2wlyU0HuLsg9BrnTWLx4MbnlIDce5PaD3ISQWxFyQ0K+OwsXLnzh
hReef/7555577tlnnyV3L+QehtzJPP300+SWhtzYPPjwfT/+17/88c/+8k4S
U/5i+q//g9wCkRshcjtEborI3RG5RyJ3So888gi5ZSI3TuT2idxEkVspckNF
bqvIzRW5xSI3WuR2i9x0kbsvcg9G7sSmTp1KbsnIjRm5PSM3aeRWjdywkds2
cvNGbuHIjRy5nSM3deTujtzj3XXXXT/+8Y/vvPNOcjf4T//0T//4j//4D//w
D7fffvttt91GbgL//u///u/+7u9++MMf/u3f/u0PfvCD73//+3/913/9ve99
76/+6q/+8i//8i/+4i/+/M///M/+7M8Wv75Qpo5Ls/o+umcazUUwHvUZ06k/
e3ez7m6/hlP4zlXbK0pXCV8dPNzsjIXzFiycxYnFs6bfRRcJazdbtuSV4ucX
IBBREifnPx3xbpZcFskVjdw2iFKbN+BmQZSjW/g85WbnB1mb4t3sPS808gvk
f0bfMN3j081WF1RvoBcFi9244YW7hYrx3Oy2AxqBtl3gaOEwd7NkpEYGCDEA
yM23vvWt3/7t3/6d3/md//f//t+3v/3t3/u93/v93//9P/iDP/jDP/zDP/qj
P/rjP/7jP/mTP/nTP/3T73znO9/97nfJGJCMBMl4kIwKyfCQDBLJUJEMGP/m
b/6GjBzJ+JGMIslYkowoybiSjC7JGJOMNMl4k4w6yfCTDEL9f9xAhreTetxA
hs+TetxAhufs44YFCxaQkTsZv5NRPBnLkxG95+MGMvyf1OOGd999d1KPGzZt
2uT5uOHd5Ldjp/71L//3R3K42ZFR8JlDPDv7qKbea2FvVU0KuFnGzebm5pIv
neAhIt8dcr6Rk2pSIouctJMSWeRLwRNZ5ItDvj7kS0S+SuQLRb5WtMgiX7pJ
iSzypZ6UyCKdxqREFumUvIks0pWRY0u6NdK5kS6OdHSkuyOdHun9SB9IesLf
/d3fJV0i6RhJ9yjoxgEIKzZsWiNTx8Xt7R/2WPbRnE1fQiZwsyPzbOkfa0xZ
uS3hTqFifDfrJaX5kU10rrCwdrM8VYVARFVEp5sdGBioqqpqaGgIZi9wsyDK
gZvlaNLpb7TzC2h2c91si08321+9m5N2los3N0ttTkX5Vt9utl2fay7KNhfl
dl6Q2c22XtKR4aT39w3A/2fvXaCbuO5Fb5/Ve+9Z93znW+tb33fbnrbnnjTp
vc3NTeOTnnOa3CZtUzc9J32EOKQ0aRKFN8qLJA7Ny5BgcICgEAIiEGweFmAE
BpmHAEc2ILCFHzJYGAvbwiCwDJZtBJZt+SFLsuRvpLFHe17SSBpp6/H/rd00
kWdGWyPN3vv/mz3/DQBBfvTg/4vLzfpff472+qMrt5i6K8HNil4oN7vss1d/
//vfR38GAQDIMD5fvwJTwxXOzXbvf0vAWmBIs7+fltqMDq+bfezdRq7qqdeG
dLPXK+paVDUGVV1bJfb2H9wslAws2hdm6d9fQhTLMXWMRiUWcLnZ4eFhYoPS
0tJY3gXcLJDhoG62Zl7Gu9msF9qZnnM3bdXtGUtCz5slSl/Za3zDsMjcbDOv
m+0/8elCWuaAewvWbRjC52Y93c02m+2ll17iH4ECAABMgdXNnmltXEGvzsN7
29TrnuPemPNQWQ/Mq2hT17UcZpa2iqq98xgfNpPd7DNzH3jwZ9/9L//lP4vz
uwEAIDOQfVGAqeGit/aPLWY60ohyGgRK4/HFfB8zhJtlOWF/4Xez6m3LaNnU
739uXpkBp6EFNwslA0v9O4tjFCmiAG4W3CyQuugWzqOaFHCzBLsraekFhuiL
efGvBYbK1cO7eXL6i+Nma9c+lMXBE0s3YHSz5PdYVVV13333cX72b33rW+TT
5cQ/4RFLAMhkfvQTnG6WKHvpq708unDxUsl9fBtzuFmOyVRT5RJ9qRfWoTKo
kPNmf/rL7/9ff/9fxfvtAACQLBCDN2IIR4zliBGd8CRC3/72t7/zne+ETiK0
pfhzTA0Xo7W/72vDKXSDJg2thRfiZoljMu79cWwWm5tVvMc58H58bxu29r/+
7cU1C+aGKvPnnp07myrV8+aE2R4KlKQvTcs/jlGkiAK4WXCzQOoCbpa5LNcj
r12jps42b/uAvrDVwnXbBLhZzejpAk59KoabPXFceu/USz/+w/aNH37w5PR/
Zv383AVsbtY3zejo6Pvvv/+tb32L/fGJ4bpMJvN4wizeShyEWppkfHzc6XQK
X5qkt7e3p6dH+NIk7e3tbW1tF3a+X//Jr+o+/lXtsl+eW/bLpuoTfEuT1NXV
1dbWCl+a5MSJE8ePHxe+NAnRo+3Zs0f40iSbNm2Sy+XClyZZuXLlihUrIsro
+M4770SU0XH27NkRZXScMWNGRBkdf/GLX0SU0fHBBx+MKKMjESdGlNGRiEMh
o2Ok/Ogn/x9eN2vq4FoU+wGejdlulidw9kfu4d3sqZrqYoVilbx4hbx4VVm1
qhVT7BzvQuU0+HTDW0QrARcFKbKIJiIikUU0QWFFFiMbNtHWRZQNm2hLI8qG
TbTVEWXDJvqCiLJhE31NRNmwib4somzYRF/JmQ2bb/FNoi8memThi28SfT3R
4wtffJMYSxAjCuGLb7a0tBiNRs7FN5VHN0qXP0KUVwv8peJMKTEEIsZCxIhI
+OKbxFiLGHGFWHwztkBBEH32K7gaLrr/zMp67oPg1NkWOaPjEOZmz7Q2rro/
iwNR3GyrIXjwGcs+kK8NPsL2KFW9hBev1+MLSde121TASJRv9jUm4HcFAJkA
uFlws0DqUrNgbtDNzp8T49HSwc36+fma1csObXyNFbz/XE/Jz5Bulihn/prN
HoaJ4WZVmx8hX7i3Uh/YLLhkGFI9fG6WhAgfiKCPfQYIiPCQiCBi/KWJy9iZ
L9GOwGu34K4RkCawV0In4tyIVkIn4uiIVkIn4vSIVkKvq6uLaCX0EydORLQS
OjFIQ1dC/3TN8ocf/96vZtyL2c12n6kqfpqzgeLaWDQ329qyZc4DWUweeHpb
bUVi4uVWw3rpwlnSxS/NWbi44np834uxFhjxM7v33ntZH97PPffcs3btWoEi
i/iJRiSyiEuAT2QRFw5x+RAXEXEpERcUcVkRFxdxiUUksohLOLTIIhoB3O0Q
kCnoLh5Aw9Lmq6dw1yhKMLpZk0HG9KgP/Pa9le+u+VL6KKvtEuhmibJ32cOs
vcVxs02aqZwJ978nJzejlgyb8eUOXKcxvJu92lewYBdRwM0CgLjEyc0SY/jV
q1eDmwWAuAJulsvNckNLGhDOzTI2YGwWg5tVH1/6wtvSmW9Ll3RPbRZ0sxjn
zXpZEJHpxo0b//7v/559JokInQhaY/yxiQi4WQBIDO1XL5K+DrubNXWr3mJr
Uu6NRXKz9AW+6TysaDkV+WeMuFBRPBHXl8V5jW+Gm50MrOH72Wef/d3f/R37
8//N3/zNokWLBgYG8P4+ASClATcrSlEsvo+3qaYj3M0y7Stjsxjc7KVamVQy
S7pw1prjh8nNKr58mlm9hJeJCTc7LiBhuFmygJsFALGIk5sNC7hZAIgdcLOI
JuWe0jPF80v66OIUHUdxytX2jTMZx4jUzaJvga4FRpa+yg2HNi55+xFqC3oN
E+tmJ7ggxmBdXV3PPPMM+3SazebkmU0EbhYAEkMyuVlhS7RwHSo6N6stnoUc
YdaKtVJ0TZnEPHx6qZpa3PLxQ4mdN0vR2dn5xz/+kfO0P/jgg06nE9ePEwBS
HXCzIhXV0qc4m6gp7p++r4e6WbQ950wzXoV2AYzN6LsTXQxzDbJAYbhZ1v01
ddneVWuWBd9lBb5s5x6PizMooLB09C5foKDcbIVSnzxBAQCkNLjc7Ojo6KZN
m44dOxbLQcDNAhlOzXzUzc6N8Wgp7mYJ/nC8tGAhPccswQerNwwxxelWdFLr
5qOHuQ6+d80j6GHu3X1iaqEx4+o/cL7OcLPoW7xYsJWxgX4pLW3C2wouwZuQ
4r5p8HBBjccOHjz4ve99j6rqd7/7XZfLRd46j/EnJwrgZgEgMSSVmzV1V4Zf
ooXrUFG52Uq5hNpdWkNu37FlhoBjkqXu9Pqli2fNeOrxRx97/PmF89YottRR
cvW6SqFYtW2vjChfK9bXWIK7fK3wv7hNsWpvtarq9I5ta6lMDg+vObDlkGZX
6DeNpfC5WZLy8vIf/OAH7DN/9OjRxP8sASA9ADcrYg+ybSU7783ja/aueB75
b8TN7kBnU6w4zZmmRvXeY+jR7ltXXUntjh42S7LiElet1F+ibva3zPtrHVvo
WRdmcQrexBSXazx0XHCnd0C9q1a9u44ox/bUX268kTxBAQCkNLjcrCiAmwUy
HHCzdDf7c30z8aL62omvzpR9pS9de6Zsa3cznopFWHN/5c/p8dTEfdPgQnAj
UOMxu92el5f3j//4jz/72c8aGhqolFMx/uREAdwsACSGJHOzZ0yGcEu0cB0q
KjdbsWI6Kp+xedf09pXrqCM/tpg/jlZ/vfhxrmo+vq2xkq0Fnlwb0AX0h2Sl
O2TsZIlZWffFL7NBaDdL4HA43nnnHcbCkadOpapNAgDsgJsVt7S27S87ICNv
e5Wd3utv9i30xhZf0gCOwph866/eFlyVGR8f4wwKqLiAMZkWTUWL+9cHAKkN
uFlws0DqQnOzC8DNYltOK6pyYrT58LWyD5+Yrv0M1tzaxJTxribnNOMI6KgM
HYwxRmIx/upiB9wsACSGpHOz3WfKlnFoz3jkNGi9XtHYpiYKNSGq8fQyygzf
/956vs+ieC9E8sOn1VPLwaDv+/DejjPqlcjnWriqtaOYy80+nBg3y7ccDPGT
MBgM1MKRzzzzTFKlIgeA1ALcbNwL/Z5XcrlZopexnGpq27tuIbXu2G/Vcc5d
w1fGxkbYQQE7LgA9CwCiA24W3CyQutTMnyOim6050VJ18AJZqo9dEr4juFmh
pblk/ew/vE2Uv35KpVkwFPycrD07J21iyrjlwijC2DTUqCzsSCzGH16MgJsF
gMSQSDe7QpibZUw65dqYeSi+ZICm0GuBBd9x11vPPf4k7eHWx/fyrQVGWzT8
vqXF68sOr5Ii9Xly7dRK3Ir3ONYBD/B0IDyvrNIUozkNVhzYUnZ8R2JyGoRe
sJvgQgDsfQEApDTgZuNeks/NVu1d/PzCWXMks76upTIkUBNo477mI18ZGXFw
BgVkXEAZWmraRlIFBQCQ0sTJzWq12vLy8nhfnuBmgQxHXDcbNeBmhZYLG6Zn
yf7BMJVs4cTu6TRVT2Bys87O844Aw9OMBCCHZOhgjNKzSTUMAzcLAImB7mY/
i2dsWLlOkoWyQsOZANBftIqXGDaTni2wUi6hz1x9bhmf0rxUvYxxqDXVrPft
YD55mpU1r47ngOjiL8hHUEmnF6MJimLLrjnMw/p5b3rxbqK04lgLbMO2D0Ks
1s03nxYAgEgBNxv3knxu9tD0IxIzvpy6T9daS3VD2Nzs0NAAZ1BAxQWMoIAR
F+D+AQJAChMnN1tcXFxQUEBcpKIcjQ9ws0CGUzNvNuVmdQvn4apG8rjZc0nu
Ztv3FlBLlT3yQmX5hu3SYP3Xl+FZDmy0s3FwmqEAlKpFDW3S6llwswCQGK53
tVNudteRldijWjyFKVED4nfhqlaujWkLcz81S7r4JenCl6SLuVfrpmc28HP/
Yhl6WGRa7+OH4hyzU1/0ZsUnIVbrDqFqcf9aASDFADcb90K/s5YMbrbuwDyq
PtLN68sOfBCsYag05vEtAwP97LgADQp6btoO7agu31F9aEfN4Z01zXVXkyco
AICUBpebJa7rkpKSkydPxvIu4GaBDCcZ3CzRBWN0s8Z1f0DGWdRk1OQtxo0z
szh58q0+TFUa7WzsD2APMDAwQA7GGCMxcLMAkOH09nVRym7r/o+wR7X4yqlL
HWr1gXeRfAUP723j2FKx7LfcDT6XmyUOu46WfoE5OTZhbvbS9W+oL3rn/rUh
Vutm21owtAAQHeBm417oOXCoqapYq8T9xESW/1ELnkw+8S/9/TY0KGDHBVfb
upbN3f7xvB2fzN/5yfwS9Z46siOAlh8AYgSXmyUubWKD0tLSWN4F3CyQ4YCb
TcFyQr/uBcYAbIb0Q8tlbFUavaG/E+BuAHI8Ro3EyGEYNXWW8QRTMgzDwM0C
QGIYd41Rym7NVin+qDZxpUJ9eL3iwHrF3vUVbcHUsui0WM6MuHvRpcoeePjR
x5gl64Gng5a1Tc7IlvD85l3o0RLmZrVNe6gv+tA3O0Iv2M1eKRLWhQGAKEgP
N0tc8snrZoliqbx0fargrwxZWrZIH6M3/VmPr9OoMFbJZuuj4gJGUOBwOPxu
ttVCutmP5+38ZP5O9e7a5AkKACClATcLbhZIXarnom52foxHO7FXryqqIcux
PfVCdiG7YHCzEZfLhy2V2wxHtxqObrPo1XgrM2JuuB3AZrMxRmLUMGx0dJRK
awBuFgAylvnv5ZDKLm/lM/hD2oSVji3UFNkZm/dSr1dtphbn4naziLxlTII9
1WoJlOArFWueY8+cuu9rQ1AFI272t3F1s/u/+Zxys/UXToVYsBtdKRKW7QaA
WEgDN0te70ntZpO1NLWoKqp3qE/vqKhVXcJdmb6+HjIoQOMCUs+SU2evTc+b
BTcLAOICbhbcLJC6iOtm17+vWrFwN1k+f/dA2O2pLtjdDm42hcuIuaG3t7ev
r4+hZ6lhGOpmIacBAGQyhRtfJ5Xdc9Lsy5aT2OPZRJX9b1Grdz0wS0160Y5d
wSW9eHIaVBUH5e2j78nIiLvVsB7JKPguuTCZVjGLbWYDGwRTDiJuNmtNdRwn
fa3ZKqXc7K2ezlEExprdsGw3AIhF2rjZ3sEO3C02lJhKT29PXwAqLiDnbFDP
0zHnze46B24WAEQB3Cy4WSB1obnZRQtiPFp0bpa4zN1Xz2IXjFCiLsM3mnoD
UMMwtptl5zRIniVZwc0CQMI4WqWgrJ367GbsIWSiyim5BBWmD0sXz7offeGp
d7kXbaGnN8x64LdzFtIy0D65NpDwsGX9o8hcWfnp4qAKRjIb0BYLe+DhGZLF
VddF/IzBMnfJL8ivWPrBfzgQhCzbnYT37wAgJUh1N0td7HcGO3G32FCiL1d6
qnt6ehhzNhhudtA+dL3jVudVq+Vaz01zn902hLpZ3L9EAEhh4uRmGxoaKisr
Q1ye4GYBIHaq576Cy81SYzC/m715EbtghBJ16be0o8Mwct4sldMAzTfLtxZY
jD+8GAE3CwAJw9J9lXKzBfI52KPIhJVWA6pPGdz3dSPvLNaaw1Le/R6bF5Cr
6jXIEmD3L15P7FVH22vq+K2NK+j7o+uIiVYq63dQX/GmnR8PTMNetpuxXiRq
aJOtmwCA5Cel3SwaFIw4+7G32FCiLuZuPcPNRvowHe4fIwCkMHFys2EBNwsA
sZMkbnZisAe7YIQSZblysrenm3MMxk42m5wTosDNAkAiefuTXFLczXr1ny90
YFtIOvHlUuP6OcwVW7KynppXZgiTXqCpdr30KeZ+M5atIqfaXkIyFWRl/XZa
t9LSz96/UEa+qFiLpj54OB5utmDjbMrN6g011BqRFNTi3YyVu1E9m4Q9BQAk
OWnjZolr/2pPHfYWG0p0pavXxDdplmztyZtx7Dtx0NQDQOzgcrPE5VxfX9/e
3h7LQcDNAhlO9RwJ5WbPSTG4WWpRZs+NevyaEUrkZajzEjEGI9cCC51pNmln
Q4GbBYBEoq7aRbm7L0vexh5IJrg0texXa4rLjm/Ze3hLRWMEarrRsPfQ8S1l
/rKjpu1UdO/uL5aKxhZ1Y5u6saOiNeqD8JTalgMzF/xkKqHBR0/dnsY2Dd/i
3cn/hAUAJDlp4GbJ65248PuHb2Fvq6FEUa521/YGks3yZTOgnpLga+ehqQeA
WMDlZkUB3CyQ4SSJmyX6ZY/T4b6ixW4aoURURq/VUXE3NQDjnDGbzGMwcLMA
kEicztGX3/45qe/+JM2uNR7EHk5CEat8JHuBEu+Hjpf0BOidhrE6DGVoGWE7
POgKAFGQTm6WuPy7+y9jb9CgRFSu9FRbe7v41gVmiNng+o9uf1OfPEEBAKQ0
4GbBzQKpSxK5WaJzHhlwX6vG7huhCCyjN/S2230hZkClhJidBDcLAAnn4PFi
yuD9ddVM7BElFFHKwar11Ne64K9PdnV1dQewTkOp2tALR/KlNcD9swWApCbN
3CwRFljvtmFv1qAILFe6db22LsaTEVTiGiqvONm8W672fDK/ZPl8hb8sUBzb
XZdUcQEApC5xcrNEIE9cvKIcKgTgZoEMp3o24mZfXRjj0WJ1s263a9w53nvF
dfUMdvEIha+4TZVj13RD1mvU0IuROVDgwi7JMwADNwsAiYS49ok24dX831Ee
7+t9H2CPK6HEWOouH3zhjX+lvlONtvzmNLcCUJ6Wc+1I1M1Sj7uCmwUA4aSZ
m/UHBS7XoKOvs6/pihV/EweFr3RYa7tut93pt1EZxUOnEye+2S5zHyVmCxbs
otws7p8hAKQ8cXKzxcXFBQUFRPssytH4ADcLZDhJ52ZdLqLjJrrvsaH+sf7u
sTtdozYLUUZudxJluO8Gozh6r0NJZBm6fXOg30aOu6h1t9HRF6eV5RSzyTMG
AzcLAAmDuvxb2hueXfggpfLKNJ9jDzChRF0MV48vfD+H+jYL179msVi6pmEY
WlLPhnCzMG8WAKIgDdysb3otMEZQMDo6PDhs6x+02vpvkqWvv6v3roVZ7nQm
f7nVc/18nQF7NUQpt+8S30UvEQ6gcQEZFLDjAjSPwc3rt5cvUJClYMEudcDN
4v4NAkA6gMvNEn8iRnRECxDLu4CbBTIcuptdFOPRonCz1DCMQ8+OjREdOtGt
E527Y5qhaQYBHAwhoEMvtpVFp8sm7YxZEnCzAJAw0LtypYc2UjbvT4uyD1at
x+4YoURRLlw5+vrS/6C+yvlLfnOlw2SZhtKzqJtF581SOQ0Y63eDmwWAiEgb
N8s9Z2M6KEDjglQMCr4pa5C9s7+vx4a7IiLAGRSgSpZvtsatGzbSypJFvbsO
9w8QANIEXG6WuPCJDUpLS2N5F3CzQIZzdvbLyeBm0WEYYyRGDsao8Rg5JAMw
MoKADr0EWtkkjK/BzQJAwqDNjJrwrNr0JuX0nl3w4LaDy7CbRigRlbOGvfPf
+xX1Jf7l9Z/VNVazxSzpZtGcBlS+WSonIZWlnJEJJ2n7DgBIKtLMzbL1LGVo
UzcosJitha/uIaKk8m3VuOsiGmhQwFCybCtLtuq3u+1FhceJUvypv+gqjLh/
gACQJoCbBTcLpC4Y3ewkj56lRmLkYAwdj/ExCsSHEOfcOQ019CJHX+wBWJKL
2UlwswCQKNhPrY45Rz/6TEKZPaJ8JHvhfPsR7MoRStjSfktbcrhg1qv/TH13
s179qfZcBaeVZWczoMTswMAAuYLkaMhJs8nZfQBA8pDSbnYypJ6lDC0VFKRi
XDAyMrLjswoqULrSYsFdo4iJKC4QEhRAww4A4gJuFtwskLqcfeWloJt9DbOb
RUdi6GAM9bRAkkB9L+5p2KOvVBmAgZsFgMTAvhlHtCHDI47CL19D9eyfX//p
1v0fXbqhwa4fofCV47qtb37ye/Rbe+nNR6trK1ElS82VZSwBZrPZqDSzlJhl
rAIGk2YBIFJS3c1O8utZdlCQinGB/nQrFSURZeNHh0ZHRnFXShzQ7wUNCkLH
Bbh/bgCQhoCbBTcLpC7iullVUc2udZVkKdtyVsguaB+NjsSowRg1HgOSDQ8C
9a2llpUlATcLAImB0dS7p6dCjYyMbN+7BhV9RHlx8c++2LH4TFMpdg8JhSoX
r53YfbSQYWWJ8nr+H5uaG6gpsmwliyaYvXv3LpVjFp0xyxaz4GYBQDjp5Gb5
pm2kblww0O/4bPE+1M0S5czRi7jrJRppExQAQEoDbhbcLJC6iOtmo4NzJIZK
WratBXDB/lLQoVeKDsDAzQJAYuBzs2NjYyMjIzr9N3OXPMGQfkSR5P28YOPs
r/d9eLBq/XHd15UNO6oadkJJTKmoLT58Rq44slK27Y03P/n9zAU/YXw7zy58
8Mtt+Tc6r1MylvSx1CxZKoMBZWWpBLMOh4PKWz6OpCUEMQsAUZAGbnaSHhSw
DW3qxgXl22sYYpYon75Wetvaj7tq0cP5pTDigpQLCgAgpYmTmx0YGCBGcSE2
ADcLALFzVhJ0s7WvS3FVg28kFhq+IQEgFgK/CPbQK7UGYOBmASAxMNysJ5DT
gHKzDofj9p2+4j2fPv/qT9mGFkoSliUrnm9oqqZMLCpjSR/LULLUXFlyOW9q
uiyIWQCInfRws5OsoEBgXIB7yByKa63dbDFLll3rKnHXLgLECgpGh50Xqjv8
5ewVonRe6cX1YwOANCNObjYs4GYBIHaSxM2ScHblEdlaIN6E+I5SN44GNwsA
iYHtZt1u93hgbZfR0VFiXOdwOAYHB7tudW7b+9mcvF9hd4+xl9+9+OOH/s8/
UOWx39+DvUqxl5kLH/pk3QJdQxWlYVETS0L6WLaSRefKolYWxCwAxEjauFmS
0ENNfAPhiHGNuzctPcznZonSXHcNdx2jJ7q4oLerHz0D6l11if+BAUBagsvN
Elc6OZyL5SDgZoEMh+5mX8VdHT9CenkgCcH9w4kecLMAkBio5sKLuFliLEeu
uD0yMkLp2YGBgf7+uzUNmi2KgjeXzXiO9Sh9qpQnnrk3C+GeH/8/2KsUdZn9
zi8KN7xRfnznjS4z6mBJKBNLyljSx6KzZMkFvxhWFp0uC2IWAGIhzdwsCY7x
rMhoj1wMIWb9qyfnlY0OO3FXU2RCf63gZgEgTuBys6IAbhbIcM5KXhTRzV6o
7qirbCXL+TMmUWqIe3ABcCPKl5skgJsFgIRBNiCkgmNMnR0bG6Nmzw4NDZFm
b2BgwG632+7YWk3NNQ2VVWcPHavaq64sTZXy5Vefom72P373a+xViqTs/UZ7
4Ezt8fMXdbduWfqnsSMMTEOZWGp+LOVjUSXLtrLodFkQswAQNWnpZhlgGvNG
z23rQOGrpaHdLFGOKmpx1zQmIv0ee2+CmwWAuABuFtwskLqI62bXv68K3gV+
94AoNQSAeANuFgASBhnHMdwsmXWW0rOkzSMlLelpSQZTkOrqatTNzpkzB3eN
YmUIwYEwPA0lY0kfy6lk2XNlGc/G4v6dAkDqkQluNrUgmrISmSasmCWLpaMP
d30TB8PNHlWAmwUAcYiTm21paamrq4v38AzcLJDhnHn5L0E3+wa4WSATATcL
AAmDkm+onmUbWlLSUp6WVLWpyMWLF/8PQmFhIe4aicAIwijC2DSUjCVhKNnQ
VhbELABEB7jZZOPiuashZKzsnf3of3718ZEJzwTuKieIsZHxppoOg+4qWTLK
SwNAXImTmy0uLi4oKCAGbKIcjQ9ws0CGA24WAMDNAkAiYetZagItZWhJSUsy
xmIUSCDs848KWAqGiaVkLOVjKSULVhYA4gG42aTCO+Fdt+QAal+V8tPof+7d
eGqldA/6SlNNB+5aAwCQ2uBys8TwT6PRNDU1xfIu4GaBDAfcLACAmwWABMOn
ZylDS0paknEg+XCxcCN4ENg+lnNpb9w/SQBIecDNJhWD/SOod/3srX1dV/vQ
Vw5t11UdvIC+cnxPPe5aAwCQ2uBys8PDw8QGpaWlsbwLuFkgwznz0gtBN/vm
azEeDdwskIqAmwWABINKOcrXURIPNXtuIFnxcDFBx0tHlEVkAADgBNxsUuHz
+r76+AgVFl08d/VOzyDDzbrG3fL8Q9QrbRdg/AkAQEyAmwU3C6Qu4GYBANws
AGCB09CikhaF0wQCiYTzewlhYkP4WFCyACA64GaTjYE7w6qimp1rNWSyArab
JV602xzoNgAAALEAbhbcLJC6oG627s3XYzwauFkgFQE3CwC4YCs7Tr/HJqwn
TBJ6e3s3IJw8eRJ3jSJA4HchxMSCkgWAeJMqbtZhs+i1GpWSRK03WT24q5QY
ON1sZtJ/e6ho5XGybF157MzRZtw1AoA0AdwsuFkgdQE3CwDgZgEAL2GFXhSS
MEm4cOFCFsLChQtx1ygmwn5T4GMBABfJ72YdZl2hJDuLTU6+3jY5adUw/pan
MuOuspiAm6W43W1HT8WREnH0EQAAcXKzx44dKykpCTGiAzcLALEDbhYAwM0C
QJIQnfpLZpqamhhuFneN4g7uHxEAZCjJ7WaduiIph5UNkq9RyxgvyfR23NUW
E3CzFEw3uxPcLACIQ5zcbFjAzQJA7FTPnX1q1kyynHtNGuPRwM0CqQi4WQBI
ZnC7xphIVzeL+0cBAACTJHazNoWUa7psGHK0NtwVFxVwsxTgZgEgTuBys06n
s7y8vLY2prcDNwtkOOdeW0TNmz0reSnGo4GbBVIRcLMAAMQJg8GAuoZFixbh
rhEAAOlJsrpZpyr0hFk+sgvTbDQGbpbidvdA8FQsgpwGACAauNysKICbBTKc
hnffodzsqT8963W7YzkauFkgFQE3CwBAnOjv79+NUF9fj7tGAACkJ8npZs2q
PB71mpuXnyfJ5Z9Pm6dOszXCwM0CABBvwM2CmwVSl0tr1wTd7HO5js4bsRwN
3CyQioCbBQAAAAAgpUlGN2vX5XAlK1DozJR3tRnVuVxqVqo04ax5HAA3CwBA
vAE3C24WSF2uKUtRN2s9eyaWo23++OiaxfvIIs8/FHZ73AnzAMAP283irlH6
EEt7AgAAAACAQJLPzXq0+expsVI9K4usWcmR9aDI6MBR5zgCbjbDwT0kBzIC
tpsV5bBlZWVyudzr9TJeF/cawe5mHTaLXqtRKUnUepM1zR7fAJKcvtpzqJtt
lW+I+lCiXPgAkHjAzeJFxAYNAAAAADKTpHOzXJNm5Qa7sC1z9emmZsHNpjy4
x8sAEJ44udmioqLly5dPTEwwXhf3EsPoZh1mXaGEK8dOTr7/fqJVw/hbnsoc
4YcDgPC4hoZQN1s99xWf18veTJSLGgCSE3CzyUni20MAAAAASFGSzc1a1KxM
s9ky1pzZAE6DhBkOy7kcbmoDbpbC456wdt4hSvcNf7HbcIp43KNdABATXG52
ZGRk1apVZWVlsVyMmNysU1cUesXKfI1axnhJpk+/PgpICvTvL0H17J2LBlEu
4ajxAkBiYbjZif5O3DVKecgLOR7tA+72EgAio729/UGEgoIC3DUCACA9STI3
61Sxgl2JgieFLMvNZhdqE1vbRABulsLWM5CwUxGPsWgiwT2iB1KMk40KtCNo
NZ8T5bBbt25dvny5x+NhvE5daMPDw8QQt7S0NJarFYebtSmk/EtS8pKj5b7R
CAARwNnmX1cdQN1s82eroTcBMgpws3iJsZ3B3awCQCgMBgM6mFu0aBHuGgEA
kJ4kl5v1mFhqNltl4U7d5zAWsWYppeGqrFG7WWKo033jTt+t9JmmJa6bFSNm
jRLv9GwEAEgSwM1G4mY57iEKIrswDbsoID5E2q2M3blzatbMoJ6dNXPEag3d
DfFhudp3vd1KFktHryhNQQgmAEAMRk+vRzsCz90buGuU2oh4jUfamuFufQGA
CbhZAAASQ1K5WadJITyY1ctyGduqzM7Qx/ev2KLTKBUKpUqlLCpSqDRGS7Kr
y+jc7M1rt78uUJO7HClJpSXXQxDdqYh0TBgdIg5iASDxgJsV7mbNKlbinane
KjcvP0+Syz+fNk8Na4QBnIjSDV1c/Sk6dbZl/broLtv176mofvbzd8tCbEkK
HNwOCQD8gJvFTkTtjMBmDXfbDAB+wM0CAJAYksrNsqfCZuUW8SQVteQzN5Ua
+dWsxaDO4wmZs6VyYxIL2kiF5NjI+LE99eguROnpupuY2saV0KdClNiWk+jC
2xjBPcQGMgumm72mE+WwW7du/eSTT9xuN+N16rJNPTfLtVplVlaOQmemvKvN
qGbeOCS7KCVPfh4gk4hf39Tfehl1s0QZuHo1iq5n/XsHUTcrSlMAAPEG3GyS
E7bxCd3c4W65gYymubn5bxHeeOMN3DUCACA9SVE3a9UWsrZUcFtch0nOuY42
PbJWmXAuLBWCiNxsS8P1z989wBCzROm62pewCseP4cGx43vqiXIsUC6euxq/
IFcscI+FAUAQcXKzV65cuXjxIvv14EWdYm7Wo81n9yZSPSuLrFnJkfWgyJik
vQwQPxLcNzUVfIK62YYleR63O9KeCNwskIqAm2XgmQb994QhsJJ8TVmIJhF3
ow4AAAAA8SLZ3WyWxMAKZz0WDXvmUo7cwHFEm07C2pIHSYhptxgR6Gbv9g7u
+qKKbWWJsn11hc+bqoOZ2APb6CLcsMRzQA0AiSZObpYP6gJPMTfLNWlWbuB6
7oJjy1w9qNl0B28nRVxZ/aZ2xtRZ88EDkV6e4GaBVATcLAO8bjYEIerM2bJx
tpa4G3sAAAAAEJ/kcrMGtpvNypXr0Bx9NqOK65HSLJmONXXJY2alBcyVq7Qm
s8VsMqiLmEkRJApjAj+rUMK6WY974qz60qevlbKt7MpFe77Z1+hyurHUPApi
DGxFCW+94F2BzAOXmyX+vbOzs68vpon9znNfJ8bNWtSsLiVbxup4yDoZmLcF
c+RJnDsHiAYsnVTYi6vt682omz09a+bd1ssRXZ7gZoFUZFT7Bd3NduKuUTKC
28uGgl1bRuvHbktxdwIAAAAAICZJ5WY9FhWXdiWiWmmRUqVWKwulnF7Wv4XG
xlhlxaOhP3yaW6hmhMYOA33pMSp29jhs0zgCR7VbTTqNWuVHY7QwJz857MHN
yRdMeq1KqVTraeuYOe0WnVoplxHICRRKtcHMHdajhHazN9p7Ni07wjldtvjT
E1bLXfIIV43dRLl22V/GRsbRI1g6+m6Yejuv+Ev3jTvon0aHnTfNt2+Zbbeu
24g/OQZG0b/23x7q7ervvdnfd8tOFHRq7oTHS7zpnd7Bu4EyPDiG7khUYODO
8MDd4cG7/n+6XR50oDU8OOoYHCX+OTw0RlQA/ZPHPUHs6xwdd465xsdcxI5x
jXABIHPA5WZFwVlbTHOzfe0R7S7YzTpVrEQFEgVPClmWm80u1Eb2qYDkIzEa
NsaLyzk0VDN/DqpnaxbMHbt7V/gRwM0CqcjoKRnNzdpv4q5RihGjWXVHi0BV
C4YWAAAASHtqL6nQsPRix0ms1bEX8cnXMOSb6WrWaaR5V0kRV8aDyUltPvJ+
OVMzoKzI5Kic/KKifOa6LhLaVF6bLOiAc9U6dTAkz58Oxj1WVSFPcoVcmTlk
LgU+NzsyNEb8O6eVLZTu0Z9up2TpSVUT+tfr7T3o8T97ax/1p40fHUL/1Hq+
E92xVnMZ/etuegoF56iL+lP/bQf6p4Nbq6k/EYOoqoMXChbsooq5zYoOsdYs
VlJ/2vBhORreGvXXly9QUEVX0QL2FQBE4WTDTrQjaLtRG9e3C9XkRY6zfict
JLe2RLS7UDfrMbHUbLbK4uHclp2fJ19j4dwSSGaS38Ry0ne+kZHZoPGD91yj
owJ3BzcLpCJjVatpN+mGenHXKIWh1GjCDG1oW0tVDG08Qc8CCWNkZKQWwWw2
464RAADpSb3xCBqWXmirwFsfu14WxsJmTZnQbHRWrFRFF5we+rOn+XxRsbEI
9a45ZD5AXWEO+kacBBMgOPS5Wdybk8G4x6oNk/NWogyRhpDtZolBSFNNx9q3
93OKWaLs20SboMVwszf43aw8n+ZmL5+/EcLN7hLmZgsW7Dqw9Sw6gmK42ess
N0vZ1w0fqdBhWOOZdtTN7t+sBQcLAKJQUVuEdgRXLI2iHPbmzZvECJb9On+D
Fw3Oxj00N3uT+04cHwLdrNOkYDbd2YV8PYtexryjp2LdhLPpQnd22ZL8IoM1
KdOgpy/xk7GiXFDC6dilYOhZQ+EKt8slZF9ONxuFdgaARDKqKUQ7Au/IXdw1
SkZibFjE1bMuFmFVLVUT8uOAngUSg8FgQMdnixYtwl0jAADSk/NtFWhY2mA8
grtGkzo5M6plhqxsu8lIFUt/njREIll9IXKwqUDbJhc0d1dqCkyYCs6Pyqb9
XxYZjDtYWQcZVjmAwsQbgLPd7IRnQnvkYuGrHAlmyXLg62r0CFUHL9DcrKkX
/euaxaibPYz+ieFm6ypb0b/uWleJ/nV8bMrNEgOku32DqH09uLUaHT5VHjjP
mDeLjhtXvbkXcbPl6J+a668un6+gytljzTEOMpMHasDMHj/Hf6gOAN4T57ag
HcH17mZRDrt169bly5cT8RTj9RDtfxS4DPtpbtbSGNHuAt0sx1KVuUU8t9Us
zGzmWVL2WpP6cD0diUxrjejjRIzHnJ+TnRMgOyefvy9KW9LAxLJxu1znl37E
0LMtX3zO0LOclV//ngp1s9Ff/wCQQEZPfEJzs84h3DVKSSJtaqKWtGwxywdb
0jKaLzC0QLwBNwsAQGK4aKpEw9JzzeW4a0Tg0StYoS1JjlRtshkVzEdL5QZa
iGw3yFEVqrFyP3ZKYFQg6jQnEGg7DIyAOU+hs9rsVqOa/vrUotsmZbAy2QHr
mp2bJ5PL8vLkZiczP6FMTVbUY1TRPmCunHeiF19OA5t1YOdaDaebXbN4n6Uj
uLYOw812XqG72TeV1J82LaW72cZQblbxeSU1M5YozjEXNTS600t3s0U0N6sp
a0Snv15vp7vZN0qn/jRfsfEjFToCvFR/DXWzuoqWWELXOOFlWVYASH6OVm9A
O4Ku3lZRDhvWzRLRVktLy40bN/gaQCG4mg/S3Oz12oh2F93NWrWFrC0VrC0d
RYLULIHUzNuDiYDHokbuFjKzA6Ur6Sdj2TgHB2rffI2hZ5vXrvGMj4f+LDG6
WeGuGwBEZET9EdoR+DzO8PukO9QlGelVzEfYZiciT8tpYsdZsD0t29Cinxp3
9wKkIeBmAQBIDMarZ9CwtNqwD3eNpnHYDFq1Qj6FQqUxTq2c5VQwQ9pcPX2V
LwMa9PKtox04lBJRs9l5ag8rUW0hkiTQTn8EtcjvWZ1qKW0WrEwbTEHDeAa2
iFZL2qeIws1OBqLLppoONCkBWo7trieX/bp2ufvMkWbtkYvawxdPHzbYbTRJ
QLxedfBC1YELlQcunPuGNsHYarlbodQT5cRef0ET1RJvXau5fFRRe6QkUHae
Q5f0GrKPlG+rURWTpbrhVBs6tLt47ur+zdp9XxHltHLT6d6bd9Eh3/4tp/d8
WbXny8rd6ysPl9AWJLp2+VbJ59+UyCp2rvWXlgaz2LFsGMQa3AJAslGuXYd2
BN22DlEOG9bNDg8PFxQUlJaW8jbSAnC1HKG52avV4fdBiN7NZkkMLOXqsWjY
D17ksFt4pxF9pCI7VyINIJFIcln7K+M5mdWGmmSpKo3VbEQ2IwQR9RoersXH
4wFnVUd6rNVzZ7OTG7hGRkJ8QLqbPSCaJwKAeDJy5D2am/V6wu8DsBDev4dt
D4VI2tBWls/TMgwtWRP0U+DubYB0A9wsAACJofWGDg1Ltef34K5ROJxG5qxZ
pn11oNozR67nPxQt4UC+xv/oqBmZB8sMVKnUsgGfGojKLfmImpUqaWt2awuR
GFuiYETXxqLgm0fnZkmGB8cOFlVz6tl17x643BjThDQUscZ1iQlUoybScalw
4jCIBgBxOHByNdoR3L7bKcphi4qKli9fTlxWjNeDzZcobrZNg4bkrrZvItpd
qJs1sN0s0XSj60JO2owqzow4Mh3zDqHTrET7MA397yb6gxVy+t1Hj91q0GlU
SpVKpVSq1DqjhUfdOi1GnVpJQGypUmuIDW109erxTDp1smCVie7S438xfRDy
KxWxz2KbWMoeiCJpo+h3Bq+bz85+maFnG959e8xm4zsh4GaBVGTkwJtUL+Ao
fgZ3ddIQgW0OX9soxNCiGtbJAyVpKUOLNo9kVXH3PEC6cevWrbcRysrKcNcI
AID05EqXHg1LK+u34a5RGDxmFSPszc7X0GNJR+gpqR6LTl6kJXax0BYMy9H6
o2OPOi8oW2X0iJg+DzbgZm1aJBKnT9/1mNHomhS/6MHQKbscs6qmCetmSa4a
b234oJzT0J4obQh7VvkQZbQWe0AqYmxLQtYqijiXTTwHwgCQIPZqlqMdQf+Q
Nfw+AkiMm/Vcr6W5WUNkY2aBbtZjYXY90823tEipUquVhVK+TOU5GhvTd9J7
nzxGJgF6X5MdXEfMaVEWcq4tmas00LoYs7aIuzbZErWJ7KiYKXeCtVHzLXGW
MoT9ZYrSYaHJD9nTw9DOK+p+SpReaejGjeo5EoaerZk/197eznlyEu9mya+M
8d1h/QUBqYdjtyToZndLcFcn7iTgwhRC2OaIr9lkSFq2nqVk7BgdtqFF9SxV
MdzfDwAAAABEzK2+djQsPXxmHe4ahcGqYaaizVOZ6ZvQ3WwR7Tl9u1FJuldJ
oYwW4kqUgejXgiwONpVRlgJNLZuVU0TEt3Y9ktg2R043uWje2hwdPesCY8ou
e1YVhUA3S+Aad1cduLBy0R62nr3TOxjypDIRfTAWNrzljG1FmXEUdXjLjnAB
IF0pPvwO2hGMjTtEOWyC3KzViLpZZ/32iHYX6GaJ9p5Hd4aFncTVo81Hn6pQ
Mia+WtRoNych1xFzWjQhM9RSmdUd6vzQFQ0ckH73EKWInakhRQj9a4ylt+Lr
nvj6rMR0VcKvRIels2bBXIaePf3n5yzqI+yNOd0s7u8WAMLg2J5L9QIjB97E
XZ2URHiTEkVLy25s+Qwt6mYpJTs6DSppGXqW0TDiPp0AAAAAEBn9Q7SwtPSb
5bhrFAZdITPqZOXio6+xkiOnvCcjASyKwhiIRmnzYCUG2oFtMiR9Aal8jcg7
5cho1tRjRRdYYRyKYZhzQ4TCwt0sSU/X3eJPTzDcbI/lbui9SMQabsUe3iYs
to0ovI0fQr4dAIgfG/bNp3qBj7bkiHXYkpKS1atXe5EEswxEcbPe/k7UzY6d
WR/R7oLd7KRdT0s5zsVUq5+NpiGXqlg5B2wyWsIbWjIcoqOiWVPS3Dr0nPNl
UciHRGyslchyaLXJmrrtSL8/yPxrShGiaY2uz4rIxHqiuoGY+E5q7I6tPu8t
hp4lyqXPVruGhtDzOXBnuP/2EFkYCeoBIDnxuUfRXmBE/SHuGqUh0bU8YVtg
hqHl1LOUmB0ZGUElLehZAAAAIJ1wukbQsLTo0Du4axQau5ypZqfmFCHQ8hL4
I2MlNXXWKueaeERlRaDNg53KcjCFUYk+gpqltnj8E3SR4LZQS89aYEeT02ar
0IlTDiN6LFZOBhqRulkCYljScLJt9ZtKchfF55UhxifRDavCxraRhrcTyATa
eMS2Ika4oQn77QBAErKq5DmqF/h0e27C3lcUN+sb7Uej8tFvCiLaXbibJdBx
diFoe856RaIwMo9CS12elV2oNhoNer3BYNBrlDJGFxfIh8PMPyBT+/s9u0mN
bhxws/R7iIUae6B38Vjp6XemfRv6MAjZE3lSJ91spN2WKF0Vu+cSt7eKa5fk
GR01rFjO1rM182bbzjfi+h4BIHa8jj7aHbqqVbhrlClE2iKFaJYZhpbtZkfo
hNCznA0gAAAAACQ/Szf/hgpLv1TOxV2dkDgMzMA4p4g9q8OmY04cypbKtAZ/
5KtgZ9jLLrRMB6Po+lyBg+frzFa71aQspL9tntq/h8eEHCxbbWFkDGTMSpJq
zXaPx2HWK+nHymWmO6AThZslGR4ca9SaLtWZPe4J9l8jGjuFDmwTE9tGFOFG
HL4KQ+CZB4CUY+mW31K9wBelryTsfYnYatOmTceOHYvlID6vhzZj6vCSiHaP
yM0S7b5ewZMMIEeqNtmMrD5GznouwmHkWFaM55j+5z7oC4dl5WuC+WANyN3K
bJl+0mORSyVSqTSPIF853bc4jbTFxaTTNzQ9GmQxy1RJMytKtxVLnyWw20pk
bxXB2ZuYuFa6m61nidK6aaPLMRT+EACQfEzYrtIy29R8hbtGGY2QVouzoebU
s6SbJX3sMAJDz3JOncV9JoA0wWKxzEYoKSnBXSMAANKWVTueDc6YKpmJuzqh
YISo/siViEY5sDLlbKjgVzYdkTqUYZ8a9SMhQ22PBc1akGdizjZyqgQcjTnb
lkXUbpYPgSOluAa2SRjbwigOyFjG3WOonNx6aDHuGkXM0M4/B1eBKZ0X0b4R
utkADptBq1bIp1CoNEYz+ZSFU8G8fUhfIzKAieMeISdSQ2BfAzpZl3E70mm3
TGO1U8+QOMwGnUohz8+T5uaycs/mKqaPYEUn2SrNrNQLSYbAnitOfVbYnive
vZWIZ9J2vvGs5EW2nq2eLek+fQq6QiDl8HTqaW62cQ/uGgFThG3Z2K23h1/P
klbWEQDVs9TUWao1hoE9ICIGgwEdRi1atAh3jQAAiAabyaDX6wP/iyLscdqs
VqsNxf/fIR449DjsjD38/2kP887r986hwtL8r3+T5B2Zx0mH53R4rDpBnnUq
Ag7kAwzOg2U/lhoMazWWqfNp1SACOBjtBnGaedb1nkamMbN2YiKWmxUY1cbV
x4YObAWGt7HEtjBOAwA2jKzjuyuW4a5RxIwcfCPoZotm+LwcDwvwEY2b5cNp
ZFrXbBlroUdmggIOsnNlSuqJChuayUfKXPuSeXBdUR7/cQOdVSAtrR+7Hs16
y8oOlCwI7Lyw9Flhe6vo+qwEnNWx230XPs7nnEBb/9FHtjbT+JjLX5zuBFQG
AGLEdfkY6mZdbRrcNQK4Cdueo3qW0806ECg9S2wDaQ2A+AFuFgDSArs8KPly
DREGPh7WHFES9gOS0zuYOEOyHCoQ42Hn0b+ikenA8O3IKpq0OK3KQm5BmyPN
L5QGo1JJkd7DmAebk69WMZd9kRQqLciXiM59yi3iPsk2g5IzO2GOVG6wCvpB
xO5mhUS18QtsY4xtY5SxkZ4rAMhArt+6iHYBR6s34K5RxIxqCtHA3DvUI3xf
Ed2sh3U/jiuduAXNLyCRqY1GoyGQcsd/F9dgtFjttF2cBlrqckuI27NODWut
TH/3RO+EZNMTeR0GJLVCLkd2IOwI6bwS33OJ3mFhO71er+Xo4dPP/4nhZtfM
30oNOT5/9wCu6gGAcJz129EuwHMzTOADYCdE887Wsww3OxSAPXUW3CwQJ8DN
AkA6gGYc5ZpXGQ72uleB2KxQy7WxQ8k5FUeiDPu+h85+gUamnT0tEdc0iXHa
LXqtWqlUqVRqtVqjMxitdvKUOFUBl12onpqGZEWXt5aq/S85rEYyXjaabI6o
V0jx2MxGnVar1Wk1arVWZ7CEm8mMErWb5QsDExPYxuJjo4htYfQFAFFzoa0C
7QJ0hjKxjkw0e+Xl5Qm4PJ21xbTAvPuS8H1FdLNWDTMVbR57mqsNXZYrS2EK
1x3YdHyzW+1GLdmxEf/UGm2MNLZSucpoCXRctNm8wTUujchiljlyzuxA2Ii0
5+Lshtw8iOtjU72rGu6ynM//kM/Nfvb6LtfgIO46AkAYxipX0W7PDXbjrhEg
FM6mfoI1dZbtZik9i6Y18EDKWSAOgJsFgJTF6ZgOnZwmRVDNUpNXib8Llnzs
QI+M9sysI7DXH/GDrHIVgrMGJRqZGkyVQuuX6njsJnMwFaAeWR9bojBhrBdK
FG6WMx6MNKrlDHKjVrLiytgEnHYAyBxONuxEu4DL16rFOnJxcXFBQQFxjYt1
QD5cLUdoD7S2VwnfV0Q3q2NNW1Wy1Ktdjz6Rkcv3HAwF3bhma4IpEmxottjc
omZtfvDdc5B7uGZaDoXC6fzqTvR+rkzPSr2ACeGdl0ATK0TMRtRtpV+HRVTy
VlXl2VdeYrvZ1fOLtS8+f3XPLtcQLBMGJC8jqreCaW2Kn/Z5IRdHKGJLuDcp
es49dptPNfJC3CzxOrhZIK4Qv8BWBOLXi7tGAAAIgvR7kny5zmTRI740T2Uw
6VSFef5nC3mTErBxGjmfyZcbaIuL2A2ciz5L2EuQcNJy7QwamZ46vyvCD50e
2IuQqLrImCzPd0bkZjkDQ4GBrZDwNiIlCz4WAFKCsqpVaBfQbbsi1pHDulki
niopKTl58mSMb+S5UY+62fHzESwEI56bZT/qwpHElb6wlzx8L+1AcxpkZUsV
ZrvTaTcr8tA3yzU4aF3Y9CqTHrNOQcufnqeeCp89ZjQJklxvjfrJELEI0XnF
rmQ5+684KVncJzJKXIMDrV/JT/3pWYabJYXtmZdeuLJzh9OWLA4fAFAciuep
9n94z2zc1UlyYkq4NxmfnHuMlp9q7YmmG+bNAgAAANFAf1aRD6kygjmZ6GRO
iux8JK2BXc+V0TRbFfZJyWm6etvQyPTg6c8i+tBpApqAIitXnyxqVqibDRHV
puJcowSfZADIZLYeWox2AaPjojV/Yd0sEVURG5SWlsb4RhN3zKibHTsZQS8m
mpulS9RA5MlO4upQoGq2UEiOGgvn8zMoef7MPI4i+tvnSqW5rGUtg4+EsGuL
bzmwEP0XZ+cl3McKtLKZKWM5cXTeWCvdyXazZDk9a+blDesdN67jriYABPGN
DaLt/8jR93HXKLmJNeHeZDxy7jHafyHzZiHfLAAAABACddjFl8nOSxZBYjeP
Rc11DKlpao6LjbN/lGkjmGw/PDaARqZbyxdH9rHTAiftuVH2ytrYEOJm+aJa
NLCNbqJRjHONMjO2BYDU4tOSmVT7v7zo9yIeOWFu1ucZdxTNCM6bKntN+L5i
uVknaypRDruvp6V+zcrXWLiOxISelIBJvprUrR5NPkvFsgjmv3XoWWMHjnRJ
CSCslQ3Rc5ELc6P/Err/ErHbwnCmEsX691V8bpYqF5Z+1Kur8brhyXEAP55b
zaibdZ6V465REiJmwr1JsXPusbuACf58s6SeJaHcLLEBuFkAAAAhOGwWvVaj
UpKo9Sb8j87FCZtJp5DlhZg6m50rlSvUJltEc1No02woyCdHtFyLMksUEa9P
WrDtD1RkunL7HyPdPR3w2E0Gg9GPwWhKojQyod1s2KgW5hoBABCCUecQaia/
KhNzgYOEuVn/ofYvCuYb3JbrmxBqjUTMN+tx0mGPdRzoAxrZKovAwYBHJ+cK
b3PytGZk5pHTxBoR5Cr1ZgM6aSmYRcGpV9CDa4kywdNmBVpZto/lRLiVjbrn
SuzpwQbqZtcs2sHpZslSM2/2tb2lo729uKsMZDSulqO0fOOXj+GuUdIhcsK9
STFz7nGKWSFuljFpluwFqEY+09ptIK4QP6RxBOLHibtGABANDrOuUMI1kSMn
37/uhFXD+BvHisYpCZdNzZZZIroliWDTyViHy8qR6Sxcr2fnq6N4G8YzrYMj
yTNvNNPhc7N8US06qhEe2CZmrhHeMwkAAJvrty6ijb/q9FoRD55INzt2cg0a
nk/YrgncUUQ3G1c8DpvJoNMSaDRqDRFhc6aq9ViMBp0fvdFsDe9anY7A8ix2
AkdiQ42IrCyfjw3bf4XuvKDb4gR1s5+/e6Cvrlb/3pIQhtY/jfbjfKv2tGds
DHfdgUzEeXYD2vh7rEbcNUoy4pBwb1KknHsCxezY2BjpZik9i4pZ9qRZLySb
BUTFYDCgP+JFi8ScxgAACcGpKwr9hH++Rs1UizKBi1clNyYVZ8rz3Og/HH3N
jlDkyqOTqkfPbkCDU1NnQ7R1BUSG081GamWFB7YRWVkIbAEg1TnXXI42/rWX
VCIevKGhobKyMkQ7IKKbdRn2o+G5+8opgTumiptNGxh9BGf/JbDzYnRhAifK
QrcVGoabJV/sN7ZcLFwR2tBqX3z+8ob1tgvnIdcBkEiGy99BG3+feCnT04N4
JNybjDnnHmdHgIpZPjdLgYpZsiOAhAZAnAA3C6Q4NoU0fN4zFjna1J+tadVy
zGWd+ngR9nooxiLOZ0cY5EW9kIe+9RganJ41KKOuKiAubDcrYlQrZK5RFFNk
cZ8zAACEojotQxt/882IU+LEgohu1nOjnpZysH67wB3BzSaSKPqvcRahxWx0
Shb3iUkiqg5eOKqoI4um7Dz6p2FLZ9vXm7UvPh9a0p6VvNT6lfzORQNIWiDe
EA2JY8fMYLLxPbM5N8uc9Hps4pNwbzLqnHucVja0mCXdLKpnQ4hZmDQLiA64
WSCVcYZctiJE31AoaFWMJIaxFEihxmI3yJEXciPK5UPDpg0nu3M0MQw0LD2X
0eB0f1Vh1IcCxIXPzQq3spzxLJ+YjXquEe7zBABANGw+KEUb/xHnQCLfnWiI
6uvr29vbYz+Ud6iHtlS3+kOBO4KbTQyc8ThnEoMQVhbtyESxsrjPSkriGRnp
OnG8bvHroQ0tUc68/JeWLz7vral2jwzjrjWQnnj7O9GWf7SigLFBpqbXYyNy
wr3JqHLuCbw9R7X/DDdLwSlmYdIsECfAzQKpi5n7iX7/bbm8/DxJLr9izIsm
UWpyYTdQWjpPRebtsRdN3zmUyjUxPGYTxngXGWJKBzHuHvtwczA4/UL5SixH
A0SE082GjWpDh7Sho1pGYAtKFgDSlQnvxLKv/51q+T8tmYm7RjHhKHkhuBzY
jpk+r6AxBbjZeMNpZfni8RBdGFvMhray0HPFFeI02ltbW7+Sn3nphbCS9vSs
mRc+XnqjXDV03QznHxARV1sF6mbHL6BPYWRuej024ifcm4ws595tYR0B2gWQ
i2qOccEQs5DNAIgrHR0djyPIZDLcNQIAYdh1XA9N5Ch0ZipGshnVXM9ARJyE
PEnxWOSSnDxlMBG9w6jIycnXWWJNf+TgXuzSjyg3edeVvhSMTzc/MQr5mpID
tptNTFQbIrDFfUoAABCHW33tqJbcqX4fd41iYvSblbTlwPquCNkL3Gxc4RSz
Au8qktF36C4sIiuL+2SkBj6v727vYFuT5czR5rItZ6403wy9/YTTaT2jbVq+
7NSfng0raYlSPfeVyxvWd58+Ndrbk5hPBKQxo9ovaAuB3Wya/kvmptdjE6eE
e5OCc+61jEVwew4Vsww3S75C9QgMMQtuFgBExzc+7r1+3Wts8TbUe+tqoSSo
nD/vbW/39fbG9u15tPnsflCqZ3VzZiXHfcwiI8jAkHiMPP2fLNosszQOnFpD
Xw6sToyjAjFBjC5s1gGGm2VPlw1rZamoljFdFqwsAGQy5y4dRJt97fk94h6f
aGqIxkfcY4bA1XwQDdJdLYeF7AVuNk6EsLJh+y8qKufswhg3FsN2XrjPRIrR
1mRBRx0nSoUuDjtu7++qOH4+/0MhhpYsuoXz/Z72ZNXwzZvwTQFRMKycH3xc
omiGzzUaeDlz0+uxiWPCvUlhOfe63WE7AjSPAdoFkG6W0SNQ3QGIWQCIB75b
tzy7drkWLBj/t391fufbzm//NyjYyg/vGf/tk+6PP56oqvRFGlJxTZqVcz5r
z7Flrh7UbCic6jy+3k8a9RJgKI1ttOXANHXFIhwUiBZqgMFws+XbasJON2KE
tKHFLES1AJCxlH6znLYQ2K1mcY9fXFxcUFBAtC3iHpaPiZ5W1M2OVa0Sshe4
2XjAtrJCpsui8ThfF8Z3YxE6L7FwDIyio46tK49FegTnHVvX8WNNy5ednjVT
uKc9K3nRsGK5eb/yjqHJNTgYj48GpBm+0X5amnHVm+TrGZ1ej00cE+5NhtXg
W5v6I+oInDxw9gVoL8DX8vus1omyMvfSpa4Xnh9//DHnP2c7/8ePnD+6D0qC
yv9+YPyRn40/9R+uN173bNzobWz0edLwIksPfMTlVF7uyn0Gv5CEwll+dJ97
yRLvFUFPBRJY1KyuMFvG/WiI08CcApojT8/8PiJhCPnMSJ5ahNu8t+2daHy6
tXxx7McEogONLtluVkhUG3q6kZCoFgJbAEh7Vu18jmrzl27+jcsj8hzXsG6W
+NOdO3cGRfIwvgmXY3tucMHu3S8L2QvcrLgw+hH2LKkE9F+4z0HK8+UH5dSo
Y+WiPeNjruiO4x4e7qk+27JOdlbyknBJOz2ldl7zmlXmsn23G/VjfX3wtQJs
POZzqJt16rb4X4X0emzilnBvMkzOvWuxdAQhrGxYMevr6/Vs2jT+y1/g1ylQ
GOWH97gWvzmh08X+2wNEZOLgwfGf/Rv+nwcUAcU1d473etiMphw3ziQKnj6O
5WazC7Vi/8TSB4umMISYDYw4xDHbK7f/kYpPP9767xPCFlIBRIQd1d622hlu
Vnhgi2bnAysLAABK/xDNSW4+KBX9LcK62eHhYWKD0tJSvg0iZeTwEjRU9/Z3
ht0F3KxYcFrZKGZJhRWzYGXjjaq4Bh14GPU3Yjygb2JiwNRu3q9s/PA9gWlp
GUX74vON7/+19Su55ejhO00XRq1WL0y+ynicNV/Rks1ePQvp9TDAn3NvLNrn
Jvj6gtAdAVkd382b7iVLnN//HnZ/AiV0Gc/59YRajffHKxCbzSZH0GrTSlt5
r5vHZ8zg+I6++53xJ590v/2WZ8MGz65dEwcPTpSXQ0lM8ezb59m2zf1poWvO
bOdPHuT4dn7wfbdMFmoWusfE6uSyVRbu7R1G5i22fE36JfgRB4dJyTyvXChM
IuQ1UBz7CA1RO3taYj8mIBzOqLavu5/hZmOcbgRRLQAABBfaKtAG/5juK9Hf
IvFudrxxFy3lbPOhsLuAmxWFKKxsiGCc78Yi9F+J4VK9GR14HNxaLeLB3cPD
txv1HSU79H/Ni87TkuX0rJm1b7x68dOVV7Zvs6iP9tXXDV27BskQMgqHch7a
4PtG7kB6vYQTKufepVHRrGzo6bJkF+AbH/d8sc753/+RWwbe/+Px3z3leuEF
1/x5rgULoCSovCJxzXx2/NFHnf/wXW5D+/TT3vZ23D/jMBgMBvSXvWjRItw1
Eo2JQ+XOH95D+1K+823XC88Tr/uGhnDXDpjC29Hh+Vw2/q//wrx8fv87X3c3
5y5Ok4KlZnkTqutlzEdJVOYwatFhs+h1GqVCoVSplEVFCpXGaMmALAg2HedD
N2yy8zQRTSDgPJ/Vhn1oiFpZvy1enwugwzndiBx+MNysqrg66lvMnIMZiGoB
IDPZq6Elm229Lv7zZYl3s4yUs6PHlobdBdxsjGCfLov7BKQhYyPjha/uoQYe
q99Uul1xmaTqHhm2XTh/be+epuXLtC8+H7Wnpc2w/cuf6958/cLHS43r13WU
7Og8crin+uydi4aha9fG+vo8Y2Px+CBA4vHau9jJZiG9XoIJnXPvnSM3EtMR
TJJz/3J+zVR/9/yT643XJw4f8t2+jftUZTo+t9vb2Oj5Yp0/6y/ja/r+9zzb
kto5pKubdctkjO/C9arU29GBu14AN/6EwIfK/Xc60G/twf/tNRrZG7Onwmbl
FvHcfrTkMzcNtZqVxaDO40nbni2VG0XqR51Wo1KeL8nNlQSQ5hWq9WbMj0t5
zBzP5WRlyZQKro4wVyfsVIQ4n4+/vRINUTeWLYjzJwTCR7W9t+5yulmIagEA
iBqijSkoDiaxWbr5N+PuUdHfJfFulmhEh3b+Obhs9/ZcnzuMigE3GwviTpcl
uzDov5KBPetPomOPi7XX4v2ORNDhuHH9VqWmbctm/V/fPf38n0RRtRwTbp//
U8282bVvvka8S9Mny5rXrLq88cv2rVuu7Nx+dc9uc9m+zkPlXcfVNytO3NJ8
c6tK032qyqo9PWLlnpoC4MLVcpiWbLahBNLrJZjwOfd+vcEmXhIDvhkmRE0m
tFrm3L/shzzbin0jI7hPEsCB98IFl+RlphWUSn2uKHObx5u0dLPu/HzaDMxH
H/U21OOuFBAe4jLxPyDwvX8Ifn33/tDb1MTYTLibtWpZLXmugtviOkxyCf9i
mlPkqEwxPoLi1BXxLOgpkVtESBUQHXZuAyvXE3/TcD0/wjv8oBBwPt/49FfB
KHXzE47R/kR81kxFSFTbc5PpZkUczAAAkJl09hhRIVl06J14vEvi3SzBWNVq
WgbCzobQ24ObjQ7OG4voUi9kFybWs6vsWVJAXDHorqJjj6LC41EcxOeb8LlG
fM6hKMrEcP+QqaVbc8xUvLnpk/yaua/ESdUKLLcqjkb3QZKxuJ2+yZS/iEaP
f0xr6q0tkF4vkQjMubfj8nC8O4KJw4domuIH33evXetzYgvgAYF4GxrGf/VL
mp7903O+UfHnCcRO+rlZz7rPaWd+0SLf8DDuSgER4L1wwZn9UPBL/PH/9F69
im7A4WazJAaWNPVYNOxEQDlyA8db2nShHpOgv1GIabfhcKg5J6dSSNVYZs/q
ZFyrjEqmJLZdL+Oqa36oUYWw8/m7F3+MRqlNJk1iPm88IEaenonxcfew0+1I
tjLmGkLL6PggUUacA2QZHrNTpfvWra0rj5Ll65VHNQfrBofvUGVo5C5ZHKP9
REF3JA9FHpko6Nvh/ewu96jXN4H71wEAGU1V/Xa0qT9rUMbjXQYGBu7cuRNi
g3i4WVd7FW0yVU2YPLrgZqNA3Omy8LhHEuIad3/21j5Uz940R/BQsHfglqez
wW2qdLVrxCojTUduV+zs3PVF+xefGPLfrpXOPj1rZsLcrGX3ehE/C/biNp3y
dDf7xlI1Pa/P43RsfzbY1O/8s887Ee/0ekAQwTn3Hnr7xGg8O4KJqko0ken4
I494L1/Ge24A4fiIb3zpUpokfOGFUMsbYaK/v383Qn19as8vnTh2DD3n7pUw
7k1JfN3d44/9HGn9fuZzBN2rw8B2s1m5ch16ddmMKi7hmCXTsVIBecysmay5
cpXWZLaYTQZ1ETMpgkTBkWZBCCbGMp3ZuVIJo465hoT31WYV5zzevOB6Xxy3
hgNnUs+T10Dw+bz/p/8NjVL3VhYk6DOLyrhnpMfe1mGtMXWfgZKc5YbtvH24
Ow1mbgBAKiLfvwBt6nvumrFUIx5u1jdyB3Wzw7te9vl4J+5OgpuNkLDTZeO3
1AtY2QSjKTuPutnSDaeE7OXzON036hIjGMdbKwZrD/Qd227Z82XHppUthe+f
X/LauQWS038W39mmmZulykRveyqOxDzXqtF2fqxy1WQc0uvZdJwzYYJBoyS/
yGCNJUr0aJAJQnK+IC7Z4Mm5t7Z058scL8/Q9vJ1BDfXPBHq/D7065e3HvWv
J8bXEXiNLejKX+MzZsDqRamIR6lEBbv73Xdx1yid8VoszvvuDZ7t5Z/grhEQ
Pb7bt8f/7V+DtzYWLqT+5LGouBvWHGmRUqVWKwulnF7Wv4XGxrg/QuuqCHIL
1YzuymGg3xsN5m932m1T2AO9pcNq0mnUKpVKqVRpDfQnW5w0wymR68j+1aqj
de5KU0LlrJ3LchMDADW97lrOflGi5KprBOfzb//rf/pgYzCtwSdFv/N4kjT3
Cx93HDeuWM9id49QhJQbtxvd4bJBAgAgLvahXtRGrip5DldNiCCL9HLiHnak
/B3as663mkNsDG5WIJxWFqbLpjH9t4dQN0uUziu9oXfxTbhcV89i941EGTEc
tZ9V9h3bflMpNxd/dmVjweXVH15c9k7ju6/WvjqnZs6L2r9Els82Xd2sX892
X0rML0pExipXoY2864r/xoHo6fX0ckGTQ2Vaa7Sfw1qIxGcKY4w5+hKBz9df
wmVgn9lQR7TeJ95+iP2nF7e1cC+T0aubIeT85m7sdHP0Ar7h4fFHfhaUEs/N
hDwGqYt/Jud3vk19mxMHD+KuUdrieuH54FUzby4MrlId73Wz894fBq8dDfXM
u72IT76GIZ+x5pbTSPOukiKujAd+OYm8X87UKpwOo5x6LVsqKypkPcefk2+Y
9pK0+6Fop+wxIbvlaJnqOI54rBw5HwgKWf0+50Rlv8K1Mmsb6fn8y1vZ8V68
O370DnZg941QIiodPTr3BIymACBxVBv2oY384TPrcNdIZFzN5cLTGoCbFUKI
6bJRr/mFilnIjp6clG+rQd3srnWVobd3d53HbhqFl/HWb0YvHh2qV9mrlXdP
7bZ9U9J3bHvP4aLug5tv7pN37d1g2fOlZff6zl1f3ChZZz+rxF7h+JUJe1di
flGi4HOPOrbNRNZ8fNbn8i/5JHZ6PUeRwOf2s6RRrh5t1yE1kST+Oc1IIVpj
7px7L+8cCHQEt2s/4zo/73dwdQR3GzYLPb+qa+yOwP3XJcEZszm/hmyZqY6n
pCT4oP0P7/H1hbkVCETBREVF8Kr513+BeebpwYT6aPDa+enDvvFx8nWeJKgo
U3cHs9FZnFIVvS/yqGmP3/PmUDXSuswcfaDzNSk4n/VnNPFTKWS1yAMteZqg
/KQnLEpgX+k0cuYyINf/YsKRpiBwImSMjSM+nw8//n00UN2XOoGqY+w2dtMI
JYrSefsC7t8OAGQQm8oWoY28+Sb3DbvUxevoQ92sQ/FiiLQG4GZDEzaJAaeY
jTqJAaz5lVT033YUvrqHFLMHt1YP9Yda9Nw3cge7Y4QSXXFf1YbO/ZJUuDvO
oC38qKaQfF3k9HpOIzq/JztXIg0gkUhyWYeI7hFLhyE4oQh5AjQZIRvka9w5
9965PDzdEYxdXsi1xeqaXnZHYNz+IrLJQy8v8iOVvvzyyywnznQFk16DITjN
8t4feq9fx3NeAFFxvfE6ujoV7uqkG8QlPP7Er4ITLLVa3DUCRMM1+xXqm/WU
lFCv68I9/cF+Dp+ZKtZpkIT4K4IefQ5kKtm7UyVAzWblFJHdn9Nus05jD/bc
DgVaA1Z3EDds3PdnJRxP2ZBw37tkZEyK/Hz+3f/9n9/fFAxUP976lMszLu5H
jRPXe+uxa0Yo0ZWhsT7cPx8AyAjuDnajKrJwZ643biF5S0tLXV0dFsM2cngJ
La3BzSa+LcHNhiAeSQxIMYtaWZgum8xUKPWbPz56vb0n7JYT1hbsjhFK1MXn
SJlh2Og3K9Hm3d1xhnxd1PR6k06zEtkgW0N3tyYVLWEtPVWsx2oy+LPpEag1
Rov/T0jGvWBUZ0QCzhzZ1FOKDmpLm51eJw/yl4RmPyAb5P6mrVyn7qEj151o
R1D5AUdag6wXdw0ws9k4yhCN+9BHp2i354ZaaNn4WOLaNfPZoIjYszuRZwOI
H77hYedDP6G+Wa+xBXeNpmhvb38QoaCgAHeNomHiZFVQfb/8Eu7qAGLi7epy
fu8fpmZE/8tPiSH79F88egUrvfp0z6g22Yysea1y+tMmdvQeItEVsp7Qp0B7
tKwcMqEQM7W7TB3wlA5jHq2FL+K/NWlXF9IMqdyQoNuY3Ot/ZeeHuBPrNCk5
dqEnLIrufP7l4+fRWNV47ayonzUujLkGsQtGKFGXW3eTpf8FgPRGe6EUbd6P
VH8Zv/cqLi4mRrBeL4bpWK6WI7SVYrRf8G0JbpYTgdNlxVrzC6bLJi3jY64J
j6BL2G2uwS4YoURdJvquxPu3JAo+56Bje27wsYhtM33u0ek/ipZej8BCe+ww
j5l/j/aIZbbKPBWtOS26PFYd8hVo9Dv1pCexrRIJZPOnktdZ0HdFY2T6O/I+
BSkuVJvs7ubOuVdQZWF0BDyZCh461DlC6wjGTB8if37n4FV6RzBWgoTj2Xlq
9PR7z58PPpf9H/8OXUY6MXH4EJoNFXd1pjAYDOiveVFqzul1zZkd9N4XL+Ku
DiAy7rffDk6KPnOG9jeHzaBVK+RTKFQao5m83ehUMKeG5jIWpTSgk0ezZawn
TChoPdpUo23Toh0HmqPVhIpcrnzvk2R/ypjXm7hJs/EiuvP5h+Wr0Fh1T8Wy
BFY5Su46urALRihRlw5rDe5fEABkBF8q59ISGoRcJytGwrpZIlLTaDRNTbyT
WqPGN2JzFCNpDbY/RyYkZANulgGnlY1iumx0Vhai7OTH5/Vdb+NY/Mh95SR2
wQgl6jJhTY1b5K6Ww7T7bpWr0L+KlF6PwENb1oS11LJFjc4GkpBPLDLWkuZ+
4xz5VCxGy003veIzLZLN1dnRd0Q25176WUxojfJYyztcn+iZL2s5OoLhtre4
Nn5izTlaR9B1Ap1fu7NtlN4PdNLOL/2pT9frrwUVxOlTcT4TQELxP3f/i8en
vt/vfidJss6mgZv1DQw4v/+9qTsav3sKd3UA8fEajcH7Gm+8Lmgfp5E5a5Zp
Cx2ovM3hzLM6dSjao/r5gWyxtB6ZdmSPGrGuuVz53nUK5rTV7HxVMmf+EUaU
5/OjE1eWbv4NFavmf/2b4dFkPxl9g1exC0YosRSvbwL3jwgA0pyu3jbUQ35a
MjOuKiysmx0eHiY2KC0tjce7jx5fRlvI+/Jxzs3AzaKIm8QA1vxKP8ZGxvdu
PLVi4e7m2muMP7lNldgFI5Soi6c7jvfpRGSk7DVavprOesYGIqTX82ND88ZJ
FCbaH50m2nOaAVPK9zAj890Lp3I8eqwapCZSU0DN2vXI047ZMuQWCM0V5xbx
ZqgTBXpH0LeV84y+tKOfpyM4vfoJrh0WXnQEb8/1Vq9F/iRtd9M6AsbDpArk
IVL/Y+/3/NOUYvrF43E9DwAWPEplMGHF5s24q+MnDdzsxLFjwbO6Ywfu6gBx
YfyXv5j6lv/X/UIG1R4zMxFQdr6G/owIzSWyJarHopMXaT3MJ01ytAEPa0C6
Y/qCm1Y0N62MPlXXqley+5x8pSG6JTeTjOjP564T+Wi4Wm1QYvkAwumzX8Fu
F6HEUrzetLjmACCJUZ2WoQ37idotcX07vG7WY65BQ/iRg4s5NwM3SxLddFlI
YpBR9N2yb/zoELk0WOGre8z02bNp42YtJ9Zt/+sLLz758yee/PmMQHnx+Rc2
r/u0vVbNt0t/dYnxxDaytFcfxv4Roigp4WYnelpp6zzumc21hFms6fX8OPRo
bJhdqDYaDXq9wWDQa5TM1T4CE4TsjEVD8pU6m8NpNaoYMWaeeiobgU2HTCia
fqITfdqRHiPbZEgkG7+Ee+yO4OpBrjmzD31oHOLtCAYu7eI8/TuaB6iO4MJG
2ore6qaWpoYm//nVaWTMtMCFaEMzceJEUDF99VWczkMkeBw2qynw+yDQ6fQG
k5n46nHXKoXx6/d/+u9T+v2Pf8BdHT/Nzc1/i/DGG2/grlHEuD94P5jQoKsL
d3U8OnmeRCrNm0IqkeRpeRNvOrXIxlJJntoM1xc37pUrgt9ye3vY7a0aZl+Z
pzLTN6G7RPptQbtRSfZLkkIZOslz+skO2r40AWvXIa38lMgN4NEVsRYPkxTq
rWnzjUd/Pk2ddWi4uq402VNGp5+bvdS2v6J6F1W0bZWcmzUa9ga3aanAXu2o
C7hZAIgr4+6xT4p/hzbstoH4Ds/wulmf1+PY9RIayE/c7mBvBm52Mj7TZdlW
FqbLpjRjI+OfvbWPFLNkWf2GEtWzaeBm+0+v++BJTqs0xQzpEuMF9o6H1/8Y
2ejHr/Xj/iDp6mbHzqxHm/Rx/S7eTWNIr+ff2xgqOwGNQI4C+sJhWYWaYDpY
BzoVNitLOW0V9MiEounJM7TVqKVojExzxTm6+KhZcTsCvttzgY5gcGeY2c1B
ZHraI7bujz4MyocbN+JyIoThsBiUMnZ24Smyc/OUWv5FYzxWRZ6Usk1SSb6O
f0WYDMT1imTqW/7eP/hGuBNSAREx/vvfTZ3Sh/8Zd10IHBy5wSV8qUSZGyds
NaiUY+L0qWC+l7KysNvrCplfg5LZaDlotx2pnDzMFOg0ppa+8pjQROuIgJ10
oOthZRdO95ceLbM+OUVa+kMrKU/059Pr864u+RMasV6/ldRZo9PPzR5a+TDt
i3lAWsexWcXSB9BtFjfhrnbUBdwsAMSVxsvH0CZ9azn3PFIRwetmCZz1O9BA
3nlWzt4mw90s53RZ9ppfZDwOa35lOM1111A3G5g9W9p6oZP8a6q7WeOWV/gG
xnTu3V6uYrjZ7ajRffItcLPxwDc+7Nj+XHDSbPHT3qHIc1GGT6/nx8SaW8uD
lJQEeloGBLphsKEThKYy0zICtKkJRbRIlvYgP80VZxdypHuODYEdgViLP/rG
Wl4WeH4VzEc+x598MgkUk11Nn9bES7ZUY+LySA4DQ07L2HcIMhjPtuKgga+r
xV2ddMD5P//HVCbSv/wFd10mGbMHKYq4pStzY3CzfPhu3aIuHPeqVeE2t8uZ
apbqoShoiWH9bbKSmupp5UwgRD3x4bGgCRNo61cai9DbkFNLPRoU9LmihWr+
dbJSl+jPJ8HJhp1oxLq/shDPhxBG+rlZ9drfMr6dOYr9rM0q1jyFbPHUu+Bm
AQDgZNMBKdqkXzRVxvsdjx07VlJSEkLBxdvNegdu0h6A3THT5xxkbJPJbjYx
s6Rgza90ovr4JYaeXbFod63mMvGFprSb1Rf8hmNMzMu9x6tP8LrZR8DNxgVX
80G0PR89Hs06xQLS6xE4VWHVbHauTElNX7Wgz4UW6mgBJU2r5hZNZU9wGpEo
dGpCkceiRmI2iQGJkdElrafWvxaPxHcE7mvMb4FNrlSmM3MYGOcP75lSTLNf
EfU0CMZpZs01C0O+2sw6iIHhdkE3oXgbGoKZK3bvxl2dlMc3MhJUdvn5uKsz
yedmeZatBzcrFKJ1df7g+0KXA2PdIcrKKWLl95m06QqZ35JUpjX4M9Bw3MPM
LrRM90+0hAm0BTedSqT5kyj9M2MdRuasUalMVphPIy9fYUl9VxT1+SSwD/Xl
f/VrKmJdtuXJoeG7+D5KGDLBzWZlPa2+ztiM7mYfAzcLAAAHXb2tqIEsKP6j
Z8KFu1Jxd7MEI+oPaVNnLzBzp2emmw07SyrGNb9gumwaU6HUM/Xswt2lG04N
GL7BLhijK0NHl7CGW1kzpG+dKd/WXrnt3LZlBTNY60c98lofuNkE4s9Rs2c2
bRUw87kojiMgvd4kw7VKZGqj0WgIhE56f85Zo8Vqpw1YnWiEm8tIOEBfDGVq
UWZaDoTpJzqtWiRky5Ejh6G5YqlStGc8490R8GWz6aR9CxK1nn5+TRa7kzsi
8NlsQcVUuFKs8xABHnMhezE5ATAnBIKbDYnvzp3gF72iAHd1Uh5fX1/wfK5d
i7s6k7xuFsnIHWJjuFhC4Pxf9wu8e8VIxePvdmR6rg2tTJkYghwZ9f2hCRNo
62l6zOgyV0X+B/YdSkEPIrCn9aYiUZ5Pkp3q99GgVVNXhOdDCCAz3GzWoyu3
0DcDNwsAQHj2VHyMNuZHqzfirpEfIqYrLy+vrY3jA2uezno0nB/e9bKPLqUz
zc1yBuNRzJKKzsqCmE0PzhxtZuvZdW+XXjx0BLtjZJUTfbV7r1WWtJ/e29f8
/7N3JvBNHGf/p+mR3umRN2lzNEfff9O0hTdt0qRp2oQjR5uCHUgCxSEnxkmb
OHEuEwOxAwEHQhwwCDACfAA2JjaHDUTmEAFx2IAUZINskI0xPpCxsGVLllfS
SvJ/tCutZk+tZEkr2fP9zJu3yKvR7OzuPPP89plndnMdsF3GzDE7pqi8lHFY
o3wm46B1u6mtwZA2G3Ec5w7QFkFsfplrF7DAiEivNzjYpYQPKuBPGkqCNcAe
bmINHHhET1OwxBdSS9uC2RcHCydGoPnIdB3Pm8pvaEhrCGhJBb27xojC1dTo
D6dcFdnNTLnAFRncymzakmKVxiPhKysKMmZwhtWm0e4jpM0K4gn/o7TEd96R
ujmD/f39RyGamtgvdGIaV3Oz/8FZsULq5gwKaLNc+hvSZoPA9qc/erXZZ54O
eDDOGNB5lBi8QyUuhwuBN0SWljAhDzJbeAe8QoSwmB0KUa+8fJtmxjsh9aeX
c5dqGKFWNseAZGciSLxos2fPb997qLDiwPq9J8rULUFrs6NG3SnX7EfaLAKB
EE93Xwe8CAL8b2Nvm9SNihLuQbdlyyzYqbfrFPABI0qbFYiSCnnPL9IfR3t+
jTRqDtSz5VlQ1n1Y3PJVpTQC45n89PvvGH3/mEfuHzN61JgtB7a3l86e/hva
FGp6yjv19M28+nbPZkyzivyiK63UzHkQPmxS1poA2izcnt+MenOpHK7NeiBr
0qg7HvG1tmj39rjQZg8fPpySkjJ79myDIfhcr0Ogv+x12jBeuzOkasSk1xvs
qVkCHZCoCeQNMhZjZvjjvnrKMuDfG6Pw7fcEi5MzvHGwtAy00PbNuHIBLEwE
bk9ApDYEXfBVSMxjZpQVwFWrlXCpOzshBnECS9gJZXvqytj6bEoxJOghbTYQ
/uQVKSlSt2VQo9HAF2vWrFlStyg4XBcu+B+clSulbs6goDbLjt5E2mwQ2O67
1/vgPD0lnPViHcULuAXFcSkZC1Igi5ZX47FzeAP0AnIG/MqStukVsUJE5Oab
QRmLWCfY/oT4vPgl2G89cro8Ok02Go2pqakTJ05ct24dsO8Bj48DbbalbOl7
DLn1zvc2b1afWPjAqDsf+Os9oNz115f3+gRbHm0WXKSPziJtFoFAiGbnoWXw
MF60O5Q0ffGLXbeHFjpbSpvnjxBtNuDaVU5/HCUxQAigr2v/NK2ULc8eL9km
jcB4auUkeLJ0P18gxphtVX4hlKG4jn7hY976jy5Lnzr5zZRp6SnT3pz6pKyg
KIA2S2/PpDkr4dq6y1Ph381h7i8Wc9qswWBISkqiGvy73/1OYJ/H8IK3amhB
swVT3aEFiohLrwdnIaDnFuABY1abtqSgrJi9rUdGk3ee27WEI6CIrj+MSVM2
dHR1NBSk0UU+Me3hJyYMAf0qBLUHlkuj8UtMmyOYDYkL5h4uHlKK+VqPNZUx
j4YjhIW1WbynRgGh5JCiWjRK+JCGnuHmQ2G/vtMrMc2cKXVbkDYbdoS0Wfg1
FufBSJsVIFLaLAHW01KjrCguLisrq6ioUKg0dR09pP3CyggpdgE7tzaCn9D6
U63bA/utiwunuUJaRhQsDz/8MPUM3nvvvWq1Wvj4WNdmdWtf5BmA7rob/tdD
pedZ2uzdzK98dGAP0mYRCIQYrDbzvLzH4WH84uW6wF8bRriddnNhEj1RoYr6
60jQZsOydhULtNULCpcdgZhN1sKlVbAwm5O2yVonUeLZ0yunC3h7NMbXnOKS
VfmDZgULjzZLbw9Tm90ZN9oseKhlMtl1113H6MSvv/46OrcZI224rSY/tHrE
pdej6QDjFqg4KmLCDsflglqZaK6BI2R9AUXmPBGViGsPNzFiCDBamLF3HzSR
SKnN9qhY10c4+SFewdzYZUYD5egIa7PmGoYiX8N8hWDOpSu/QUnccQHSZsNI
vGmzjHXcSJsNgohqs0LgPQ1cuzciQoS/P50ufOGGKbTdvc/vi3Rzent7Gc/o
Nddc8+abb5rNvCt5YlubLUtl6as8PLSNrc0Cnpg4FdZg7045hrRZBAIhgn01
BfAAvqos0Mad4WPr1q0rVqyIBXXOdnIz7Nr3l77mHvS2anhrsyKjpNCeX4iQ
cbvcx/fpPkktkTholqWFjvb9j0mTxo8excSrlJ5ek0z7+MGa0yH89HDWZtVq
9X333ceerX7729/u7OyMwg2Gt31NC5pdl+juD31j4sDp9bA6WFHLULA3puEA
a6oImC5vRoH3rahZA63fHJdLaZN1BYFT0GUoOkI464CGIJqbPzbAe1H79kET
iYTabJdqCeNajMsNsMAW62rSaDxZaAk0mgZow21hbZb5V3Yii+GvViFtNozE
vjabp2C+yoC2zxv+d3sYkUybRUSRg6c2w67rpxuTgEmP6C8C+37LLbew5yQ3
33xzeTl3UoVY1maVBc+wTuWeSVMe8v3vO6HPebTZKXOVh+bC33+xYAvSZhEI
hDBWmzkz75/wAF7X9FXUfn3t2rVZWVlRW/cqgBvr61v/DC10Vv8V+afhqs1y
OuNozy9EhOg3YztXfPH525sGzkgUNMvSQgGPpMxtP0P86czmdVPvoP9xvOY0
Kw3CqCfr6Nps34HF6S9My0p9nlHSUyZnL11mHdbabG9v7+uvv37NNdewZrAe
YRYM71G6tba/Aw/d2OEIb2RjhmWxMWUtYjeqwjtqFszwC7RjEtMqalRLIEmB
2gylQ+HfpZkWB4t35KUwYjMTC1Q1xf60BmPKmoLbpjoGDYEmz9/BY3z7oIlE
Qm1Ww8xREVzELxOkzQYiprTZtra2NyFKS0ulblFwxIE224C1lNHV2TFLungO
Hn53exhB2uxIYMBmzpI/CXuvp3R7Iv2jx44du/HGG0dx8a9//aulhfmiNYa1
2e3v0YNmH3hj4QnyTxfKlibfST85Hm32r29r2w+uppnqiXsuIG0WgUAIUXVc
Dg/dn22aEZ2kNCQBtdn+/v6FCxdGZ5ZrO7mRlnW2JIXc5ntYarMCznhYoqRQ
EgMEG0dDlUW7R0qBkaHN/ub5RtoBRem06daDR06Br8jT4c3CJrzTR6+zu/w1
zokoUf9rncNXmy0pKfnFL37Bed4PP/ywTqeLzk2FXzpJD5p9ym25Ep2fFo0v
FBfHB3Gc+P8ePH9pgbeOEl7/7gfr6WoiaOkYagrRsKiyMWUIpNNmaTu1ESSy
8gwEA9JmAxFT2my8E/vabK7nFm/JoD8Uad59FYf/3R5GkDY7Qth/krYqdnHh
NGeEQ2cBJpPp1Vdf/cY3vsGeGX7/+99fsmSJd/JDELvabG3OXXDT/ekIiNJS
SM9Dy6vNqllVTZi/tqG9CmmzCASCk37MNG/NE/DQffrc/mg2IKA2a7FYwAGb
NkXDw3LbLOaCqbSdvhs8+Xlwp+Oysalw15yc4hdAWVby8sqtKcOmrKBKKVxm
USV3S4ACH0yrxFez5OeISowUaaXFgFooKJpF4+H5lkcOZcbNTq4/Q9dm6Qoq
DUqDHV7a7Pnz5ydMoCfh9XHttdc+8MADSUlJM2bMeOGFF1566aVXXnklOTk5
JSXltdde++9///vGG2+8+eabaWlp77777vvvvz979uyMjIy5c+d++OGHYKif
P3/+xx9/vGjRok8++QTM4ZcuXZqTk7Ns2bLc3FyZTLZ69eq8vDy5XL5+/fr8
/PzCwsKNGzeuf/OJ9a/8MT/5T4Wz/rQx5d7ShSk7d+6srKzcs2ePQqHYu3fv
/v37lUrlV199dfjw4SNHjhw7dqy6uvrEiROnTp3SaDSnT5+ura09c+ZMfX39
uXPn9Hp9U1NTc3NzS0tLa2tre3v75cuXOzs7u7q6rl692tPT09vbazab+/v7
MQyz2+3Aywi47qOhGFbR/LGUWIeKFgSWpojmHDdgEoM43fwxhrRZKBmF/6Am
VUFBQTE34A+KLpH5ZpE2i7TZsBIP2qznBu6pYWQOSSFeaQ3/uz2M2O6713L9
zw/85LqDjzysUqkOExwiAIbyIAEwmgcI9hPs27dvL0FVVRW5t+CXBMDO7ibY
tWtXJUEFAbDCOwi2b9++jaCcoKys7AuCrVu3lhJsISgpKSEHwc2bN28i2EhQ
VFRUSACGzXyCDQRgDrCOAMwH1hLkEaxZs2Y1wapVq2QEKwlWrFiRS7B8+fJl
BJ8TgAnGZwRgsvEpwRKCxYsXf0KQnZ29iGAhAZifLCAAc5WPCLIIMjMzPySY
N2/eXII5BGB68wEBmOqkE7xP8N57771L8M4777xNkEbw1ltvkYH3qampbxC8
TgDmTv8hAPOoVwlSCGbNmpVMMHPmzFcIXiYAU68XX3xxxvPP/d9fbvn9n28A
5XdEeeLJR5IIpk+f/m+CaQRTp059luCZZ555mmAKweTJk58iSExMTCCYRDBx
4sR/ETz55JP/JPgHwRNPPPE4wZ///Ocf/vCHnLPE0aNHHz9+nLwVY1abVSve
oI0ym7cwDqhY/BD0d0Fttv3gNtrB92zWVSydMop9WDwWpM0iEOFl99FVsDCb
s/nFKMc0xpQ2C7BrttBCsIpfdjvt5J9Wbn0V7itUUEEl2BJr2mz2plLGAYwg
WI8cenoNPQ3Cg749wri/QmPYabMYhgHv49prr+U95ZHNNddcAzrne9/73g9+
8IMf/ehH11133U9/+tOfXfd9+lHf/tF1P/npdUy35bbf/uGee+7505/+dN99
991///0PPvjgQw899Pe///2RRx4ZN27chAkTHnvsMeD4ACcIOETAOQK+EvCb
gA8F/CngW4nRw4EbCFxC4B4CPxG4jcCLBB4lQxIHPinwT4GvCvxWUhUHXi3w
cIHPC+w1QxgHrjRwq4GXDTxu4IMDfxx46KQqDnx54NeTkvjRo0eBL1ZTU3Py
5Em1Wk3p4TqdrqGh4fz5842NjWL08IGBAZvN5nA4nE7e4B8JtdliRjbMxDx2
2KwmwJ5w0JZeSJsNBNJmw0i8aLOez+m3/rjcGnAvDPu7PYzY7ru34+c/ExyI
EIgI8o1vfOPVV181mUyxq80eeBtu8EcH9jAOUBYkQX8PoM02tBROhY5+IPnt
OTPu5DgsDgvSZhGIMNLb3zV39WOwchLNTLMksabNuh3WvoLptNBZzRbyT0ib
RQWVIZZY02ZlO7eztNmZ8HyMkEO3y2ghondsqaqg11lat3NN3W45KPW7Fz8C
Hzu8tFmjTnX33WK3rUUgosA3v/nNb3/727Ae/uMf/vAn3/hG6ve+G31tlrmt
PJc2W5cnvJsbJLEibTYQSJsNI/GjzQ7itFQwgHGqnp7iGdwHI9jY7rv3MtJm
EVJz0003qeukVxfFaLNzFExt9vDml6G/B9JmPcfDWi7B3RyHkUWr235YU3ZY
s13dIn1XIG0WgYgaW/YugGWT5aUSTG5jTZsF2E+X00Jn1z9NbvmNtFlUUBli
iTVt9s1VRYwDGldNg6dO6wjx9sicB2kTqqlZVr76j348Gj4yWG02aw1cW1+M
abN4++n6+vq//e1vzBkmAhFjzPyuBNosM6fBmIwWlteCtNkwElPabEtLywsQ
+fn5UrcoOOJImwWoFtDiz8el5eamjBned3sYsd13rwFpswhJ+eMf/3jq1Kl4
iZt9b1cF4wCaBitCm21or5jzV56+gA7THs15kXbYnSmf58RyVC3SZhGIcHHJ
cHa2jCab1Dcfi34zGhsba2trBQ6IvjbrdjksxTNheXZA+dkg0mZRQWXIJda0
2VFT59JVVkaIrDd9Qd/udxgzqSw5U9QlSsWWF+6gHRekNjvqBZrq2yKnCcWx
oM0OEnlK16xZc9111/HMMhEI6ZklhTZbzJRdEzWszd0amIkPWF9B2qxoYkqb
1Wg0tDtw1iypWxQc8aXNDpqZT4eHMTwHA7CuOpWyosxDhULV1CVu28VhCtJm
ERLygx/84LPPPiMTE8WLNntX8hL6ARXZcMJYUdrsQe0h+m7D7MN0udwbOcz4
SCt1hyBtFoGINCu3vgZrJvLtaVK3iJvoa7MAvPkYLXR27URn5zmX2xVfxely
wgV34mRx4A5Q7A47KDa7DRTMhoEygA2QxTpghQv1OXkY+RXy62RVVM2MX5S8
B1CJteJoqIotbXbUqOyCzdRf65ZPo//xybrT5J/KZKwJ0/R3s1pO+2vuO7Qy
mz2pCqjNstTgg0d9ddYsYzQ1FrRZai+n9vb2iRMncs4ib7755nXr1tXX1589
e7aurk6r1X799ddqtfrkyZM1NTXHjx8/evSoSqU6dOiQUqncv3//3r17FQrF
nj17du3aVVFRsWPHjm3btgEPeuvWrVu2bCkuLgbjf1FRUUFBwfr16+VyeV5e
3urVqz9Pnbxk2u8XP/u77Gd+t/Dpuz+e/udPshdlZ2cvXLhwwYIFH330UWZm
5ty5czMyMmbPnv3++++/++67b7/99ltvvZWamvr666//5z//efXVV2fNmjVz
5syXX375xRdffP7555OSkv79739PnTr1mWeemTJlylNPPZWQkABO88knn/zH
P/7x+OOPP/roo+PHjx87duzDDz/8t7/97cEHH3zggQf+/Oc/33vvvX/84x//
7//+b/To0b///e/vvvvuu+666//9v//361//+o477rjttttuvfVW0C2/+MUv
brjhhuuvv/5nP/vZT37ykx//+Mc//OEPv//973/3u9/9zne+861vfeuaa67h
7FJEsLwqgTY72FDAlIsK6thZDQZxDPcxiHcpadF+SJsNBqTNhpE402YHB5vK
hF5zwAfXlWWwD5ixoIy9VV+EwDuUGWlpwBilpeU2xIAqbLvvXtP1P3/9e999
439/nZaWRu5F9c4775C7U71HAIwmuXcVMKDkblYZBHPmzCH3upo3bx65+1Um
AfDUyL2x5s+fT+6W9TEBsMjkXlrAOpO7ay0mWLJkCbn31tKlS8nduHIIyDzn
gOXLl5O7d60gWLlyJbm316pVq8jdvtYQgPkAuRcYmBuQu4OtJ9iwYUM+AZg5
kLuJFRFs3LiR3Gts8+bN5O5jJQRgskHuTQYmHuRuZYSQX1ZeXk7uZbZ9+3Zy
d7OdBGCuQu59BuYt5G5oewi+/PJLcq+0qqoqcve0fQRgqkPurQamPeRua18R
gIkQuRcbmBQdIThKcOzYseME1dXVNQQnCMA86hQBmFNpCL4mOH36tJagtra2
juAMAZiG6XS6iqqNM+felzz3z54yz1MOHtmlJ2hsbGwiuEDQ3Nx8kaClpeUS
QStBW1tbO0FHR8dlAgNBZ2fnFYKuri4jwdWrV0H33nTTTZwPJphKgZqpWzFm
tdmGC+vpuwCPylb4Q2dL5z9K/6Mobbahfb88+c5RbKgtw+bf4/vozpT5b6dO
8R+cfYiZVCFGisuFuwWRbpxDIOIJTUMVLMx+sGqcwXhB6kZx43Q6gY0Ag3+U
f9daOQeWZy3b0tzuAJtxxxTsDbipPbj5NuAWuQc3vAE3tQc3GooRYohBbRbw
yAszt8izcl54kPH5pCx/9te+3bM555mTpk7OSn0+ecIYzr+K0WaLGPO/UQ/K
lmetmzNt9CgmMaXNkgCH5Ze//CXnqSclJfX29kboRnIadOa1E+EhGr9wNEK/
JQmgb8FgC0Zgq9VqsVj6+vpMJlN3dzdwfIATBBwi4B8BXwn4TcA+An8KuFfn
z59n6+HAlQOeHfDygMcHvD/gDwLfkBLDgV9JKuHADwU+KfBPgbsKXFfgzALH
ltwCm1TCgUcMvGNyb2tyS2vgWZN7WMNiOPDTg9XDn3vuuenTp0+bNu3ZZ58V
o4f/9a9//ctf/nL//fffd999nHr4nbfccts118z9/veir82a6/KYj0FigbAS
01KRxvhC+LTZnjykzUYRpM2Gm4AvFzoW8Bhe+OAu1RLegxILovNImDW51E/W
cLyuiTa2++71PjhPT5G6LYgosW7nO7Djv7J0lisCXi2YqAA7zvm0gbkimGkw
jo9dbbZ9f8EbTB110hspH32e/l7yPayTE6nNeiJjH2B3jfewPR894f3gve3b
ieP3LPX15YTFa6XukBC1WaQMIBABsTmsCzdMgYfoHYc+l7pRMYer+6JZnkjb
FKx2h9SNEgVjMIRV2aCEWbYqyxBmKckXjb0IkcSmNsvDg0dO0b7LiqoVQWBt
VlG//EmRlcWCNutiAabir776KmeDH3744UjcRW6Xo7/0NVramcqMSPxQXBOa
IRDzei7GDYFLo/FLTNHVZgfxpjTWU7BA0cJ7fI8qkXl4yNrsOCUjChCrE/p6
2MBUeQu8EYEVTRGoX/C3kTYbPuJQmx3sqckdxYPv4BY4ZHZMYtqCDNpjkSHw
eIYPrKHA/4DHRtws0mZHGp3dzR+sGgf7/ke+3hr2X3nsscfYD+M3vvGN1157
jfNlfQxrswcbapfcxTe+MBGtzTIT1cKH7fnIm2n2nm0XvAdvm/8Q+dGE+TGq
zTqdDrZfwA7ZioXJIQIRs+w49Dk8OGet/Vc/FqnoprgGU8lomQ02PO0yRzt8
N1jYzngI4bIBnXEULosIjZjSZtmBqTDruITQxk2pgl/yICtYmkPJsPendvq0
WRldm+30V1uU9ZuAtXqIBW3WyYIcClQq1W9/+1t2my9fvhz2u8h2ahNtZJYn
Oq82h/1X4pqwGALKFsSXIZBSmx0crGOlNQCk5KnYsXJYi4prSXYQ2ixD12Wo
TA3FTJ04MtqsOc+3KdO4XE0E6hciprRZ8Lychejo6JC6RcERj9os6HVWkmf6
weYaqo5xGRWkLNpV449vD3jTdtUpczPSZiQmjhuXmJK2oKCixp+qFutQVlSQ
C9grKpQduP8r3o8rKlQNl5vq6hR51LM+rkBZo9E0SBs8i7TZkcnOr5bB7v+8
vMd7zOGcoYHZAvtJ/MMf/nDsGO92NjGtzbYfPLz9De7xhUkQ2mxDy+YXGd/+
69sniD9pdRUniHLWe/AWauCYsHi95L3BWXDczukUCOu0YbzrEIh45+LlWsYW
YEe1ZRK2B0xfL168KGEDBHDbLOaiGbAIYN39odSN4kVklFQISQxiPEoKEUfE
lDYLmJ718a45rLDV+6cdPFTBV4O1Ri5jZT8gGT1hWlXVdnv97i1TfTuCTZ3b
59NmabkLps7ug6utWZM9lbk4c1LK7JYaObxzgGzndml7z9GqwbkgR4aBgYHM
zMxvf/vbVIN//OMfgw/DOz64ulvM62grGrDqDWGsP94JaAhCzmYTL4ZAWm12
EKvjToI5ZkZehaqppaOrq6uprqZgAY+iFIQ2ywyLBb9RUOPRAzFzl6qYI8Fm
hOJmKQEtMa8uAvUL/nYsabPxTnxqs8CLqOBMbEAeDCUTGJVXR4mqUDBtYh6/
TNpTkcEKbCe+o2ghqqI/g4l5hMxLf2wztleNY37d86hKm9kAabMjE8xm+Th/
MqwArNv5ThjrB3OAX//619Rd/t3vfnfRokVg5iDwlRjXZkFRH1oy9W7mAzzh
vbm58+ENFyBt9nPo8yfSObTZ9oPHttKnCZxbfV0ofO8J6og7V2v2S94VnAVM
JPmcArZUG2vTRQRCcpxOx9JNM+BheXnpTOC3SdiktWvXZmVlgQdWwjYIgF84
CosAoDjOK6VuFBNOZzwS4bJ8r8Ck7gBE3BBr2uykOWvAh301RTWbltaUL6sq
WKqpKhVTD/jKkYKsokXvFC2dDcq2gmX1h4YqnPadKq3fvUazc03d7vz2U7sl
7igebdbuw0GHmpKdOXNm/PjxoG9/+tOflpWVhXeUcA+6+7e/Q8sEXjzTjdvC
Unm8gwwBicTarHB+y8CI1mZZyhUHY2iqFXvnemVxbsqMGZ6IwBkpC5YU1DT4
0yJ0aPyxf0qNLwQUhwIFFTWXLzdpahT+iMC0Ao1G09ARPdUJabNhJF612cHB
miUcTwJ5MN5VsyQtI2NBRlpGbpM/3hV6smYU8+UYUApksx2VQu7yZ9bAKabH
qcyDdblQY9IqcLOGS5sdh7RZhCTUNX0FiwCgaBoUYaz/5MmTd91117e+9a3E
xMSmpsBZbmJfmyVKlfLAKvnmJZ6yddXeWs+2XHtoqQn82mxYyolDC+GVdpM+
j9GEBqDYbAPCToHAMqsw3ngIRJyyr2Y9Ywuw9q5z0jYpoDYLHvDa2trmZsmW
rA5ULaTJswXT3f1XpWoMm7A44wL+eCyvXUXEHbGnza6M+C8Oo2K7pGYMF3wi
3tWrVwcGBhiDxtDvH/vpbYyXZXjb10OvdhiADAGF5NosoEmxgF/VEUa8NjvY
oeAIjvXDEpbgr/c0lHFJRqPGLVCQUlUDba24t1V1efCHC6pyOeoYs6QmOp08
iLTZsBKD2qzYzew4YsgFosRx5QL/fcsb7N2hgB6gMbllyhoVLYqW+iJcG50U
IlAXa9Jo4JwGecqampo6lNMAIRVFe+bCUsBH8ol9Fsm82jjRZjlKRaS02f2b
F8MRuaNejGFhFpSBgX4xTgHnBFKquw6BiBE6jPqM1ePhAXnPsdVSNyqwNmux
WMABmzZJ42EB3P1X+zY8S8tssGuOVI2BCS1KajitXUXEHUibjetiazll9THg
g5GYlKHmhXHccBqbzOueom0B9hXaxXLk7vnFRyxos4CeurKAYa2EflPcg8Pb
FUHbuJuZGWVZcpOZL9mmhzEzMlJoqpH/611KgYjAGQWk6NQDK2PjltQMYnAE
4JiKFlyDtFkI8DjAzil4cKRuUXDEmjbrdg9spi/8XaPuc/NwsYL5nmJNLefB
3RUZ8E07pqLdwVlh7ZrnuH63PYN6csat6SY/c9SzdwAELKm+QtXmqM/3fZyo
HuA7iehhu/dPlDYr8itS3w6IsNFnMWbm/RNWA9bvCGdmg6BA2iyjbKNV++jq
QxWSn6lw6e83czoF5KySmk8ieRaBYGDHbZ9teh4eij/d+G97DCwFjX1tFmDX
fckI1rKf3iZhewYjEyUVL1u9IOIXpM3GdcEunrRA9BNQszKGQksOI+Gahrmd
9v7S12jZDIqec9ukDT6SnvAagvja84uPGNFmPeAdFbmcso1Xpcmt0BD6nRna
QGyGP24Wb6B/eUxxA3v5dRfnT4xLy2vCB5uKadpWnrdqXOkXmEaNSclV1tRU
FMDS1gzvVvL8Ei6p32JdtJwGY9IKajQ1dS0xkdMg+veqRqOBu2jWrFlR+NEw
4u7o8D84ny0Nf/1S47iizqC/TEjbXM93MKzNjkpMywB4/gN9OCqx2ifZ9qnX
MB6QMRkKWPPtq6UOSOQXmKMH9offex+cpKQQvh72ewMRZarrKhiZDY58vVWS
liBtFi7qQ/4tJh5InntM6nMUU8zmXoZTQPoFlE7LcAoYMRuS3HUIRCyw49Dn
jHG4qTXaO+pyEhfaLMC6J4u2M/i6p5zGwIl0IgFjjiQcJRXC2tW4i5JCxBHS
a7OnVsJbciFtNqiCXTzZ66OPwGw2U1MyWKFlyLNDH0Mw1SpmNoOWE+G9OeML
kYYgXHt+xZFv7qrV+iWmwsKI/pYoIWPgSq1Kkb9m+RLAcg/5myvU9e3hjJ5z
9F2sr1VXe1DXNl7pE6x7QO2Ph01c448IhDIkLK/2hgQ2lnFpy+OWX4Gqy6f2
AltTG8ZzEgN226+8EtOrKcF+N+w3Q9xrs3191IPj+CgrxEpilfqK+Yy7OKOM
V5gFHFjy3KgA+LVZ8ARupsW4M4NjY06bvf0274OTEvSDQxHWuw8RbTbsfBfW
BOaumnD5qgRe7bDRZkvDoM1WLZ0CVXn3QxP+es9dd9/pKaNGTf18veSnzFlM
pm6GU0D6BcJOAZJnESOc+gtHGcLszq+WSd0oL/GizboHeiyFz8HKQH/pa9Hf
gwaeF0UuSopTlUXjJ2KIgFtIem329JpkaO4zfZFccsEzjor14onu7u4eAhMB
OR9jzMTCPg3DW04whFnsiPQJeSQkLIYgtNdzsW8IXBea/NqsTDaUqkJWLWKa
gVpYdUqbT8QDZmSkQDGyicvVvqO71zBTM4xR0JaB9/m1Wf+3ooRfS3z3ndBq
CNddNzgMtFmXC7v5Jq9kl5ws9lvxAOsVw3OK+gAKqQreX2zMODajxqT4VdZu
FeMpSaFH5MaWNmsy+R+cjAzqY1cg2DVF9IZERBSz9er8dQmwMpCz+UXcaY9y
MwzdDZKri6GVPZ/Tkg9UXBhynS2bXxzFy4T5MZp1tru7q8cH6RTAfgEsz8Iz
TKTNIkYyZms3Y/j9rPj56A+/fOTn5y9atCj2tdlBLn1g4GBO1H6dMSNiR0mF
d6sXFC6LCDvuWNBmURlCsTbXGAmuXr3aTUBNxsBMjJRn4bfkYdFmXebOvoLp
zPdiMWPCokyUDUE8euJuozG08L8gxI14xnGxQiDZLIfK2pjP+ycP0mmzV674
L/SC+ey/R1lfindtFmD7+9/I/rSNfUTgsEhf2IAiYVBY9ZtpN/D8nVdFfEvr
z2mQeMoK/8Xuxf9J7waOGNvRO9v8h/RqKW32uVO94TqzEHGeOOF/cNatC6GG
SDw+iOjDDtwqO7A4ar9OPunxq82Cor1Q5S0t4aiwhZFgm8akxTEaN9vV1Uk6
BaRfADsFZrOZjNkQXk8XtVsOgYgFXG7X2u1vMZYtdBgbpW5XEMSONgvAjqxm
Jp49syvSP8o3a0VRUog4gryXkDYb16W/qfoKQVdXF6XQkjMxzmnY0LVZT5rZ
8jeZ+WSuXojQXRrLSGsIpD774MDuuN0b/jfjOeEjQ1GO4p0rKjjpJkdE4JhR
Kfn+7ATVyxkhgWn1tPXakmmzruPH/AHSRUVD0Zfc4bjDz58//xDEkiVLhl5n
lLEnJ3u79MYb3GaOvMFBXyPpaZs/GlZm1+guXtTrKLS6i9xKrf4Lv0wydv6X
pDprb9vvfxjGriFF1os73+IWU8Yup6qGtNlRG3RWzl+MGg6ZjHpwnEeOMP7q
FIQ6LLzPDkIqtn31GUOerTlbGYXfpQaHuNZmUQGls/My6RRQfgEjZoNvPR0a
QBAjk91HVzFGXZVE6b5DBjzUK1asqKyMhrEICHs/GvO6RGdnfQR/kWuWG3IS
Axt9z8ThESWFiH2oO8rRsFdygRGVkIul6bjBYOjs7GTIs+Q0jFrBFEZtduDg
58zXYbXbI3SXxjLIEASF7bFHveLD6D/wHROsygT3vzsmRKdQsZ5K9KtHp+C/
+CIC4Xi/DRwRgR98SQsa9OebpdUWaRyrV/klpuPH2AcE1JdcyD2kg+fn+7v0
yy/hPwk8DrEMI2iWg9HLucVZq5YWDDv6ubfeon2QuEbrOaxz/1jooC+0p2Ap
OGWzjqys9xS0Wdjosc+lLNdLJ9Dapz7rvco33+QaGHBxPSk4F3xmQqrbFTF0
2BuFz1014ZJBF7lfZAwdl+M23ywqZLlsuNxJQPoFVMwGYz0d0mYRCECd/iBD
mF2/4x2pGxX3uEytfRuepcmzG19wD/SE/Yc4J8CMiRPbHxe/dnU4RUkhYhn4
HnY0HpRcYEQl5GK+cMpAQE7D2NosHDfLmW82qDvHrtvDTCNTtTBCd2nMggxB
CDjmzKEkJlcTc6EQn8oU+0JTeLDroIWTiV9e9IYEHl7sDwlcTq67tus/4BG0
lh/3hwRS2uyoxA3RFJzsSUneq3zTL139/eSHnGKsgL7kQh4iBHhYqAcHTjkb
v4/J1eOLA2izY9fwpThoO8z/3bHzCXH16gYoqHz0B/vBR520b43eSTxf9otf
0L+feFyqzAZXrmC/uNF7iSc/JfywOCCQPDtcuXL14rw1T8BawaL8ZywDprD/
EGMMIW+kK6YmydVFVEIu59u/unz5MiNmg6HNorhZBILkSs/FD9f+gz7YPm2x
hl9CHIHgF44yFAPrznS3Cw/jT3BOg4WdcQF/nM8ZZ8+v0DiJCDvwnYy3aiQX
GFEJufRcPEtNwxjLlxj5Zoc+B3MadOZ1ifAwayl9ze2wRu5GjUGQIQgNp0Lh
X+2+zL/z6QgVY1no6PkxE1PeShkLf+BNiXl4vv/T0R/s1H4J73SfovXqsL3w
ZmFjE59b/uXFaJxDby92y83e5KiTJgUM/KPueeH3ERLetDGCbfx477Nzy83u
rq6AzwunGE51L6Ofo8/FL/leL1A3+2YBlbRXv/8D5l54o55b7M1Ya4UyFYCP
fXIrLf3s6Le+JD/cvwZOfTA2Otos+6I4cnPhTCABJVnKZPC9zkMPzjCgtpEZ
yrV2+1tOlzOMP8EpzII7ymTplFxgRCXkou+oZmizwQZsoNEDMULAbJbPNs1g
LFJojeQihZGGrSafGdClXBqWmjlnwozp01C2euGcVqEREhE5aNqsqU1ygRGV
0Irj3N7Oy23RmYO5ejvM9P2/+tY/4+q5FNEbNaYIaAiGuOfXsAyXpXCD+/D2
27zC3V8eYEuyfKpsrClLEaNtMU2MpTH/Sz044iq8CnvU6C/bwGedi6H12r7M
Bvad9P1LGHkSIoHHqS8s9O9ntGY1nyrr4IFvIiT1nSs9+No8f8d+vIDzeRHQ
Y8VA1iB8fYf+K2HE2Hr+5DGS061GW+gV2UxGA7Gbpsk0hFqGABgYf/877/W9
9RanyUT9hf3I2FkwzAd6doYTu1Qyhjz7xYFPwlIz2/I6IWfWZsfOd6gk1xhR
Ca1c7NChoFkEIiBOl5Ox/xco1XU7pG4XN0qlsry8PO4eT2BerLvmMORZ28mN
Q6uT23OEJ05i/PHQnPG4uwSIeIEmLrmcjiaV5DIjKiEUc7NGQJgVmIMFOw1z
Y32WkhTG6Io3HYn0jRojIEMQFhypb/gzZyoUfKpsaAoHp5QEVxhTyhIPpv2r
WSGFo5/bcdpI/nVDAhQRuPqk9zun4fSzo3c0exQm0/n9b0FK79hlJyPedhy3
PfCA9/r+4kZnZyf0lyAkJvIr4ZKYwKiYCwEmt2G8n6OG22LB/vfX3r697Vfu
tjY3690Qo6sZBLx6AbVZRLhg9Lwj5zN/zooPZvM9NdSTYoPge3aGmeEYsYCb
JW8bUzo4cKpoiNVyWl44ygjMVTp7UFqDuCznO1QGItksnzDLt5IOjRuIkcbW
fYsYo+vW/dlSN4qXtWvXZmVlgedU6oYEjRvrtRS/wtynpmFfiLWFwxkX8Mfh
WbFrmDrjiNiEuqu997Olx3EO7QgWZ2VAf6jTcBneAoxKZRBmYdbp6N/xPvO1
V01hpO/SGAEZgnDhOn2aUiFs48a6nU52l/KpTAHFJbgPXfGqzRL0G8+fJkIC
Dx07fb51KLF8JqMXU3/EQwLxkhK/xDRrlv9zHokJfljYT0S4XEWNRgPr3LNm
zQrj/RxN8KWf+rt3xnOMR4ZPkhX5BA1FaUQMBWdTE3brLdQuYM7WVsY1ZbzO
sLGgnh2kzQ5LLNaeRfnPMASEr8+HwatlvN+hhFlwU4F5o3XAerHzlORKIypB
lXMdh9oMFzj3BRYQZtGggRiB7KspYIyrK0tn4bhd6nbxElCbBY92fn7+vn0h
WoeI4jK1mvOn0fYFW5eIt30dVCWc9ssVyB9Ha1cR8QJTmwWYuxznD0iuN6Ii
slj1KmPnZVJ44ZyAUakMhv5yfGDfJ8x0Mfti991iGBFwZJAhCA3/duT/c71D
Lufs0tD0JaQySYWn33t6sN/d7c+ZeeaMsDYbNYlpeGizni4A4/kf74GfHaeI
TBFIm41pgGmgMgn/z/X27GwxTw3bsiCZZXhjuNr0YR5tq5q5qyZc6DgdVCUB
vVpKmAX3FfDxwRzSbOm7eEUjud6IitjScaij8wKsynJGa3AKs2jQQIwoNA1V
DGH2k4JnzdarUrdLiIDaLHjGwQGbNm2KZqvEg3fUMjas6Vv/jLPznMivh6DK
BvTH2c44ezxEoyIiajC0Ju/EbMBib9M6GlAAbUwX23mluVV39apnpRI1+yJV
WcYELCzCLKaSMYTZ/h3vuZ2OiN6fsUB4DQG8dnskGwJXXR124w3U6mznuXOc
WoSAxMSnMkVIPkGIwT7zFb/E9Pp/4esS8GFhzJSQNsuG7ATn3iqqk7Gbfuk4
eBDnSRPB+eygRybWsL+a4l9HcP/9TqsVabMITvSXTs6RjYeVhCz5k+1dYfBq
GcKsN2jWavVoswSGqxf0HUekFx5R4S/n279qvvx1l9FASbJUEgPSKSCjNdjL
6JAwixiB1DcfYwynmXn/7OxulrpdAYh3bRbgOK9k6Anm/GlOY5PwtzhfLDLs
V7Cq7AiPkkLEJtzaLPnSfGAA6+7Aupoxg37AcN56+RxZ+jsaqGJpq0cl2qW9
wXy5sa+r3WQykXosLMlSEzCGKssnzIoccLDqDYyB1FKS7MZ6I31/SktAQ4Cj
zR9DgjxBR0aGX5F46K94d7eAKisyAjBy+gkiIA6ZzK8Z/u+vBTLNRl9iGgba
LDwQOTI+8Hf17bfZjx6x8yOszUp914xsnE7He+/6L+XNN+Ha03xvNGDdDH5w
Ihpwjog1Tup2MwK9FqybdOXqReFvcU5mXFxvmam7iwyatRCA6SWYZIKpprHb
YDA2t3Web79yvq3zHPgvKK2Gc6CAD33lHPUnsnR06VGJaGnvajQYW7q7r5J6
LOkUcKqy7GgNJMwiRiCNbafmrHoUHkjnyMaDD6VuV2CGgTYLwE4VM+XZwiSX
qZXveJH2K6goKZGqLBoSEVEGvtUZchP83pycoZHSX5+PXoSkkFeB0mPZs69w
TcDYQ2hfwXRXb3tE70zJQYYgQvh7tb/f9tBf/fLsxH85ensZgX/sCEAkMcUm
eGmpX2L6n+vxioqYkpi6u7uLII4fPx7GWzo60IYj0FMT/+Xv8Ftutm3fbufa
H0pYm5X4phnh9PfbZ86kPTXFm9lPDS64CxinfUFiy/Cm6ricIc9+nD/5Kv+U
LKjJDDUgWwmoyT817Tf5IDXAHhYmOlLPlEcQlHcGx2mQ15Gtyg4lWgOBiGta
LtfNy3ucMYqe0u2Rul2iGB7a7KBnNe4qZtDXxhdcfZcZh3G+WAzZGUfhsojY
h323w/c59fYcFmmpN+kIySEvBzX1gmdfnBOwEJw1++ltTGE2mMww8YiAIXBG
YN3EyFFlSeCOddbXY7ff5lcnHnvUbjDYWZtD8XUgkphiBIdcjt3wP/4kqBkZ
LvqGawIzKPLZga84kpg4YVrq7m7bw3+HlT1s9mxbb6+wNosenBjBefas7W8P
wZfP8XmOi+upwVkJKwIKs4wHR+o7FxF+vjjwCTtNoslyhXFYwMkMY8LPmPMz
pv1UeAYcpMHADCH1BHkkQl0v2CngXEOHhFnEyKS961xm3j8Z46fy5Eap2yWW
6urqqqoqgafVEifaLGDgYA4zenbTy1ToF6f9cqEoKcRwh3HbM254O2vZ6QCE
FSEFA3Q4lwMH1ABF3h5sYda8fjLeURvRe1JCQjMEbCsQmiGQ+uyjAdtJdBw8
iN30S79G8cd7bMePs5UHAYkp3KoJIhisVsdbb8ESk/2lF2kCE8+zIxz+hyQm
BuwHx9OfnZ3YoxPgzrfd+yds586Ab4XQsyMlPT2OrEzsFzfShNncXJeL+dzw
abNsGJeY/J0RZVlGGi63a3NVFkNe+HTjv3v6DNQxIXu1fJP8fkEYx0R9ajyi
4fQL2FYVTUERI5y2zoaP5BMZI6fiWJ7U7QoncaTNAtM0sC+bqTMUzXB1Xwyv
Kss3EnIqJGgwREgO580v0pVGSEvAqMKhjDm2k5uZA+a6RPxSHGTjCQ1OYRYZ
gvDCKTHZd+3CbrnZr1T84kZs7lzs6lV2TyJtNqbAlUrb/ffThNnnklwY5hIX
/kc+R9R/2c8L+Ssj7RnhhFubBT1pMtleeJ4WPQvKIw9jRUW27m6kzcYUzoYG
R+aHtJUCoPzqVvyLL7wHBNJm2fJswFexUt+5iEjhdDkLd33AEBkW5T/T1dMq
MJlxilj7A0t8A4JQB3BOgRCSwBgckCqLQJBcvFzLjpjdeWi51O0KM+DZP378
eH19vdQNEYXb5bR+mcVOnOjsauSzXzi01YudP0qKMSSiwRARX3DKswLeASKm
oK4R2+MOWQDEjq9nCrPyRPzC0cjdhBIS0JFBhiBcwJ0M+4n2w4ex//e/NMni
t3fZPvvM1tkp0J9IX5IK51df2Sc/xZAEHWlpLhx3hRr+x/m8jNgnhQHvg0OO
SKtXY7fewlRob73FNvVZ+7Jl9qoqh16PG434wIDTZoOLy25HJVKlv9/V2enU
avHycsecOba//415gf7netsjDzsbGrzPFAscIuAEgFOYHeFPzbAHx+3rdr7D
3BpsQ6LhahPnlD6ot8zUrAb+LzzJYSiBDD0QISHw0CHsF0h9CyMQUUJ/6SQ7
x2zZgcVStwsx6HY6rLs/ZMqzG57FO86EbL/YL6pQlBQi7mBrUwGdBYS0sK8O
LJ6EPOC4B92YSsYhzOq/itjdJyUCdz7Zz8gQhBEBicl24QL2jyeY8sVNv7S9
8Ly9qMiu17O7FMmzUcVsxg8edMz/yPanPzIv069uxTdvcnGZjKFITK7whf/V
19f/HiIrKysct3P0CKDNghGpsRFLSmKrf6jEaLnjdseqVU67nfOREZhuseUX
ARMj9W2LiDh2B7am/A2G4PCRfOIlQz15P4Q8meGc1ZBfh+9ATj0QIQlBOQVo
fECMHHQXjsxZ9ShjnNyydwF6CmIEt8thrVrAWqs7xd50BJ7xirdfAaOk0GCI
iAsYNyqfgy7gSiCigLB8MsTZl9vp4Mj9su6pYRkxy3nDU/1MjuRhNATIax4M
KDFZrTaZjLnmlyq/utX28N9tkybZp02z//vfqESpTJlse/wx7A+/51OZ7NOm
OpuaBEwDw38MGOETdmEWoNFoRkHMmjVr6HVGE/YwxT1TPXECm/EcduMN0muP
qNCL+fqfW6//ued/3/1bx6dLXCZTQFtPPhFidBhkYkYydty2Yee7DNnhw7X/
aGg+zjmZEb/2hz2l4bv9At7MiIgSlFOABgfEiOKErnKObDwrYnZJnD4IYDQG
Q7TUrQgz5PR24MASpv6QNwk7vY1zusu30CNYZzxObwPEyIHTiMMuISJ2ELhY
oY02bqy3f8e77PdW+CV1JG42CeG7t8nRG1aQkCEIL3CfU73N1JfaWrE5c7Db
fiW5nIKKcLE9+U98/z6XCMdcfLQP+3kJy40X79rsoO/ZoUYq9jDlp63NtnIl
9lQiLY0zKpKWzBtvXP73v+FVVS6HAzY34dJkkIkZsYDL7XQ6ivbMZYgPH6wa
V123Q2S4kcArZr53Z4x/ImKB8DoFCES8U3VczhgYQak4vELqdoXO2rVrs7Ky
wMMOfxjXTzc0QrmxQ7nM5AZ5E62HV9mhRDpBRUkJOBdx3WmIEYiwfUfEMqFd
cZepzVI8kzkkrn8G76gL760lLezuIodrhoiE1k1ECHa384X02K9csa1diz3+
GKlsfP7DH1z8+c8kF1hQ8ZTf3mV//z3nqVPkFXQFqTKx9Vgn/9LLcN14w0ab
5Xx2GPKsPybZanVoNI6yMvvnOfYF8+0fzLanv49KdIpj3jzH4sWOvDX4/n3n
Dx269tprf/SjH7W3t8O3OuPOD0GSRVZmhAMNC84tVQvYKsSuI6vDMpkRHqgR
sYzUNykCIQFOp6NE8RF7SNx7fJ3UTRsSDG2W/ZiDPxmNxt7eXokaGBxU+ynL
gh2Ts+XZ/j1ZNmsfWrtKglsIMFzqhoQHzGIyGT2YTJZhckphADcamnVaL/pW
I6NnojeBGBoDZhKH1A2JKmG5A5yXz/YVTGdGzBZMd3aeC0v9sQC76xgeMV+4
bFARJsPVEIQLRudTPc8d/kf27ZUr9atXX/utbz1z++22xx61PfgX7P/GYKP/
gEp0iu2+e21jH7FPmex4/z2HXI7X1rI1pWCVJTGqbHgfmdOnT18L8d///jeM
lUcHvmcHHrgEMkWEoPghwsWECRPIlwJPP/10GKuN0HwAES8wJzNuV7nyU7YW
sWn3PKvVEkavlvPeQ8QIUt+VCIT0WLG+NWXMRNygfKUplrppQ4XSZvkefIvF
Ag7YtGmThI0UCdV40spQ01pMu8OcN4khSlhKX8OuXAhowhjzXs7JktTnPSSM
6sKxBMklOvBPfXlmQlIyICkpSaZslbp1wYAbq8tlqUlj6SSk55RoDVgoFWL6
7CSiL5KTkrMVZBXNldne/klIrmwOvlquOiMLblSV5DB7hbjghUp9FH4/nFjU
vhNJqjZK3Zi4wn6m0rwukTkGlqS4ejukbloY4Jy7Uu4GNXrzRW/yWQG0biJk
+GwxW1+i+pZSNnbv3h2S/ocIGurqhEtHEq4KOZgBYY9g1MUSkywCvqyIaLJx
40Y4ZruysnKIFSJBBjHIFW5EDgX7TxTOljEVidwtMzuNl9AiUEFwi8kTizQ8
4nZQJBInuMXYrPfFIun0xvjsG4yMmovPxkeB9q7znxRNZYyBc1dN+Pr8Pqmb
FgbWrl2bmZkJxmfGnJA6IF60WT5nkLREWOMR84anmQG0G54d0B9mmLARFSWF
6ct9Wpec0LosJcl+8S4nFP3LoshOTU5NT09PTc0sMYS7wXwY1CVc8qOfcp0l
2Drx1kr/99MrCR0VU6RDdQavzXLVGUEsegV0PTlIylHF1bhvlPsuc3KhVurG
xAdu3GZVfsaxdmDH+26sT+rWDRVOBxb2YmBZA4XLRg0+iYlPXyoqKqJkjdtv
vx3MOpDWNGxAKlNQCA9lAZV2RPS5evXqddddB2uzN9xwAxjERH6d8wFBjwxC
2KvV1O9lb0q+YN2ks03HRrJXK4ixMNXrQOiA94XpMn2hMknJstY48oXCHonE
GXc05FCiocYyBY9Rr8ph9YvnemcW6k1R+P3wgSKRBFE3KOateYwx+s1f968L
HaelbtpQIcfhvLw8WJulxmrqsLjQZtkmjBEiBczTQPtZc9EM5pLetROtxzfA
Joxtv4bti0WLNtX37KvIZx/TQdJjkpK58F0EmC6VqiBBFp0RRVsItZqX9GDV
WYMy2//lcjLEtDUnwf+ZPvju4aozYhhVwno1SQgKs4ToS6j7Kydqyn/84uq7
3P/FGxw5t/cvcTsdUrduSHB6r7DDyxADOYVZSpsViJUVdmSGgyGIDOzrwpCS
qI41Go0/+clPYGXjzTffDE4cQcQSSGIaInxjGgVSYmOKmTNnjmLx7rvvCj8I
IpH6ZkRIA6f1ZHi151vUH8knMgSKjJVj99UUwPOZEeTVCmGp9HmKcrXHN7Xo
Cv2OUEjuKqav9IYiJacWVkfJI4lEJBJn3NGQQ4mGGssUJBZFToBYJKUhjvR3
FInEjdOF7zj0OTuPweLCf3eZLkndutBhDMWUNgvPNMA/qePjTptlCLOU9z0A
MF6ybP0vRwhZ5Rx7b+cIe7FooVSuzMpm8iO8GRqKx2Y3Bz+M4c3l/nEwpzrM
TeaiFVI7vTYkp1CpqlaUQDKq17Y0B1VzNZQJoJA0drDamVwSgv3jqDNS0EKg
xyallyjVrQZP0tlKGU3KjrhEHFbg2VR03sPGL3jzMXP+NPZwh53YKHXTQofT
e2V4ypzhspzCLAM4AypjyfDIc2TCAN81Yoi0bGXjm9/8plarDat8ghgS4mSk
AEh9P8YTAUe5yF0mRFCoVCq2MEsOYqdPnw65WqlvQITEUHeCiyXMwq+V2zsb
P92YxFYq8nd9YDJfHWFerRBaX8hsUo6K/ERf7neFErJVIdQJxYqEts40aCIU
icQZdzTkUKKhxjIFA67iTN3HILUyjsRZFInEpsd8eVXZf9jD3aqy/1oG4isw
2g/nBIDUZsGgTY7VlLtEfSv2tVlhE+ZVZQmsALPJsm8xW68wFybZmo6OnCgp
fXmm96FPKqRuaHgopl6TWQzNOp0eoNN5tDDMqFeUF8pkspwcWWG5qpUyAbjF
aDSqS/yGI1lebTSaiEoseq1Wp/Okf2k24Z6XjdUKuSxHVlLtF9csBrWyXO6p
1UNhSaVaL+IVFyM0NCFTDX/JWJ0K/TFJDr97sujVykK5LBuQkyMvqQQto1dt
kkM6rJo4TZNaDp2d1tdw8uTA2elN0I9jxmat96x1BgtvnaJPX0QfQuAGpd8q
JmQzEgfDVixJpmbUT1xTi65aUSiXg8bICyt1Rm4V1KBXlxfKc8hWg+OUaoOJ
66JhRq2qUk6cmsxz2yj13BUGvCieYG9Kck6NK1U5mrhxG3Z4BXuU69vwLN58
TOrWBY2AA8uQJoRVWQFhlrH7+cgxBJFG+HoB+JSNv/zlLyg4MNIIPFlhJGo3
W39//1GIpqamqP10JIjO1UEMBWAy7r77bs4RDHD//fc76fnihJH6jkPECtQt
4RLh1fb2dRdWfsDWKxbmTznXUoMmM4Mef6bE5zdk+oKOsMp0v5OUqQhhdxWs
0u/vJlVHXhmKXCQSZ9zRUEOJhhzLJB5aCDQ4fVm5Wt9qNBp01fBF9vxFHz8R
PSgSicHX5/dl5v2TPdDt/GqZ0+UM/P0Yg28aQA7R3d3dV65ccbG8WurrMa7N
Mk6H04RZWfRrys1rE9jaxcChFU77wPCPkjKqErgeeXgoTiW2BgOoZf6hLSkd
FjtJEsr1nkG3VZHJ+pNvSDco/Een52RTdSTICWuGqcuZFsd3QKZaKK8CTv/N
bPaoq5X5zyjBK0IOGtTlnCsfknKUkFbs1wDHJpHtHNQV+j+TqcnPsHKoS+SQ
/YJ/Ooc8mKtOsacfoA+ZWLR+GdmnvvoxVMsTiDRASQkJMpXnjRwc8AwuPjth
j1xFm7pgBnU2z/KR9BJYA8e1lTmch6XKVfDlEnVRGH0Y+YS98Yizq9GyZRbH
6oDS11ymNqlbFwTCbiwsMTFWygclzAqossPfEEQFgSsI+v93v/sdn7KxevVq
4XsAEbNIcqdpNBr4/pk1a5YkzQgvUl9JhBAff/wx3/BFsnLlSva3pL6nEDEN
dZ8E5dXurc7PWDmWKVzIHtmlkoGvjthwWQ+YnvIU5WrKYWrNhlQ7csW92Egk
cKTRaGxVQzGsyapWg8lEVuKLc9F5UthiBr2iRJ6TLatu9fkr0Y5E8jRJCU4k
J8cT9iKTV6q0jCAarrgjjlCiYCKRuGOZSAJG9QTuQxq4ErqW2QyZHZI7QMfQ
T8TTXuKfOnChyVikSpWO8zfERiKBH2zWVpZ4Y5HAkUo1px6MIpGCALP3b6la
wFZl565+TNNQJXXrgkB4OsGIneD0aqmq4kKbFTZh/RCkFfO8bmz5mp1+1rN3
eelr+BX98LZf/rDJdAU8uEND8Vi5lhxhTV49kvFaDsbzRgxXZnIe4RnSjdUy
zioIzRBTcH/RSwJLV4TaSzNVMjWHSGnUVysUSg8KhUrnWXKiLRFaEpKt9I7q
mJ56zUolZ7BA61d8GXqBfYdOVuu33XBKgQQyyw1XnWJPX7APOdAW0pTOdFkJ
sP4C+z22KrLh+hO4GqXw5crHWxVCjfa/QbZUCp5djsq7UEPkRfF2OFUlFPKN
GPQMhi7711vN6xI53jrty3bj8aFkh2a8nPR9phiqLFubhT+HVdkRvu4vQvBd
zYULFwrIGtddd93ly5eF7wdELCD1/eVlWGqzFFJfZAQTvV5/7bXXMm65qVOn
wp/8+Mc/BoOY1PcOIp6gbrBgvdqzTcfY6WdBWV46s/Nq84h9yww5vNCSdpr/
mErqcSIjkQYHm7lDkZIKCV/Yf3yO3O8gEi5qtCORBnFDOXcYTZIC0jk54o44
QomCiUTijmUSGdUj3IdsTNBP0VekejDIU5MAyUlJCclywoulnUgy+0J7DxsM
ps1Eu43anFROnzdVBfU2ikQKiuZ27ScFz3ImmO0wNkrdOlEITySC8mrhOknv
VcLzEgA+NfJE2CbMQkBZMfC5d/MXk6F/1zyO/AbyROz4BjduG572y6KmnvdC
LfwiEBoHwPjmDQvVMYathNRsOT1hKSGR4dpyWTo83CQkZ2ZnZ8oU4AfUcu5x
LVtlwPwrTYhfzZYVFspSk+DXXNxxoYPMSF3msn1O4Bd55LnIZHT10GNbPTRD
mYi82iCuh07b93OwfYebSttVzbuIhl2n+NMX6EPuM/VquUySUjMLy5XaZuZb
WnaunuT0dMZHvoTk9Ey2CameRmfTDBJpQHUltHvHc0fQq0ySq4O6KMyOhT8f
8TivXrCUv8U1mk22n6mQunUBCOgFs5djC8fKsoVZTqiD0bq/6AD3Z2NjI0PZ
eOCBB77//e/Dn0ydOjXgvYGIAlLfOKIY3tosItZ49NFH4fvtV7/6FXAxrl69
ev3118OfP/vss1K3FBFPkEOusFdLOrawVwsAx3QaW2VfcORjnLtqwv6TBU4X
HkfjeXiAV4lCiptJDblIyaQrITISaRCHljHSPRrgIhm9+i4rjqbaFO1IpEGT
VjA7bY6vPzjijrhCiYKIROKsU3RUj0AfcnUOTbvw7q5iMAl4h94T4YxB8pKp
JE9DdJsHLfpK4atL+uooEkk8NofVs+2XjDmagbJxz9wBm1nqBgoRcFIt4NIK
eLVSn5Yo4HOEXy+yhVlKnoW1WXAk+Ap2eptZPpkjgLZ4Jt4+DHfHgyTNTHi3
L5pO6NuzEtOX08YNhTeuvlkBDdI+/ZC2EZh/CYOFHsI5NjmnRKtv1ut0rRba
No4yXyp1rNq/Cp4vLpSe6kfgMAic9q4zR+FLyGNQQlaP3AENh21opXfPSmiI
9r3Dgu07vPcZbVe11HLiYHaduOjTF+hDnjetJjXPiz4fCekKPTXYG2Ww4fe8
wCWaTLfs5LIU2t6dSXJf+nsLlLmAsFa0hSRjM8u9KTKohPzeCoO4KGTvaCGD
j7RZD26n3VZTyJmkpf+L/7q6L0rdQG7EKEIiJdlghVn4SE5VFoXLRoHHHnsM
VjBuvfVWYKMLCgoY0bMKhULqliLiA6TNIqLG5s2bGSNVZWUl+aeioiLGn/bs
2SNtaxHxwtC9WnD43ur8ObLxbEEjp+TFS4azUp9iVNFSYS3JNH8BXlro9bPE
RiIN4ka1LJv2eVJ6ZnZmZqXeAsc+0clpiW4kEmMlrMevk8myk2nyoXd5LFfc
EUd4UjCRSFx1io3qEehDni2x6A6s/yeSMnMKldVaZvIBo5IpoiYkpzMT+aUS
fSO+zVr6zZOQmZ1Nr9ET0IsikcRTf+Hoovyn2YPYvDVPnNTtlrp13Azdq+VT
ZSmvVupTFAV8pvDrRdiEmX2wrZjfN+9q6t/6H46tc/ImYl8tc8e2OB8k/qGG
sTFlM23PSu87I9giJOT4j4eTVFMHw3tWUkojw97lKGkpyk2tep2+Wa/XVVer
Ww0GvU6trJTDAx/v7pA0cwBMTOB3SkZaKGl2s8lkaAUYjAYdvDUWsSDCAO8v
Sa52Maj86mNqibdVWiicFX7hBedsTy0kZUmOOsWevmAf8mFpVvEtxPCR4E1T
QDOFyfCrSfiu8KYMwk2eRjeDxlarda2GVr26WinPhhvoSbcO9wy4Q+DLkJ6c
nApITs4u1wdzUQhgzXlEvklkgHfUWkpSOMJl107Ejq11O2NrvUNolkvAeHGa
ME5tlnEAXwYDFC4bHYqLixnyRUWFN7r7kUcegT+/4447gMmWtrWIuKCtre1N
iNLSUqlbhBieAIfihhtugIepKVOmwAeMHz8e/uttt90WL14VQlrYXi2YrpBB
s2K8WnKqA77V0nHm043/ZisbGSvHVhzOtTlGiEn1h3pm0rbHomluOYS7GlQk
Eph6Q+vik7VUKln6plQeZ1Gl9bhL+vY90YxEYsi5STnUxjLwGslMIhiGK+6I
IzwpmEgkjjrFRvUI9SFvVl4tz8JSfxNkSspbZKwqzSzXktXSI1o9Uqr4NtNW
niZk6sgfM6nh3AlqE4pEEoXZ2l2syGKPXaCs2Jpi7I2tbVPEeLVBSbIkarX6
8OHDsOsa79os9XoRNmFsK0aZMK9vjtuwo3nmtRzybF/BdPuZXeB3pD7dcGCq
pgYBv3zqgTYU+6wYroIybJfo4ew0qayDaXtWqnyZczB4k6lk9vBi0SoK05M5
X3qRP8ozINEzMGgDD1u0bOG8JBEBw1Av+feshN7M+faspNl3eFc1eKD26sZc
dYo8/UB9KISpVacokWenJ3OePBneDJtCMs8ARXNlJuNgz/Gt2sKc9CS+7vRY
ZwOUtwn0DJ9FDeaikD8NW+0RnIEH4LZcGdj3CecbJfPGF/BWUfO3KBCy5WIb
L870O0HBkGRREgNJ6OnpYSgbkydPpv567ty573znO/BfZ8+eLWFrEQgEAmbL
li3wAPWjH/2osbGxE+LMmTOMhC0o/h8hBk6vloo4CsqrxezWLw58wilxLNww
Rd0w/G9Iiz9UldoihIAW1eldhh9UJBItYMav2tEilDyKKOT6RDMSyZ8WgCBT
qTcZDUTUi1EHSc2kzMsVd8QRShRMJBJXneKieoT7kB9LdQlPIl+o0V4NFjqR
ZJlfZKbfFYSqILLNtOgmKquDB3VhJhWLdOwwikQKgNOFH9Zsycz7J3vI+mDV
uKrjcqfLKXUbPUTOq6Uc29WrV8+bN48KIqXkWalPXRTU6bOXflCvF/sIGFYM
fr1IueegKufls5bS1zjljv6t/8Hbvpb6jIeKQUkNmMn0zC3wUDy23CvDwsN7
KrR5IS2Ttk+zhXPR+NdctEKGgGl6MD2vMuf9PJVXdIXfKIHDuES6ZrVK6UXV
bGrkTt7OgHg5ZdH61x34BElTIWvPSvpIng5J1/BaEt+rQHadok9fqA+DADO2
6srpK3TIUFg9FBxboqP1eDVkM8jtL/WVASxgMrDOcEKDhBzeBTg4T0Z9BtAb
QziH7YjdudKN22ynNpnXc2Ri8YTLHl7ptlulbF4whBAlG4IwC3+RLckiVTbK
fPrppwxlo729HT4gKysLPuB73/sesOBStRaBQCBgKioq4AFqxYoVubm58CdF
RUXz58+HP1GpVIHrRYx4gvJqSceWN+KImNicu1TzSdFUviC0lstnpD7jCKKW
UctEZTRpFo6H9C7DDyoSiZbBDxJyaQGucqb7GrVIJI+rLyLqxRugxRF3xBFK
FEwkEncsk5ionoB9KAhm1FUr5DnZydy/QXru8InQNw7D9ZnMg0W12QgJ0bT9
5migSKQA1F84unRTEudItbzklfauc9I2L7xebcDln5zarAPa+Qv8SaFQqNWx
EoUFw2fF4KUfnFaMT5slqnN4dA+uvc5BsSoWuEyxFVAdFP4XRoy3MPBQTMmw
8MsgOFyTJqn5dFE4hQs0jMDjdiFN96MJvKBB2bISZbWuWQfl0+ZPv0PXZrki
M+nZ2svPnoTW2KeXVCoqfSgoKiuVWk8+G9gWe6OL4Z+jkvHCSzn8obCgM6G0
PL4E4Kw6gzh9/j7kglhGkeABVKpkmwnaS0OPNgtMIfWbdJWb8XLZyFz1k5Sa
XVKp1DU3V0JB13K1CRai6YG+uNFgMBiJ/1gw2pQj0EUhzw3Ouwsn9h8huAfd
jvNKy8YXOEcny5ZZTolm2mHXY/lU2dD0WL5AWbYqi4TZKJCWlgarFrm5uR9/
/PFfIHQ63W9+8xv4mLa2ODa7CARiOAEMCpUu++mnnwZ2hK3NAhfj8ccfJ/85
ZcoUZFkQYgjZq+XTZgF2B1Z5ZEXGyrGcuseWqgUmyxWpzzsStFIRR4w8AFCQ
EiUJBhWJRAuYyVT4Y5GgyBU4XCe6kUgWnJ6flhdC+eSIO+IIJQomEomzTlFR
PcJ9GAyYxairLqfvPk3I2nAQcmoJrctpG655AsxEthn20OmbeUGgSCR+DMYL
63e8wzk6zVvz2FeaYpcU4bJD92rFSLIha7Ng5M/Kytq0aVP0eyYg4q0YFTob
0Ip56+y+2L/9He71wvJE7KtlLnOn1GcfCn6FkK7NmmAxzfcn2lJ3yLThBiiT
jO9gOIULlY6VPm7TXlHhtPd6mdQIbIBsShK83IABfWfGpGwFbQi36Gh2MFOB
w9YtuQQW9Yytzc2elQXgv+SpwLY4SUkkZ4D3rKTy9ML94zMrHqpltFSrOFed
wZw+bx/ydAx0KRPYudMNcNb0Qo+tgk1hkgq6LeB4WuJC0178ZVZSV7kVTmwE
rDPtfR+kWtNfLwZ1UQjgNwj09+AjAfzC0f6tr3MPSmsTbDWF0cwuGxazJV6S
FanNso9n1CwgySLfOWqcPHmSylrw8MMPg8vx0ksvwcpGXV2dSqWijpkwYYLU
TUYgEAg/wF6cOHFCo9GQ/2Rrs+Tn8DEIREAioc2StHXWLyt5iVMAmbtqws5D
y83Wq1KffViBnES5mhbmA0d1epfhBxWJRJfjyqkgUjhCCQ7XiXIkUjMG73SW
KitR8IS9eBbfc8UdscOTgopEYtcpMqpHsA+50Ramk7FI4GgFO1wHo+2l4kkh
C50I7LYPMvfcUYluMyxE06KncIs/FglDkUhcGE2tW6oW8L02Wrv9rWhml40p
r5bUZsGQzjiYam08arNiVn+QcjTlv3M47INue8Nec9EMbjFkXaJn7XB/l9R9
EBzUkMt4jQgPxdSf4KwvOVByWnj/JupgOBrTnw8HtndQTh7PX7SF/hFS7h0h
Lc1KWHHNUfHsyuiBltGUGO0Kda1Go7G1upK+OyX5Lo+m5SYUqsmaTSo5bPSy
PZ/S1jV483LDaVepl6TwWy1P9m9PdhqjSk5LGpBOLoFh1RnE6fP3IScMg5KQ
KtcZLOAmt1iMzVolfedIIvUE7V2hx2i0WvBB3FRdSHvLR9wAFshYUNnvLSoZ
3LUeNZieyz1JoffcDyb62XlMmPiLQl5yOK9RiY7j5IcpeMuJ/rJUzoHIE8y/
50OXSdzGraESlM0KzXIJGy9yeKesGPw/AuqxAQNl3UiVjTonT558++23ly5d
Cowy+Cdbm2Ufg0AI09LS8gJEfn6+1C1CjBT4tFkEIihC8GrB5yK9WlDrkdPl
89f9i1uhXf3Y7iOrLAPDJbElpBDSc7SaYBeR/FNQkUieIFt/DelUkC28W1ay
b3uOwehHItE9+kI9JOthxmYi7AX810SGDXHEHXGEJwUTicSuU2xUj0Af8kDT
RbNZigGc9paU3OHsuPCOZqykvkbRbaZle4C0WSP022MrGzUoEgmmu69j6/7s
D1aN4xyLFuU/c/rc/og2IIwurYBXK0aVhT1citWrV3/44YeUNkvVRrU/LrRZ
smdIK8aXNZ1txdgvGTk8d8eArSbfvO4pnhjayZhqtatPQEKMLagRmz7o0V7q
+RRROOsLPbs1JMP6DoZVO++o51Eg4STqObR0W3T5LiFTJstOZeThSeB4CwYh
ctWGzNtCWkJdooXMFDKkjabZYt+elfAoTb0khQd5PsglMOw6xZ++QB9ygzen
jxVFOZHdCDaFvNlwvKt+aFc5IdXTamajiYkBPTU6V9XejhV7UchbBrKA9MT+
wxT3oBu/eLx/29t8qqylNAW/dDL8vxsSkbBc4uGsOaAk60aqbGzAqc0iEEGh
0Wjgu2jWrFlStwgxUqioqHgSQqlUSt0iRFwSBa/WivXtOPQ5nyoyb80Te47m
9VniP4bWr83Sd1fBYKnTKwkGFYlED5jxL0GFI5Rkan8l0Y5EordkbGoh6b5b
mlVw1Eum0vOLHHFHXOFJQUQicdQpNqpHoA/5rnE5rQkJcqXOE4qEWYyGZiV9
d7Bs4nzhLVTA8SVqj5ttaq7OhHvYo4WKbzNNm03KVnj8atykhI9MLrGgSCQf
RlNrufLTObLxfG+I9tUU2HFbeH80NK82ZMd26C4tqc2CwZxRM3VGcaTN4oTy
TFkx6iUjZcI4twNjGzK2LXP1XR6oWsinkJjzJg3sy3Z2SpypWAw633BD02Yx
WlpRryKKN0PjWia0igKOtKfkU0shQ6Qbm6nHgb3zV5ytoIX2wW/WmHgHySRY
EObCUh5AhUworPbbO5NaLnCoTOk1K/T9JckhEZYQ/ZmI6PnkGb9MfsG7BIZd
p/jTF+hDPlrhZEo8v1His3o0I85JksynkdNsEGerk3JUeMBLk15CWVyRF4XZ
26QCPHxxO+123R7Lllm8Y07BVHvtDveQk/BEyGBFR4/FRUiyfKpsWC4TIlwg
bRYxdJA2i0Ag4ho+r5aR1oChzYbg1XZ2N6/byZ3jkcxysHV/tsF4Qer+GAKQ
NguncqU5X95l+EFFIjFCazxkK5oFokeiHolETx9HNogR9uKVlDnijrjCk4KI
ROKqU3RUT/AROM2V4mKR0suJWwDKEJjAG4tEbIYuvs2BnWhi6zQUiTR48XJt
4e6M2TLuMQeUkqr5Q899HbJXGyOOLVnVjh071q9fzx7GqdOMfW3WzbMAhDJk
MJQVg18ywobMyR9t5TTUWyvn8KkloPTvfB9vPg6aI3XH8EIlVKFrs3A2G58M
i+ngPNT+NRR4KxzpT62WMOnKacMT8RVoyEqAN3YksChltBQ8nndL1erCVEgG
Dfy2yKSUc4/M6bLKVlYWcZNOkco6MildpjX4D4WTrHqXJ8CLHWgJcHB1IcNi
pparVDLqFJK9b1Q56hR9+oJ9yN8vemUmt7lIyJQrWv3nQNuzsrCc8RJ2bHZJ
Nbyc2NKsZDY6u1ytkkMmxqdd463wuVC/LlPoGFMQMReFHtqdEEi0j2PcAybb
yc3mwiReVXb907YThW5b0NvWD8VgDd1mhd1yCeuxfJKsG6myMYmTCBBip7tH
IMSDtFkEAhHXRNmrPd9yYuXW1/ikElA27Hy3sfWU1L0SEv5IRZo2C7tjCZnE
MvzgIpEGLTpmSIknZBR2mcl8cT6iH4lE36aERbLM50pyxB1xhScFEYnEVafo
qB7+PuQFb2VqnuyfoMKBqFuC/ysy72Ze4iORBi30RIKMY6k4qBEbiQRGsjr9
QeFxJr/y/bbOhmBrHqJXK8axjYJXK1A526ulzj2WtdlBrpeM5AIQTkPWT0BZ
MbYh47NlsDnDO2r7d74voNCaN71gO7XJHZMbX/ofeTjbedjAjB5MAEzcaGIx
NKsJdM0GsbIjG9zSrNP6dqlUaXXeRDp8jWzVa6vVaq26ulqtazWF/rO++kwG
T/KeVoNR8Ge5CM/p82MC9atAx6g8VBO/wmgivPkmmdMGM+p1WoBO78k7y9nq
Zi3RaK3OEKj3LMZW0M/Ez6vAz/NUOBjwosALi9KH44aVnvQFrZqBfdnmdYm8
A8u6Kdjx9W6sV6ieMCFGiRVvuYZov0SaLbbfARO1S4lAICQBabMIBCLeib5X
W998bHnpTAHlZOmmpEOaYou1R+q+CQa/d0PbQxlenp9JLsMPMhIJeCSV2TTl
zhNpaYISHfjCTX1IEIkEGqnI4Qh7kVVq/cdyxR1xhRINio9E4qxTbFSPUB8K
9gyzbV4SkjMVWr/Ei+n8InlydklhJl2/Ts6uhuOWxEciDQ4aquUcoUipMq2R
5vSOtEik7r6OvcfXLdwwRWBskW9Pa7l8RrieaDq2AV1ayrGVxKul+gQM9eXl
5UePHo3wNQwRuM+d0EtGhiGjsBIMEJBWDDZkbFvG2Vfg5/BWTf/2d4QU2rxJ
1j0f4heODn3dcVhp9b0fTNdHQg1ExBXw6zkqkXvMAdv61MAbd8YX7n6jXbPF
vPllocFk/WTsaJ7b2j0YPiMVrMGKpuUKymy5+PVYhi1DIBDDGDCjOwvR0dEh
dYsQCAQiOIL1ailtdiheLfjdM42HlpW8JKCiZKwev3HPvHOXauJkWoUrfFlE
IY0xbGAWkzcUySLKl5YiEmkQM3nCY9RabXV1tU4/5BCgIUQiBRXVE1rbmnVq
XyiSivNXYNk5h8jMa2zVE6FIulYD5x0STJtxiyfESOUNhWrmrnBwJEQiOV14
beNBT8oU/vQFoKwpf6Op7TT5ldj3aqlRNDSXNlyOrbRXVjyMC8FpyEhbBkNZ
MdiQMV41snuS3XV4x5mBqoXmtbyiCpEZcjp2eCXedhq0MRY6mUqFXYLE2REP
nG88s7I58BckAFf6s7Sna4eLMuvGeu26LwcqM8x5kwRGD0vhc9ipYnCwJAZL
pM1i26+wGCxhs8VnueLOhCEQCAQirjlx4sQCiNraWqlbhIhXpPVqz7VUC+Sh
JcvC/CmVR1aQ0W6xPO9qVWTHtcaFCCt+rT5241HjORIJjFX6SyfLlIvnr/uX
wOjxwapxmxWZlwy6uPBqw67ECju2w8mrhS8Q1ZmwIaNsGQPMB9uQwbYsoDlz
mtowlcy8boqAxuKVWY6sxjvq2CJtQMLYXVTqmyRZdRirRcQj8J6VsanVQyno
kxRc63ZiGY4nGeuz1++17ppnlvPmLvAOF6Updp3C7XQEO1bA42FEbVaw9kt8
baGZrbAPlYio0dbWVgsBjLLULUIghiFdDZqamhri/5pCesawro6Oji4Yz78F
vFzc3MP4huefPcPtAc/NzYXzaRQVFUndIkQcA8/iJPFqO7r0pXsXZqzm3kud
KtkFz+w+sqqts34w+Mi3aPSjUeX1cOBMBYgRCpyZFs4qHDvERyQSy9N0NrVr
th9cOn9dgvBwMW/NEzsPLe/u6wh2rIDHw0g7tnjwwbFiXNqhOLZSX/DQgS8c
w5DBtowPmw+7D3hfkoBXwdu/Aybb119YSlKEJRdPJG3+NOv+JfZz+93W7pBv
0SFgrshMnp48PfWzAwNS/DwiZjBDaW1StbF4N3QVpk6fnpw8fXpqxXmz1I0J
lUG388p5u7q4f/s7wlGynsFBnmhVLMBbTgyKm+uGZqpCs1nC9gv+Z7C1CTcy
cAcj4pyXXnoJVjbq6uqkbhECMfzoyR1DPWSJmuDVCrypeBQXuRqevSnxhjSu
48flaoZ4JrEG0mYR4QWe4wl7taQkCwuz4fJqTZYr+6o3LMp/Wlhy8UTSrn9q
6/7s2saDVltMTdQHfD7O9OM9UrcFIS1dh6f7/d3yGPR3Ww8s8rVvuqI1BhtI
o89y9ZRuz2ZFZtZaoShZX8LqGSpNqZjBQSqX1smlx7Kd3HA5tgH7obS0dMWK
Fe74d2/hywobMtiWkfAJswxDJmzL+C4T+HVHu9a6/1OzfHJgkXbtxP6yVNuJ
QvzSKbe9f4hPCgKBiB1cpjZ7w94B5VJzYVLAocATKFv8il1TynhfM0Q75fK9
rRuCvXJSwynjf4SMS/AdohizRSK1zUGEDaTNIoYOGBPguRwYqaRuUYyBaWb4
pdkCHjlVmJ7ccRxa65gFSq6DzcUpXMrsjOKQfjqmQdosIuzAk0Bq9sX2agXC
jcLi1eJOXNd8tHB3xgerxgUUYcAxq8r+s/9kQVO7xu7AwjupDgHz2fLk6YBU
xYVYF7sQEWXgPLQRWOFZqZvDJg4ikQZs5oaL1XuO5i0reSXgUADK3NWPbd2/
qLldS9UwdJcW9m3DCNvDDdbVDdhgMT1MDf5r167NyspyEZnA4xr47KgLR5ob
2JbBIi0ndhYOFqIs2kCvrXan8H5hTJ32i/9iKpn9nNLZ2x6URoFAIKQHtzkN
9fbT5daqBSL1WE/Z8KxV+ZmjVRNrpiqMuAKJseLHOqntDCIiIG0WMXQ0Gg18
F82aNUvqFsUCmNkXH4s1FPilWSpyFfw9GA27Q5HBpbemNbEqqSvgUmbHLGgZ
jpI50mYRYQee+cSCV2sydylPbvq8WGi/MLjMkY1fWTqr4vAKrV5pMncirxaB
iC/AKGTsbdM0VG0/uDSn5EXhvb38RfbIqrL/HNVuG7CZh7djGxCRncwmoDbb
39+/cOHC0tLSSJmf8AGfLHxNYVsGmzOGXWN/LmDI+MwZ26LhvZdtX5f1l78l
Vqshy/pn+ne8ix1eaaurxDvOuLC+od/hCAQifDidve2OC0exk5sH9i6ylKQE
zFdAexez/umB/UscF465cHuQvxoHiDmRoKYHiOEN0mYRQwdps2xqlnjiXGdk
5KoaWmogsTStTNOgKluQljhKICMBJ1jdjFEc5Gp64KN6NHlcR82o6eGrN765
cOHCTojW1lapW4QYDgzFqxVwafm8Wk6Xlu3Ydhqb91Xnf1b8vEiRlizz1/0r
b3vqzkPLa+oqLhnOYvb+oCfdCAQikvRbe5vavj6q3VauXLqq7D/z1jwR1DMu
+yLlsKa0p69T/C86w7S0MwqIOZ1webUBtVmLxQIO2LRpU1gNTqRgGzIX3ZbB
5ozTogUrzwqbM9ii4aZ229db+ytmm9cmBKfT+uLr+r94w1q1ADsmt2l3OC4c
wzvOOHsuuawmcIpBPn8IBEIEDsxlvoJ3NTpaNfZzSpt6C/bVcmvlHEvxK6E9
xZbC5waUnzkaVZ6aISQyNWFAfF+KF2ORHjvSWL9+/csQbW1tUrcIEX8gbZZJ
l5IrAwGTlOKGoGol9V4GYzKgtAY9NYkcvzOmrAFtyINABEcse7UdVxr3VW9Y
sTVFbEAdvXwkn7iydNamLzP3HFt9VLv9bNORi5frunou9Vt7XeFc/YxAILyA
x9bS39PZfbG5vbau8bDq9BeVR1YU7s5YVvLKh3n/COEpniMbn7ftrUOa4u6+
Dr5fjDtEdmbkvNphps2SCNgyJz21r4BtChZhW0ZjwGxvVA0cXG7e9EIoIi1X
PgRz/jRL8cz+ra/3l7/Zv+Pd/orZ1l3zrF/OtyoWoIIKKgHKnizrrjn9O9/v
3/Z2/xdv9Je+Bp5N8/rAKaNFPZ7yxP4d79nUWxydDXFqpyjETwCCsllIj0Ug
EEMEabMMKjjTvbI10yU1QVWL/3/23ga6kau8/3fCa4EWSuG0BdrAoVBoGoWe
lpdzfnCw6A/6p4AFhFKOY+hCvDolrRtDi4NI422cYFCISZSfkmi92ZUXr9zd
yJDISVBIdhIQyUpLpKxWWa1YRetVnBXeSLvSrmTv7Hq89n+kkWaeO3NHL9bL
SPLzOUNCpDv3PnNndK/vd577PHEXVeKNFIMVJKkxac1MogmXiCCbgnZe1fIG
nMudDkQeczw2VjFXe5WH6f/1ju343I+m+3/s2HL33q33OL9p++kNOx/6T/vc
d6cexgMPPCoc/C9lx0Pftv1syPrANy3/e93EzL/c/pOv5PN2beg1ivL4/q4v
OffffviFp86zOe2WpPVS/ZJ2YwvbDQ/4XanNritSnCvnslVaUrZWTmfFFlPH
Lzz/yDJzR85xXUOEIDzwwEPzIzv5haUHv3P+wP0Xjx9YPX9Wq3mnHpo9Z6EY
iyBIAzl27Nj/AZjN5mrOyibjPsbtdAi4fJFE18RDTUY8dvNwGddZncFosbsi
yVrdWbN2ml+sEBuBGaM0OGAPVKwUQZAyaLiqrWFhu8q9uBj+VeCB6Udvvm3X
FxuiAuGBBx7tcNz+k6/s/cVt3pBr8fRxrVam9dBBq9pu1WbXFRPZmiJDnOyu
lVNQCxNTw4VZOdlk3p/2mcmlue/lpq7VXF/CAw88qjzyzrF7/3X58R9ceM65
kjiyyl3QZOqpiVrnqXomrAbOWQiCIPWTjXnGBnQUkVFv8iXzWa9k3w07Y1qb
vDFoUqrOHK8pBxhJ0mOmdJvZE6d9rjO5ukbuRhAN6bhVbSp9MnD0sYee+vF9
P/33bZP/qLm4hAceeFR/3LrDsOOhbz/ssR6OPnUum9JkoboxOn1h+8ILLxw+
fLhMgc7VZgWonVl+OhOpZ0pqALnUxRf97HOzy09OLD80kt9kXUuyITzwwKNJ
R3bHF/NK7M+3nX9m8mLkce7l6OpK+4qxG1Rg65uwmjdnIQiC1AfrsZXf8G9y
u+Qyo7kzE1lFnMO0CzTUdTVcjFoprR1LsmGX0r7s3Lnz7YDZ2VmtLUK6ls5d
1Z7O/C58/Nf7D/7E8dgt9zi/ObbToLn6hAceeOQP68e/v+ua+3767/se//6v
Ant/Gz94bul0KxeqNYGr2k7XZgXU+lntxpV5JLSc2FYurJxZuPii/8Lzj7IH
p8//+r7lJ8zLj9ycm70hu+frWfuXs5NfyG7XXrnCA4/OPbLb+7I7r8lO9ef2
/uvSg99Zfmzs/JN3nj9wf94hNvrLld8dXV0607IJqHrqnKrqma3abc5COg7+
D4x/AyQSGJoSaR5Ju5HmLlsBPdOBImOCoTiyFq+nxjCzMkK2gSo6bTi0OdJ/
WSwWeNm7d+/W2iKky6lpVVv+r0cNF7XnLyz/LhULH3/m6eBPf+G9/8Enfzzt
3rbjoW/fNfON7+/60s22/++me/6+UREy8cBjkx7Wj3/vnv+7bfIff7D7y3fv
3brzof90PHbLQ0/d+bhvly/k+m38YDL94srKxdasVatH81VtO69t+f45ceLE
qVOntDakMZTp/zL3t84HbMPTFvXcahpcvXh+9fy5vIiUS+GBBx4VjuX0Kptr
N99XYeQRx5/656lGTVXtPGEhnciWLVugshEKhbS2COlWWGd1GbLk6MbiWpte
K2zMAa9gzB1PB6CEaCgEiN0oSaaSwK13d0/s3gqgNotoRStXteIKtOJCtZqF
Lfw/5VlZWTnPLi0tnz2XTZ3NJfHAA4/yx7ml07nlsxcuLHPcysZ+7E1FXN62
1cJW67EcKTedVZzU6pzdEARBBBo1NzVpqsIJC2kBqM0i9ZNMJi0AhmGUZWL0
Df75tFjDpuEBg7rcONyBQVPTAVGHHnZGhI9spVRdRou7Hmm2osptC3RkCIiN
gdosojm4qkUQpB1o8yUtrmrbn+pv5YYfKq1/JQiCtIIGzkTlafg8BdF6SEY2
HajNIvUTCATgU7R161Z5ibRH36NEb/fERN01GXIpE2fllUxHpLVX0yC4uGVA
P+yQflDZkF2vN3ni9emyQlUBm6qS3al50zbIjh07/hjwwAMPaG0Rsnmp/o+9
Df8JqvXf2giCtIIGrlsrgqtakUQiceLECa2taBc2cMdb+dwiCLIZaPjEREXr
4RZBiqA2i9RPJW2WY0xKt1ijTxFFNuag+IPaQg0QM7sNLqQSc9a8OaLMIki7
s4G/DLX++xdBkG6j4QtYKloPtw1j+/bt27Zt4/tNa0PakUY9LVr/JhAEaQsa
NaTUhNbjKIJUIBaLeQHnz5/X2iKk86igzdKcZi3UffeUkgYfSrNyWNewWggI
4yZJAYYgnUWj/qrU+k9pBEG0p1HjSa1oPY42nYra7MrKyuHDh+fn51tpVdvS
sgdPfOw1/dlRWM2+fOHYU+xvZljvzvPP3I8HHi04+Ift4rEnVy+1dHuFQMt+
8vWg9biIIAiiMeW12bhLEWlWZ1b4zBZgA3J3UL1lE8VOrY6ATcVntsCwq+My
pyHIZqSVf6m2/g/46vldKnbo2P4nn51+7JnJR56+Bw88Wnvc+2z4562JIdDK
n3w9aD00aklFbTaXy/EFpqenW2lVZ6H189siVl705372X+dsn8UDD02OpZ/f
cmn1ota/g1YjjDBaD3IIgiBtzZkzZ3YDDhw4AL6kJK4asKuEkFVos7oxSlqx
zUzcPVZGmEU1G0E6Gq3/7G0dL7zk3/uL226Z/OyN/+/jeOCh7fHAEz/U+gfR
IrQe4dod1Gabjda/gAZw6Xxm6ZH/1lyawwOPpUf/p2vkWa1HJgRBkM0BF1FI
szpnnKOWzYbkKa5MbvQClchGHBWE2QL2yCaKa3DixIlHASdPntTaIgRpFlr/
7dwYInGv5X8HNZfj8MBDPL5798fZi8ta/zI2zjq6EjUI1GbbCq1/WBRW0y9m
93xdc1EODzyEo93kWa3HDARBEKQcbMSukGbH1PRWn9kgK+uMbSKZsQJJj7x3
VNANu+nadzdisVjgte/evVtrixCkLdD6L3QKy+y5PT8f1VyIwwMP5ZFdOqP1
7wNXtdqD2ixShjX2bM7xDc3lODzwgMfyz29Zu7Si9Y8DQZDGcN11170K8Pzz
z2ttEdJVKF1heww2lexecZO8aJ2ZrVhnPmeWjof/pz1SXVIxLh1gnJYxk9Fo
HMgzbHEwCc0VYi5moqX/MjvstOCzBk8nxDXgEi7pmjYaigG1WQTpCE6dmf/B
7i9rLsHhgQf1yC13wqyJNJldu3Z9//vfR20WobL86M0yWSy744vsU3euHHuS
e+kQlziMBx5NP+IHsz/5GsqzCNKtbNmyBSoboVBIa4uQrqJ6bTbBKCKpGuzV
yakqcDEg9uqqccFNBhx6itSZP90eoKcvawlpugJr8fHfuYcpoq1qRN/19ZjL
pNPp8+h0JmdswzbVX08S3vGBDd5r1GYRpP156dTRbds/Q9HErB+/x3n9Lw7s
eO7YE8fiB4+/9BweeLTmuMf5TdRmkVpBbXbTwi0E5ILY3PfWlk5rbRey6biU
eQnlWQTpVlCbRern6NGjVwL4P1zFryjabM9AQCHDcXG3UhTVWwJ1mZVwA9Vy
OFJpn3/SZ1GYQJhdnxPvxvGYaYJxScxM+8w0a00qgSM4qOUOuzYczrcB9fjA
dRlsGxx5UJtFkDYnlVkY2/E5mSr7vXv+78Meayb3stbWIZsU+8MjqM0itbK8
vHz33XfPzc1pbQjSapYe+o5cmL20qrVRyCYF5VkE6VZQm0XqJxAIwKdo69at
4lfZgFKb7TFYPFAoTYacVG9Vs6cuV9WkB4iWA/YKwmraR0ZzNZjGTDKrLAEN
1m4x5zCtb4alfF+UbGuF3vNRrU2MAcG6jnC+9deTtoH+tdCtrYzX670ZEAwG
N1YPgiDNgFu9+GPHFpkwe/ferafPYto+REtQm0UQpErWlk7LQhmsLaW0NgrZ
1KA8iyBdyc0336wDRKNRrS1COo8y2iwXd9KEw54evdHmcLpcjjGjShSBHr07
KXN1ZdPJIumCFphNRDxul9PpdDicTCAuKx2wSGprYY8/G/ExfFG73eFye+Jp
Qk6Eacj0JmdxkZYm0m+1XptN05Ttnh6di7xWhhqLdsAhE0w5jmMTDOhugy/N
fyZrk42HPA6bxWw2W3hsdhcTSGZrrodNxvlb4+BvTB4X4wsls7ISIRCnQd8R
AXIRBKmVR56+RybM7nlsG7d6UWu7kM0OarMIglQJF/NABez8Uz/W2iIEKSPP
okc3giDI5qWMNitzj6wFU4wU87Ihafe6zmi2jSlisOpNQD3N2oGuahg2GeSl
e8ZcpSiphOupISBpmoR3qC1UV/jbWuESlDgPebOZhKwk1Tk5L+EmpB7kYg61
fhaF3oTPQYtrW2jUHau2nmzENqzs7DwDZpd4f9gIqEc3Jr8kBEE6n2R64XvW
T0AFbKfrO5iPHmkHUJtFEKRKLj63D8pfK7/dr7VFCJKHKs9ePPSA1nYhCIIg
mnHo0KHXAK6//nr4rUpAVEJFLP4Lun8anTK3z4idunefxOgqCo2iW2apUppr
qZ4puuYmXTZLEYcUbyFNRKBVi+DaHNgQNZaBkP9LDhejFtabpcJxl4lWREzN
xnksarpsEXtBmi5fDxtz0foZlLIXo6bAWA26YVelYMAIgnQe+x7/PpS/7pge
YC8uaW0UguRBbRZRwjDM7Owsvj9CZFw4OAW1L26hvnQYCNI4lPLs8sPf09oo
BEEQpH3xWOiOlJI6p/hkwC4Lfcw6q5Bme/Q2YX3FxWixFBTNUMOccmw2nYz7
XBZCKnbElCWbRtJG7bBS/i8l9HxhPUYxf1nIRpdeDYWEayG74ludorMKQRLK
1pMYk1ei11GKredTiYE4DEZHpBWdiiBIC1lmz5nuJZxmjycOaW0UghRBbRZR
sn379m3btl26dElrQ5D24oJvF6HNnsTUBkgbcSkdh8/n0kPf0doiBEEQpJ3h
fHYVf0u90RVJhhQ+sZaATIaMy843uwq6YzY0DOW/kjYbd5PFB8yhZL54xEl8
rgwhyyVcShuNNs+Gk2ZtAHr+L50pom4EESIAYIdxGNgQ6GW9O8HmY8cqdWyD
OZDIn8WlA2Q6NEPxnqjUQyRf6zG4IkWZ3ANi+Za02aQZ3DV7HcEiHn744T7A
k08+ueGqEARpIN6QC2pfOx76ttYWIYgEarOIkora7Pnz53ft2vX444+30ipE
c1CbRdqZtdUV1GYRpDv49a9/vQuQTuNfp0jTyCYDjMteCh5gd7pDsWThC9Yu
dxM1yB1akzD5FBFzNQJ9Pg1Fz1JmDBTXm5NiaS4CSuucMbncmWTkvp88NrlQ
3JFwCTcQRMUQDVnCZ9Zggx3PhmAk26I2q1LPepyxDAwYhwvYS6I3mwzBW1FI
ypaPFmFQVLsx+AcJ3qndu3dvvC4EQRrHTx69CWpfz8d+pbVFCCKB2iyipKI2
m8vl+ALT09OttArRHNRmkXYGtVkE6Rq2bNkClY1QKFT5HARpLIQfpiCaAjW1
ABG0lviWcwHHWdEt0wL0QBMQckkf0YGQwhNVJZ7qcKzzI6ISsrMYzjfJQL9j
u8w3VwzbC0RUej3iGcmYx+20mE3GAYM8okEpn1oWSr56Sz1LYtRmEaQ9uXXX
F0Th66Z7/p5bvai1RQgigdosogS1WYQKarNIO4PaLIJ0DajNCiQjAZ/PV/if
wpOyMmwykUgkIfn/LiPmcdm07Iz8f6ZbuW++kSwtLT0NiMVqC82qjA2rM7ll
vRcAEWv1FhiEPzEGBECz4G6bDUC3TB9wyyRiHehtVIdNjmWT8ZDNCIVFnSve
8eKsD8QWEMP5klr0WII8hY3YwbfFnqTWky8c9wxTo94qaoCuzvoxTz0XtWm1
2fqGrHUctZCmwl5cgsKX9QGj1hYhCAFqs4gS1GYRKqjNIu0MarMI0jWgNlsg
DdI+GQI1ig1cjB7qUxExVTwhQgsnKpMcO4lAIAAvZOvWrTWdnnDLXVWHnTJ1
NwuDHphhvIO0BwYvYAoOtWwIKIqkW6YHbLDXm335wlkRmcsoFHh77JFOD2uQ
hfnFxCgNIfCp0CEQIkdYMTQEvR4u7qbosrpiUR1xL4i0bia3TA+ujc2qzdY1
ZK3jqIU0mWR6AQpfM4/dorVFCEKA2iyiBLVZhApqs0g7g9osgnQNqM3mYQOS
AlUKWFoLaQvNXVA3xtAKZx3yDfwFBhydq/3Vqc1CvVTAIdtZz0Vg8ikGRDTI
BoA0pxsTYp9GQBeTd4G4U2OeJCnAEhoXF4fevHXFRG0LyOgEoi+x2wQ0Ppvs
50/4JBfjRdDrIQTbHp3R6Qkl0/nvIg5J0tMJLrJcDGjxOme8LsdLfqF0ErC8
vFxPbR1DvUPWOo5aSFM5mfwtFL5+9uSPtLYIQQhQm0WUeL3exx57bG1tTa0A
arObE9RmkXYGtVkE6Rr2799vBZw+fVpri1oGK7pJwo3bBtENjP++6l3sSs/P
ApQgpSE7TePQjXX0jvn6tFmlRiQPA0vKpFLyqfW82ydQCo2uQi8SEWhNblCc
iHWgcyc4QuMitVnGBB1y64qJ2g6w0E9SbxHlbR8IFtFjdMLHMOSAnpKF7lKr
h8gOBsVzKKqX7gVR2BjBPfHV0sgha33Tj1pIU3np1FEofD34yx9rbRGCEKA2
i2wA1GY3J6jNIu0MarMIgnQ6PnNeeRswWTyRuA8oD8POQMTjHBvOC1aq23uV
EM6EEpYA8dd+OmCjlRrwdfiaoC5tltBLBW1PHgaWEJGI5FOsA/T7gCNS+DAO
vT2dIBgnGT21oEGRrQ9YmDTHsem400zczzr33bcDMScQWg22REnFI8TtUg9k
kzHHGHFbxHAH1HpI72Wz0FlcOmYn4s/qhHuR9IC0bhv0+dyMNHjIWt/soxbS
VNpBm83GQw6LaUBISajTCf/SDxgtDibejeNOIuRhGE8e/l+hjp+zmg1qs8gG
uHjx4oEDB44ePaq1IUhL0UqbxVmsjeGS8VikHLFEukU3CbVZBEE6myRTIWdR
AWNR66sKQTmRoTOBDcJpn1yEFASrznccfOmll/4DsHfv3urPZRVxL5VRT2HQ
gwE7uClcDHp22kKFSZC4uUboghuDG7MHHIVvkmaY8ov+HDg7/g6RcWVLPZmP
YKDsf9pDak6UrScrk+90BuOA8udQvBcwrZsBo5VWSROGrPXNPWohTUVjbZaN
2020Jxdgsnu66yHOWoj0lR2/16PZoDaLIEiVaKDN4izW5rMYG6jmz/IevdHp
i1eurT5Qm0UQpKNxUWMnKtApRMIycHEXrQ5jpOifmKRGdzQzbf5asBVwLIl8
ozQR9KAowAonJlwwHqoQ+zTtAz6cBuiCy8JYB2Js1Th9Z3eJAVt33KGA4vkr
JVzju6VcB/QYzMD1mF4PeSPkFL/SmQp6HhGZ1uxL0s2tmuXl5VMA/vGps8L2
pBlD1jqOWkjT0FCbzcZcFRa0IuTg1uEQGTPJua/9yf8VkM/HqZz/mwZqswiC
VEmLtVmcxTpgFiNi4lVAN+xo6gSD2iyCbE6yybiPcTsdAi5fJNGh4QaTEY/d
PFzmhZfOYLTYXZFkTRMeOaeUEHYZM4p0Vz15h0N0GqwCIkH8gA+KrTBGQSkk
LNx0T7plZu1gHrVJu785j00lBb0r1KFPuBI24TORz6Bdcn1MOuhv5/VmZ4Ct
rp6Ia0x2ssHkiCUCUFO05LfBw4gTRFq3jWGxWGCju3fvrvLEzhrNmjNkreOo
hTQJzbTZ6jzMJfTmugehNoFMyNgRMdLZpM9lHx6QjUH8YGayu3zpJo/IqM0i
SlZWVi5cuKC1FUjb0VJtFmexjpjFatFme0p7FZsEarMI0jXceuutHwHEYjFq
sWzMMzZA84zTm/KOb0Rynzwll7w2h6ZL6MzxjTpuEIE0pTnTE6d9rjO52lkL
2nSw6VgowDCegM/jZjyhWKJ7XkQDsslEIplM55G/juayyVDAw/C43S43E4jE
y/QAtR4uHfcVwkT5AqFEs9fVJTagzXbyaNbgIWsdRy2kOWikzWYdlMWSweby
ROLxWCTgslF2SQzUGAmkXWFdYwN6g4B+YMzd5lNY0mevpD8YXJEmuk2hNoso
2b59+7Zt2y5duqS1IUh70UJtFmexDpnFFNqsTjC98E/aGkPcktZ4UJtFkK5h
y5YtcOAIhZSvdViPrfx+WpPbJV/FmzshT0zESfWWNGzcdjL8aTkMlm55y4kg
WlKjNtvZo1njh6x1HLWQpqCJNsuG7LJnVjfskD20XNKnGAKIsORKuGwyHk8k
k3KvdDadjEViiWSC/7Lq1yNcNs3XFuPJ15mtYemZLliRKJxW/VmyxhP82j4Q
KhCJJ6t/hcalE3zLfNuJrOwcju8GvtZIooba1uNu+T4LNRxNk2dRm0WUVNRm
+a9SqdTZs2dbaRWiOS3TZls8i+V3L/DzUTzJTy3JdLXzEcdm+fKxwjyWqGH6
y8+a/DSSLMxj8qmk2rbbZRaTa7PyNNZczGOTKbQwKF9jQW0WQbqGStps0m6s
mCpJSQO2KjebBEPxCitaX2PMRogs670Kw+Xn0I6Dn+u+Bti1a5fWFiGbhVq0
2c4ezZo0ZK1v1lELaSpaaLOce5j8gQ/Y6QuhtE/2xJvcxRDKbMSh69Hp8+h0
Rie3nnWbxUWwXoqoQ8nSohtzRrIxp750eo/eRGTMY+NOalgSncFsd5P7NFjn
sEGohbdizB1PR1xyT/98ehFZ2Gf+LND4sCyFZZqxmSjDn84w5mCSxHI0y9cj
VuOMZRMeubf+sI0R8m66LbIe11vcVewyUOxN6NENmG0Op9NhGVNIDrqxJoW3
Rm0WUVJRm83lcnyB6enpVlqFaE6rtNkWzmL82k0xtvMTQiibdpWmEp2ux0Ru
HEv4+NmJMo8ZjGZ3iBiqWWk25CcUcyybdJnlw7vR7IzL574OmcXWKdqscgrx
mYlmLYFmzTKozSJI11BWm2Wd1SWgUYyTY01PSVgfstz0+bVPACo8hsCGX20l
mUrqj97d1oEtN0IgEIBXuHXrVq0tQjYLLpfrHwEMw6gU7OzRrIlD1vomHbWQ
pqKFNhuTbfV0xFQf2oidWFTpTG6haDZkkz4dGLMRwbVLv7K00mepVA/xQzJI
q+B0oNLwY/BIa0sy5p46RmIfqyxSH1gnsqFKvvFQRibq0RnopgyYHWpbEIyO
ClH1GHJ5PWAjU41nI7JA1/WnjKSC2iyiBLVZhEqrtNlWzWLr6z7VTWTkNAbS
doTsFeYxg8UjFibMKAf0+O2YWaxgUnm/2TxpD7FDpHnbQFCbRZCuoYw2G6Pv
n80Pc8Om4QFqMBWB4baPSQgWSsNOYXWTtpWmL6PFXcfoWUECsjXtrZmGoDaL
tDkdP5o1ccha35yjFtJUNNBmZflTyqcRSZKum6U1oLScpAwJwqo2Xu1ufGkV
zNLiByqL20srS0VYadXxCXr1k2dJ68SqXkuJ63q1/IC1QLhmlb9NOuoAm/YQ
t9Kg4jlWH6jNIkpQm0WotEibbdEstp5wU4LWUhG1WZmHgBpilmGgzepUzREM
N4uKbofMYkWjKmuzsl1p6DeLIEhFVldXVwDSF7K/jUtDj90jvcNLhlzUwc/Y
ETHJubhlQD8MXo1lQ3a93uSJ17sIyAZU3xW2U1KhRoLaLNLWdMdo1rQha31T
jlpIU2m9NpslPMl7DLZA2eKJMdJ5U1ixlnX1yS/WaEta3cAAdfAoroI5xRZ+
o9nucjnMwzLF1iguauG6suiLm9/1bzMpkhhaJI95+qpW1rrOYHL5QvF4xG2X
XchAiNZ6sTKjaZiaP5E/bXhM+ZXJrbrbQNbDjhg1VAq5sZe2V7R+UJtFlKA2
i1BpjTbbmllsfT1OmcYMAwO0P5RL2iznloUT0BvtTpfDbpYN/+LfzKQZxUID
JrPNoohLIKmanTGLFZFps9Lb1SJcgpHN8ajNIgiyUTiGEtPFqNxYFnNQXmU1
L9h1Z8CFVHxkzN0arxG1WaSNwdGsCjbfqIU0FQ20WXJBCndiUouTazeD6qpW
N2Bzun0Bny8Q59aTZnL1ajCXXNbZuCJsc6lOcrltAUOPj6hOjIEgX1cazEzp
LRLrJjao9gzYI/QrKq1q2Qjh7GQOSD/oGOmK5IxztNZ1tlJgW+UeWLNH+Ipj
yKh6evXOj8BhVj2WbNIDw2sP1BWzRQXUZhElqM0iVFqkzbZiFpONrvkT3bHi
CBv3WGSnlmxIW+Df0XqQGTbr01PKK80wMKXQWGzMRU6kRrqm2q6zWBGZNtuj
N9vsNgG7TfHuNd8DnqZNMqjNIkiXQ3Mzo7/uoZQ0VN4I0M2wrmG1fRsV0mh2
LizLHgEkEk3K3YEgtYOjWWU246iFNJVO02Z1wqJJvpzUm+Nwyz0bkC3eiDc8
XIRc9ZX8ZpM+i9ls4bHZLDaXOPSw6Rgp54oxEEjbZAIm6UEELpO+qs3Ks37r
jGM2JhBJZ7l1Lp3Psx2JCAmvS6mryXoGHNIAQL7BIcIRpD0qVskJwDiABsom
0KIRxI2oL562CqjNIkoymUwqlSpTALXZzUknaLPVzWL5jfbEaWYPMY9FSC8F
0W824CzNYxaLS/wTmmNjpJyrps2KqcoEmLEq3ku26yxWRK7NVqKZEdJQm0WQ
7ibuUsRm1JnpyRiUQ1P58DjdTqBsxvNhVzukFUKQ7uHgwYNjgMOHD8sK4GhW
ERy1kIajvTZbYTeo3OPIR/M4spCaIBuxk03I04WQSZnliiKbjDEuh9k0bBww
6NQjAcptkwmYLLG0rKjNymyG6PT5DaaeiGw4JOohrpEcIYmvsh7iSqr0m6UF
6Cs2RcQ2RG0WaRdQm92caKPNNmEW478n458PyN+/k14KisGcjQU8Dpt52Gg0
6GnTmIo2K9uD5iH+MFeZ+9p1FqNWVYkBXzNnmLbUZrlchh8vc22Rs6N5cKzw
Ri+VyuTYLr/W6uFyqfloOCgQjqY69Cng2PwTzN/Y1jb70ksvHQawLEuNuQ32
zZEohibdmFqe9O4n7q6UJGRzSD0I0jIsFuKV/e7du8nvcTSrAI5aSDPQXJvV
j3nKlZb7uJqE2NOySpxkNFTFmlf+yyATf0iKIhtnhmmh/Ejo61P5ClG2tKyk
zfIr7cpZUQbMIelS1FtXbbrsV2W6CP1mkU5jbW3t4sWLRHoOZBOgiTbbjFmM
/95GzhTygU91MGcZm0pSXVp52Rgu24OmMld2xixGLV8Go9kZb7K4037abGpq
qLfAYDh/7ZzHOtTXP1ie/r7+Se+i1pZXSyrqsY4WL1Kkb3B0hglu7G7Pz40L
XdTfNzg3z5b5sM46mwrfLRND/b0KBkenopkWtN9I/NbihfRNeFvZ7pYtW+AA
EgqFFKM9j84ZpyveyrA2laNndynZSG0pLBEEqZ8K2iyOZmXBUQtpEq3XZtez
ZMCBnuGI+ot6uR+OwV7aOwkHgYEA+eBvUJtNeqpLGd0kbTafksQxVtEEsbua
u6oNWEDt6u99MN4sgiDtQ2u02RbMYsqZokpt1mepah5T02YDdWmz7TWLUcvn
3zU6nU6HiN3hcDK+SLIlfz63mTabmxspKnKTfiFEzOJEn1Kuo2D116bfsdG5
ocGhkZER/p9TLdN12YWZUYr8KDEym6u9UveIVMFsUUelflhnnc0j554YLHt7
+5nFTnKgzfgnS5YPBWu/oxtGqc1S9g7oxtQUCnIHXx7FG7rNQbWLrx7dsLuT
nsvqWFtbuwDguO67RKRNKa/N4mhWjs09aiFNRQNtdj1tIX1TxxjVyOduMsBy
lctJxYbTqmIaMGOyjZ8Gs93lC0WS2XwkWlpzjdZmC3DpOOOwDA+o/ugH7KEK
rTdiVZsgHPX1KrlROOIGKdWDRoDaLIIgVdJsbXatyJm7yFnslv0n11SQz2J3
+YXPzx2+D37sPyc779wuYhK41n+e/P4MGdNAqPbl/fJpbNjs2u89euLllZWT
0OYqzTh837W0b0nb9PfJbF85c2L/nruGr1Wdxa7ddVhZj2hSnvN+ouEqv6JC
lu8x7Dpf4YRmotBmqz+1sU8yT7DkMts/UXL8znjLSpmSduet0bUyOiN5rk54
y4UKbxgZ/0iZKxC1vJlwjfUuAPl6JMqV+bDOOpsE55mo4iYPzXXScpINi4/X
ONM6j26lNkvJ8Ki67yxukhetN3EMl3BJ43+n7KXlYpQ88D09Zoedtt+hiYka
GwrnBldlKRsoJxAIwCvcunVry6xENjnltVltRzPJCsZhMg4YDAMFjGM2Vyyt
9ezUjaNWR04fXUqLtVlhiXF417Xkc3ut52XKSuTkflmW6p5dR0srw/Kr2nN+
MvXKLSfgtyuHZbnACqefuU9PnPLCinTG4fsMivJr5daVa2XWj/RV7cnD+10u
t8B+f8HelfMnj/r33GWSRVkw3Oev0HojVrVkD/cYnS9QCp0hXhvpzV612upB
qc1urJ6mPthIizl8+PAzzzyDtxWRsWFtttbxpOmz2Nqan5h3ekxuQv49uovM
BVYYzM/57yJOcYFx+zwxLTZDm223WYxaXqkkt5Q6tFmBRv1ScuGZkpo1Ol9a
6OSCk5I61zc4QmdoaHSmRnWVnZN00pp13Q2xMC5zAO4fmZpjvB73xJDsC+ny
qyLlkZTNwZlcmQ/rrLM55MJT8OJHrLP+6EIqtRj2zo0QHTMS7SSnp9yM6Ag8
0jpVuR5tNsEoAhWWtlRsmCSsc6De2lpCmq5lWHzrCuec0mWphLtcX4+5TDqd
Po9OZ3LGNm4UFzPphYr4f5k2tCM5AZ197KFytwK1WUQrjh8//hBgYWEBfqvt
aLaeVws9tDEgj4XRMGBC40atBgw1DaunA6ePrqUh2mzNy5NzXoU/jX6PHy48
z3v3KF7CGKQlVYVV7coLspP1JufJgq/MypnDCr974fTzLrB81N/iAdWdNOuV
5dcaqs2euYv4NRtfIKuC7bfI4+i8TMHWu14gvY1WTtxF9qTzhaa4IzVKmxVo
+C8I0YTt27dv27bt0qVLWhuCtBc1abN1DUzNnsXW1k645PNYqf6Voy655FvU
Zok69Z4zUm0n99+iLF/RjFq02fabxWjlO12bFaj3d8JGR0tS1iSIThCekrxb
B6fKO5Ryi/PRcLRAODy/KAmK0ufR/Oe5VCq1AF1YBz0Li5lMfvGQW4wGg+Fw
mP/HAscbtRh1z0xOjFu9C9LSYjHqn52anJiYsPJMTs0x/sVMZe3NayVcQ0dn
/OAczjsJw88O+gkxNBf1M1OT1nGeiYnJmbngPCElg+3zvYOTQfUPc8K18RcX
XYA1sPPh4hfh6GKZOkvmLPqZ2UmrcP3WqZk5f5QIN1BNHwI4BmjW425iJb6e
8gB1tl/oFlD/YuE/w27+fkzmb8acJ0xfAlayWWpwPjg3M2kVmJxi/HQ9mLeB
mZ3i68vfk3y7QeUjEJySxNmWqcr333//1wEvvfQSRc2gBfvi4m5lagt9xfAs
lfCBtYpyw2Ab4jHTMnyUZIG0Tz7NFTCpiDLEPr560qNzceA/VooPXxtEpk5l
wCIC1GaR9kTb0YyNuVR02SJaxUxo4KjVgKGmcfV03PTRxWxAm23IAkXhdCT8
mI23mO8y3yL3sREQ3Y3WqljVvqBMLgjRwV88zW+2R+88/DK/BH75Bc8tdC13
rbF+s17Zj91wy/7DJ86cO3fm5Av7yQW+/q4WeRyR3sJ5hs17PP6jLxw9vH/P
XfLvrt3TpI2iVWqzl1RQlmzBzwppNhW12QsXLrjdbr/f30qrEM2pRptt1NDU
7FlsbeWF8jm9iGmMos3mX0q+vLKycu5l755bZOc2w2+2DWcxZfl202bVZq6K
c1k9PxNpVzvhZMjOAs1yskJE2YVxqH72TQqlU14r/Hho9qnRXhr9U7l1jpG+
65uYlOoTgtmyi/5xlaioIzPl3rlwC3Ow8OjcvLxEzq8UIXkW/bPUBvsnGHER
GJY0QCnorvJDbn6WvFhq09aMep18B/hniT6W6Bv1p4T7VqEPFWRAUzJROt8B
k0P9PIP9/X2Dk3mpl3wkBkfkKdV6i8VEqrG5YHcqqHBgFhjyQFWZW5ylPwT9
blJ8Btpsb2uSqVHJBpRqRo/B4oGdlAw5qbOD2ZOsr/G0DdRbfh99OxBzUue3
Ycnpi5KKqNBR9EsjXFXr0W0I/zGjcwM6RzYAtopX2h2M2izSnmg5mrEh2W/f
YDTKZAeDrV75dwM0dtSqf6hpXD0dNn10N1Vqs01YorysUP7Kce19xPqr8qp2
7YR8LSoifxNT9Jstr+YS5YsqZCO12XOHd1XZvPPE+QqtN2pVe/5otV3S03Mf
LeZBQ5Bps9nlM9UvZpu0sEU0p6I2m8vl+ALT09OttArRnPLarNogs7Eh5dKl
UzXOYs/Ck88GiVns2bOUBk78/LtVVm64K1/5cnRPTeUrmhEktdnSt2d3wgvv
ve9ssaqdVbb+wIllZT2iSXmWnyWnquq+okKWF63VBu5iGW12VR2xTANmMeAe
OQeVNW4e6qhz8xmOzSmQFI8FNyze514k9+b39g5avdyimyrU9ee9Q1NWwQ65
RJcPesAtuMsmJSsXGMEL46n2T1IKcimv280UcLu9gmQYnCkXnnacEVxMcyBu
br+nGNmB8uGCW5IoB6ekUQiGFOgbZzjVOln3aLkO6LMKrx3L9SGFXJAQOvtH
ZvJ+yGWCKBQV+L4ytowypWeoSpvXc9G58uVK/sTBshGDJ+DDu8BIHT4ZbEXU
DCpc3Ekf8vRGm8PpcjnGjFQlI1/CnVRbUnOJSMDlLOByh+L5VTObThZJl/zY
2BDYaFtKEsFlk1JBon4uK1aRzLY8fGOaJvvwyzMXmQWeoUZ1HHDIhFeO49gE
A+Op+9LKnFpsPORx2Cxms9nCY7O7mEBS7gTIn8RCvzi9xcety2rK1+PK55EU
bognFJffuRDY86w3e9bLcuzYsf8D4M2r0HcI0hIaOpqBEavw680mIh63q5CX
1ckE4rLSEQeUHwaYuPCLTxDJaY3OFr+Ea+ioVc1Qw/danB9r8mNWYdCyO1yB
mEz0bsyQRZ8+EI2oqM1WKaAJS4YaVymnH1L4pFK55aGg7EzZcvIAda11Nvjd
q6qpvnj6xRMPVFOax7hHsOfsfWrrykv59SAZ3E/8ljiLXyeeLn3x7H00LyyS
a3dK9aiuas+qNV3GKhVOHahWnr3K+FDwpQq1bYiK2myZ9WzjV7VIe4DaLEJF
TZttnB4ro8mz2KVL4QeqkmdLg/nFh26ocsi+IXi2shkybbb0bUfNYmRV0FoN
UGizygmLU1BmLtvAbyQ4WdLnBqegKsctMmXl0CJT4dJJXBRKZ4MTUxNA+Osb
nWPzIqjfOk4IbP0jo+Ojo3PR3HrOr+IVO7EIw4fm6xqyTk1Zxwk/SxW/UB5C
YR6VbdtXAUYVKDQ4brWSOqPg+0pc8vgCpR+KH8J8W9DUKFCAiw69tNNZKRpw
nsHxfAcM9UNv34LmXK4PqaSs1Dxgff2jE1OMNyiPF5FSPBJ9gyNDsiqGgrma
bA6S3rd9o+PjZI2CQ29qsp8sZrWODxLmTAal5xd2rIbarMz7qBboG1HZuGdY
UaHJbgd/met9BYGRjTikz3RjQorluAt4eRGph1kHGBbriQCwAbgEZRN0Dy0x
NNVzLy+GJIAPdsxBK5PvJ1EySfgctAiRhUbdYmRaVs1FR+yfGKNye3UDrogo
Z7CwMZN6tmsEaW8aNpplQ5Inuc5oto0pfo56U0DSA5NmoG7aQLjmCHzrMca0
rCPWGzxqVR5q+Pacyl4SMJhL2wIaNWTRpw9EK8pos412MaLz0rMP3dBLf7R4
em+469lTy8qzSP+ca5+lFCkW/NWeH/YChbb32u8+ET0d3gOfZmO4dPqp4APK
ZbbxrifOLoeJx7+4uDu7ByxDr72PXHovB+Ep1+4UvyXO6jHugba/dOABo1pv
9BofOHACXtpOtdaXw3B1DpqWW2W4r9KqNs/pJ/b80ECziqJ8G254KNjgha9M
mz23dJoqwCrXs9RVLcqz3QFqswgVqjZbZgqr+GanGhZ+82DZWezO3ywuKc/K
HCJmsd9QipRKzv/yh1v7YJXfvfeJVObQVvDR1ukjpeKL+/5HIZD2bn1iPnNs
Hzyj587fpPjSS0dIMzJE00d2Eo0cKhqZmYYtbJ2Gti88s2+rWm/0bt33zDy8
MmIWu/eQ9M3SEXIWg18RF953728q3J4LRFV8XZkKJzSTlQtUbVY2ba2QwLlM
fHQ3OpFJsQhkm/1TngmabCdjEDpkwvi0ZKkpkCyMA/viB4Ml3xFZUqre3qEZ
T3A+H6t2kYVBCfonS1XlgH2qfrNEMAHSWlVIh+EJd6lbFhmgDo7Pc6Q378ic
cCm0D6GuKLrCrpM50XpnC3FRaadzblDM6i250nqlDugv+KCW6UM1R0hJmVdh
xMqIfZYhI1SMzgaFakkfY0FKrdZmqFr39o2GhcYy/iGyQsIru39CjFIATx91
Sw8wfBQ11WbV4g1CiroDEVyN5gOW8FDX+GQteovgRwU32+qGXcKd8owBfyqz
T6qai8GtufZICxO/sCHqrmAhk44c0k7qtcTlgdnFGgUtmvNY1HTZ0uUL4g8X
U6mox5YPspl10SMViQwUE9MTNst96hCkfdi5c+fbAbOzs7ICjRrNIvYq/LyM
xVFrPekGn5qATpiFbz1aGhO1saNWhaFmnUswFcasAUe2cj1VD1kq0weiFVRt
trF6bDXrldT8oScenL6Xhx8pCv968Iln5lPqi9UaubBU4ELxPx+8AciKffeS
K7WlY4eeebTAL585tJi5oKyt2SzOH/nlow9OT0/ve3DfvunpBx/95ZH5xdab
IWMpk5qfP3akwLH5hUz+5iw98cM++W+9997GrnzLaLNlFrNlVrWozXYBqM0i
VJTaLHUikw0yZd7pVE+zZzFxHiv+18KDcNy99xAx7i4tHnvmicI09sQvDx1b
bP001p6zmPYotFnqFHaRRDaX1TOR5STnRqgZ5vFbK6h2BSaIkzJeihtmX17G
lGDDYMu+KLSuR8FO/rz4Bk/hMtFwNK8x+r3+8MLiQtTvZSbHoQ6smu8J+k/K
HIPVIGPkjs9nMosLPIupxTAQAvNhaReBfD00ExVOp3wI3Vn7JoDnLgzSOyRk
0qLWmVnId0A0GvZ6/QuLi3xHMHOT0G94ZDZaoQ9VyXlnVELCSn1QDFMAhdxB
qxfcIOjrOyi4r1ZlM+Ho28cACdk/NTo4OMQzODgeZkuxGgqMMtFMarFwS1Jh
ECyi3yrFk/cDU1umzfLj278BEomiiuCxVNhModzyOmCX6wyEI1OZqorOY5wb
bKQ1OoS04GkLWJoT/l0JN7ChQrKqhpK0UftGPS04PfNOj1FUFUI2uoxhKGQj
CilTqusU3S9sN2YDam5qviwZ0bGAXl6PQXBg5oi+NUZQ5kDaFYvFAp/g3bt3
K8s0YjRTde8kf1G2kh8nm0yUAGFH2JAdFne0LhdYo0etskPNepbyrXLQskfY
Rg1ZKtMHohlKbbbZLkYtITO9tfeqq4Q/067quWordElaOrKPcPjs09SLpvM5
9sSdRH9e9cPGrsBl2uzZbKqaxSx1SbuK8my3MDc3t2vXrjJ3ELXZzYmaNquc
xdQ87Rui0zaEzKFpfvYqTmNX9WyFvqOrmX2kq65Mm0XaFJo2q5zFLpCI0xl1
IqvpByIJsH1WUprNgWRKvaNTbq/Xo4Dx+OX6n1eu6I7Igg1AR9a+CTH0IuFB
CjenF61ZCE5NjPSrBVkYmlVblUH/ycHJcinDRAOZ8SpiOfTnu8sLIgKIsR2U
H7LQnXXELfUYjMdbShBGrTO/8989NTJIDUCQZyaaq9iH5WBTYa97cmJ8kN7F
gissjCxBJg7joqPywlXZTPhmE3noSKoLryF658qe3tlW5QLbsmULHIRDIVGR
4Hx2FYcmvdEVSYYUXmQWefrztEwNMDk8ySybCDllIkFp7yqxC7joCJoNgMKE
A2fSA9zhJEmk6dAz6ehMEfU7pqZR20MwQgPMHKR3J9hCGMZ1LkYGzDSYA4mC
u1k6QDqUGcTuh4Eudab8j5fL10R0r2HMnS70JScLcluohOhbg6p6gyCaU402
24jRLC473+wqiJTZ0DAUC8sOROmIixj6On/UUhlq5Dq22SX0JhdyEr0ovHtS
r6eGIYs+fSDaUUabpUqybbiApZHZKXPn7N06/cQzx44de2bfD2U78a/deaRy
fUh5MvMP3lnyRW601r3T9R2lNltxMatc0tbvcYR0EKjNbk6U2qyaKqvmaQ9f
6CjnONn/aSqZQ/fK/q7b+oPppw/99rfPP/WDftk81n8o1wKLkLq5yMLnM/fg
f8GJTJy5WEAZebb2iWxhoqR5QZ/DPNC7FUQeqATHTBDa7MjsvKwEzIoFor9C
D1K5E2x0roJj5+BUWM0gQpulFsvNe5giHv+CLKCBKnkpNTMl6Y6iIEn5MDor
aaZDs1Gx5YxfctAt9T+tTjaqqhYXPxdCvJbrw+phc6mwd3aEkFQLrrBsGFzG
DKH8EknfCjFyq7MZRiQopVejQKaZU0WSo1kYw3Yk2ipPRXVttkA2GWBcdksR
u9MdKqZxYe1yLyyDLC02S8ZQHXNL8WCzPkJOKTqPpX0wdHegGIEWupkNwwiQ
AeALVzFZVftDuqqaSp2VJXxmDYSYw4ZgvAhRmyX8x0Dsx7jFOGA0God5TA7R
u49US4pOcT7Qt6J+UoZkMmkB8ONSQ/oEQSpSnTZboI7RbD0J9UDCgR/Gj1V/
kZH12OTqqKOVYViaAn2oIQftHhvRlURXl8aWBgxZ1OkD0RCqNlvRxUhYIKgt
YLnqdFqumSvc44/c2FMVfU8nm2TC5oPNvPjb3x5PNlgjkGmzmXNJqirLKhCX
tKLYgtrs5oF/AGZnZ59++mmtDUFaikybXXnpEJzLhCGljLN9RXm2tRyvdhq7
82mtTUWqg6bNKiey8wBxOivznrHan0cuKAqpk6R7KwvDtAo5m6ogSIk3Oy5T
3KAcJzk0wiRTg4Tux0ZhwNje/qHxmTkmPD8/B3JzTaomAiND4NI8Mwkv2aE5
FvRJb9/IzJx7roRbZG6OCS4SAqDodUz5kJ0bkZoArrDrXtAVE55FtdNniU7t
H7fOMN7wfHhOqlS4Qep9qHKzRvg2ePjS7gVFx7Aw2kBeJebmpai/MpV7HojP
feOeqm2GQjTRM1wutbi4mCr8g82bKtkyZJ1xq9wTMSJCLjgl1Tvqbtkm8gra
rBqEk2cBnVmWe9sHt8QOkMEbkx74nbC4zkKlUW8RVuIxmOucyBKehU65ylw2
HQexe1eMdZlkoFOeXeblRuQlF+WIBPQfU2yazsYCHqfdYho2GgyKPctFZYno
W7NcpaIQCARgNVu3bq2/QxCkGnbs2PHHgAceeKDmKqoYzYigtcS3nAs4zlJf
ZGRjymSIemeoZT6zzYM+1DBjcHS3ywYgGL+l1F31D1n06QPREKU2uwEXo/ZY
xsrIPf4DRShUOVftez6jtZ1IBajaLFWVpa5n4ZK2DncjBEE6AKU2q5zIqM72
arFQIC32m+Vhjz9SeRr7j304jXUMCm22vDArTmfKuWwj2ixQAmUxOaGnotyl
VoV5N927dYKIY5sCW/ZHwqV1A/QgJSMPEBEGRudEp9MFmBqqTIYvMtdVv5vc
3k565PblJUqojg7OQFkvtTA/nw88y/8z3x4bnZHOHC+6GtI+hKEAhiQP5JQX
hlp1F4RF5ekcsZ1/VPSGXSRukLdsH1IhdNFxQRkGwLC3QpzeBQZEdp0AwWah
P23hQaraZtgzUJtNwSx0cwscFNinoBcsm5ov3BP+nxnwsR88ZBNeMlZHM9mY
NivfaF/aiAogtgCPeQipg1hHF9NdydKXC88hqXvAvDmELNkNyap8ZkkPFWNd
kjnC5JnHSf+00t7etE+pewvFlZ57MopSCdG3ekamUtFAbRbpXKoYzUgvfUKA
TYwBXVH+IoNLOMYUYV71pkCy48erPNShhsztZXLLBy2YCq3Yk/UPWfTpA9ES
pTZLVWWpwTxr9TJqpd+swO8OPf6DrbSl7VV9N9657/kk29TWkYag1GarWcxS
3Y1Qm0WQLob/Rcu02YsLzwmzDHXnODUESnltVgOWFp+Y/mHfVZR5rO/a707/
8ogG6SqRWiCeIZo2q5zLlgFqc1l92uwgKW9ynnG4p31wwmqdoDA+MeUV/vbP
+Cd71YButzD3U/+U+DlUUK1+KKbBwKFiaIWcB0a17ZuQC4sAMrFXvvQUE05l
Ugth7yS5b78oQUO/Wb6wX6g745mEnqDj/Kfzc5LSKAZnoHxIRIfoHZ3Ne5xm
ogzUM/MCJkc/HbqADk4WvVVz8wxUnAWfW/U+pN/7WcKCvkkmnN/jxOZSi/MM
mR1snMnXD718+fIz/ryvbWbeOwpjFxR8fau2mdBm+8fdeXGWyzDw5hYcgAmB
fWhK8I/NzXuIjmXEp4CSYa01xGIxL4D/qVZzVsItD9447IwRJVgYJ9bgIRUL
UugQEn8TIQpLK3pC97AA3YMMmDDc+cmqCFdVW8kFNmSDcRvk6dSJHGH6oi9f
NkDRvfkOc49RMvsYSN1IUJaIvtWNxdcrg9os0rlUHs3Ws3Y1T/I03AJAvMjg
Eh5l9rAxZwuTFjYZ+lBDjPx62cgvy/xlLryzq3/IUpk+EM3g/6SXabM/e2pi
labKVlzGlgnQpz0Xlhbzr9kFFlKZBibORhpPeW02ffZlNWEWLmar8TVCbRZB
ugbhF63UZoW5rJr4JzCqp3JG03pcXF1KLUrT2GJqCTXZzqGMNltemG2eNktm
jkpZq8m91FvMYMXOz8HiQzPhDMx+1ds7Vao9R37OM+6eJzW6fsLNlkzq1Dc0
arWOy5JL9VXYtF5l/FhrSdpbnJBde788P1bBx5hw6C0FZ6B+uFA5t1gxlxnl
dLLH+vLXPyTvgEJEgjJ9qNIvc6Q8rMbIbOHmpSbFZvtUr2c2WpPNMq9mCnOF
TiBShglXKLsnQOeHrfdB/952xaNYNTvI7fZkHhkxXUsBLgIlC2F5Tnpb6Zxx
IQIt1D0IgRdujO2GZFVkdAKxu2AYRsJtOA8hXIv+Y1CwLenepKNyT4/R4gzF
k1lOnoBMUJbiLuCrNuyqRvZGbRbpXCqOZuSQRQiw2QCIdgteZHAJt6xSndEW
6a6d9tShhku4wLA0IFOiSRm8GIal/iGLPn0gGiH8Sa/UZtVUWdkaVraMbSMv
I6TzKa/NlhdmqYtZ1Ga7jH379t199914BxEB8Rct02YvvBgQ5jKlKiuOEtSM
S7IZTesREel4Kmqz1LlMnM4aswFE8hEltdmMXyalqTE4GeSIvfmlLFFclBD+
hgR9bz0XlrvXjszNk56lsvi0hGulDEGe65/wlFc8cuFZ1SqEekZmFkEV5XyA
e3utjJDdDEq4onMm9UPOrS6CCsVL4Vspp8MoB/STe/vzgVbL9aEK3IJchVa2
MDKTkj0q6qdYS8m8qrWZrzVa5tb0zUjev0AZVjJoBZEqYG/3UeLoth1pi1zM
gBtR82RDRDoYk5jeZT3tNMGTde5E4XqJTFhGQRoh/Kn4JkodQ+bpripZVZtD
uKrqLaL2A3Ny9Rid8MkIOeBu31I3rrMwQK/ZV1QuGNDn+jEpUVeMyKdeVJZg
uMgBR6Qa+8+cObMbcODAgbq7BEFaQ+XRjIvDoAcm6ElOvCQyll5kZAnv0B7d
gDNURWSQDoM61MhycumcMH1jNkSMWcXAEQ0YsqjTB6IVatpsRRcj6jK2Db2M
kI6mvDZb3mNWzWl2FQMadAvbt2/ftm0bfze1NgTRHvEXzT8PSm22mmCeqM0i
zaaMNltxA0h5p9ka5jJJQc0nexKR+cGWYdJ/isj61CcFF/XCnem9QyXtNzU3
ToiteU/LDAh0MDInWwrk5hlZgrHB8Vm/ZxJm8Kq4bz0XZUao4l7/6JyfImRm
wm5lVrP+EWtwsdQSDLIqJt6ifsh3c8o7Qnbo4MSsxy35JheD/dJPzzFWeQfM
eP1TQ0DGnQmX70N1MswU3a24b3DUHZR6hg1Lcuvg+MzUKNmbg+PeBSjuV2dz
gUXvpPJh6xuyBlMyWTXlnqDcE+tcEF4szBzXN94JCe6zAXkIRb1N7rnKyssM
m+1Oh0URe9EkrN2THpBqh5reha/B7kmkkxHGLpNSqklW1ebEnEC0MNgSbPFB
IpSfnp4BC5PmuGwyJgtiKYU74GJQ/bD4BMU2bQNdVsqbxsU8dphorOQim4Q5
3GyhjndJRrqbEydOPAo4efJkbedXMZoR3p5GmNaQiJ5aepFBBEAQzrGYx0yQ
4fxgVueFawx9qJFHLeCvnYnlB62Yz0H2SmkfRAOGLPr0gWiC+Cf9i4thKHz9
9Mk7yq9kUZtFWoOaNnsmc6qMzKImzKLTbJdRUZtdWlq67bbb9u7d20qrEE0o
o82ycb/SL7HMcEGd0bQeC5GOp3xMgzLTWaNfMnLuUrRQkImp6bC5TCqVyvDk
qhQRc/NBf55geDGzcTeO3OJ80OthCni8wfnF8pfMLkSDXr5Nv9frDy/U0a5A
phCEZGFhMZOr2ZmTt7xw/f7w/GLj3VjYzHzYz/eLpwC1k6MgOu1EITZxiu8d
nnB4QaUba7CZy+W7Wmje6y9zX9jMAn87/MGg1+sNR5XVwlgc0muCdoaM9VoQ
MxShUGneaDRKQgeMQCv6wRL7hVWpKllVmwPjygoI6cCUXU1BZ5ZUHqXQlHcC
zMqqNxiNBp2inL2gLGWh2xsZjAJB2g+LhRgldu/eXdPp1YxmMOhB8WciQOqK
wosMMkOfKmK+v06FPtSs50O/DtAumKQktzZiyFKZPpDWA1eySm12Yy5GqM0i
DaRMTIMzmVNwV7La8yk+nGrCLGqzHU1FbTaXy/EFpqenW2kVoglwRjt/YCfU
vpaeuH3ZO8UfSwfs1EP4VjjOH9wtHuxvpvHAo+HHstdepTYr+1urUS8ZF9zF
vEkjs9Em/R6RzkfS8Ht7+5jFNg0UAAXkmRa+axC57rrrXgV4/vnnqzmLk21E
pPUuG3MpFtNqAgWxEpe2x8pdsAiKlVeXrKrNCSiE7FI2ItZVPlG5wRyDen7W
p1DEh2McB+PWqiG0SMSRANEVEKQ9qVObXa88mhGvmaAnORlbVXiRwTG0DFZK
7J3ukU4favLfsDEn7YolzO5YpXpqGLJUpw+k5ZTRZi17r3M/M8kfjz69nXoI
3wrHYwd2wOMX3vvxwKPhx4+m+6vRZqlvDWSLWXSa7RpQm0UE4HSm1GbxwKOd
D6jNlo8c1bDdHylPcXd6MR0VgiiBkWlH59tSmuUW3KKNYsCEFrNlyxa42g2F
GunNxSV8YwPSEltnGHb5PGawji4JHXGQ1orwg014bLKVu8HkCHiksAa66pJV
tTlswmcir9MuxUxMOkwKz7JCR5kpOd9Zn51MOj/gKPiyRRSKkcHhiwVgqEe9
JZ3fvj0mfTDmaWkvIEjt1K/NVoCLgNcjA9CTnHCRLfx8aAENqAwEOlyaVR1q
CiQDDvqYZbQEEmxV9VQ9ZJWZPpAWA1ey8cUjUPjCA482P6A2W2YlK9v+iR6z
XQZqs4gAarN4dO4Bc4HBiYwa+rhBcxlbChjb781ULo1sRkQBv201fG5eVI/7
xhmtBMbmaLMlTzSOW+e4wr/z5L8hsurIc+6owCbjsQLxdLYLhFhVsslEIplM
55ELN1w2GQoUYpu43S43E4iUzUTOZvMVFWoCHcbF+Sry+EIxuT5SJ0ePHr0S
wP/h2tDqEUSVpmuzSBnoQ40Al4yF8mOWh3G7XIwnEE+rjzotH7KQhiNbyaI2
i0dnHTDebMWVLAqz3Qpqs4gAnNH43/uF512aC2544FHlsfSLH1xQ0Oy5LBee
HeznGXLP4x/sCAU2ChKBTWnjklqejH+qv69/cLB/aHxOg1gGJZqhzUZgghzg
yMQmPDDHds+wu5uV1s1EIBCAN3br1q1aW4RsFrxe782AYDCotUUIshmRabOZ
7KkbrdoLbnjgUc3x37ZPnWeXy6xkobssCrNdzAsvvHD48OEyBVCb3STItNnV
i+eXfvZtzTU3PPCoeGR/8rULyfmLCqip6HAuQ5B24+abb9YBotEGxHBO+8w9
BDqjaWxsWB471hnDFytdAmqzCIIgmxmZNsv/zf+4d5fmmhseeFQ8vmf9hDf0
kNpKlupihIvZTQtqs5sE5YzGcSsXXzp8Yd7HHvfC43zsAH/IPuQPvqRwXDxx
EA88mn0Un7e4f+V8tsxEhnMZgmxGEkzFPC5mdxek8EKKoDaLIAiymVGuZHkW
k8fDsaefj/1aOl7wFP8p/B9w8CWl4/gzeODR3KP0pL2cXqCuZFGVRZTwT8KJ
EydOnTqltSFIc6HOaPxoIIwM4nAhc7NXU8NkshiCNATlA7ZCA1VZBEGSAada
ShydwcTEOj4RDgI5dOjQawDXX3+91hYhCIIgrQP+kQ8cjaTFgmwlCxezuJJF
WkMDV7K4mEWQLoY6o62SkxoUaakDCM5iSGtQTm3UJxDnMgTZ3HCJiM/ldNgL
OBxOxheKJ1GVRRAEQZBuo6aVbBlJVqPFDbKJKL+SrbiY1fqnhiBI05HNaLJJ
TTa14SyGtDOXADiXIQiCIAjSDB5++OE+wJNPPqm1RQiySSnvaIQrWaSDUFvJ
4mK2u0kkEidOnNDaCqQtUM5o4qQmUHEKu4QgLaTi44dzGYK0P7/+9a93AdLp
tNYWIQiCVIvFYoEhU3bv3q21RQiyeVGTZ5UrWVzMItpSzeOHK9nNxvbt27dt
28bf+vLF9u/fv0vBc889B8ssLy8ry/AsLS3BYocOHVKWeeKJJ2Qt7tu3T1ns
xRdfhGUWFhaUZf73f/8Xjd+w8fyvfu/evTtL3F/ixIkTcNzg//N+BQ6HQzae
PP7448pifr8flsnlcsoyPNlsFhYLBALKMr/4xS9kLfIdqCzGWwvLxONxNL67
jRenMP6XIjzJ3fqDRePR+C4wfsuWLVDZGBsb6yDjO7rn0Xg0Ho2v3/j/+Z//
gSPYdddd10HGd3TPo/FoPNX4nQC4GME1LBrfQcaLa1iRbv3BovHQ+O9///vV
aLMzMzPbFMi27fBPlLIMz7lz52Cxp556Sllmz549shbvuOMOZbFIJALLHDt2
TFnmRz/6ERpfj/G8DaMKwuEwHC74a1GWuf3222Uvd/ghS1mMYRhYhjdSWYbn
7NmzsBh/ycoy09PTshapxh89ehSW+e1vf4vGbx7ju/4Hi8aj8Z1uvEyb/dd/
/dcOMr6je76bjDeZTF8HTExMdJDxMjqr59H4m266CY5gn//85zvI+I7ueTQe
jacar1yMVFzDms1m/itcSaHxbWh81/9g0XiZ8bOzs+uVWFlZuaCA4zhYhn+K
lGV41kgHbP4sZRm+flmLskSKAjINmf9PZRn+RDS+TuNZBaurq3C44P9TWUZo
EUKtim8RluH7QVmGRzZF8mcpy/D1y1rkbUDj0XiBzfODRePR+I42XqbN+v3+
DjK+o3u+m4z3er0y38UOMl5GZ/U8Gn/nnXfCZ+/+++/vIOM7uufReDS+jPFt
shjp6JUUGq+t8ZvqB4vGq9mDIAJrCNKBaP27QRCkNmTabCgU0toipPMIBALw
Kdq6davWFiGbhVwudxKwvLystUUIghTRelGCIBtB698NgiDtCw4gCIIgSJPY
v3+/FXD69GmtLUI6gGg0es0113z0ox/dtWvXuoo2e+zYMVgGQRAE2ZzgShZB
EARBEARBEARBGgXHce985ztFJdbhcCi12bNnz/7Zn/2Z+MkjjzyitdUIgiAI
giAIgiAIgiAIgiCdzbFjx6AS+9a3vjUUCv0HYO/evddffz0s861vfUtrqxEE
QRAEQRAEQRAEaR5cLpPj4SqXRNoUNieA9xBB2poLFy68+c1vhtLrN77xDVjA
5/NdfvnlsMBPfvITraxFupvl5eVTAJZltbYIQRAEQRAEQRBkE5KaGuotMBjO
L8s4j3Wor3+wPP19/ZPexWZZxIZHeHP6CkYNzeSa1UwXkfP3C/ewt9+b0toY
BEHKYrVaofR62WWX/epXvxK+4jju6quvht9+4AMfWF1d1dZgpFuxWCzwYdu9
e7fWFiEIgiAIgiAIgmw2cnMjRVFv0i+IeosTfb3VYPVnmmQTOz8rNTMyi348
JDn3+NDg0MjIyNDQ6ExJH09NlsTZwamgpuZtLm699daPAGKxmNYWIR3ApUuX
PvShD0FN7H3ve9/Fixf5r26//Xb4+eWXX37w4EGt7UW6FtRmEQRBEARBEARB
tCVYcpntn/AUP8p4+xUyLI1+b7Ok2fV5US/u7R2cCTermQ6FDQ+JvdNnFZ1k
ozPixxNNc2hG5GzZsgUqG6FQSGuLkM4gGAy+8pWvhA/P2NjYiRMnXve618EP
//3f/11rS5FuBrVZBEEQBEEQBEEQDcmFZ0pq3uh8KUxpLjgp6a99gyN08h6b
zds6nwnOTUxMWK3WifEJZh7dZgk44FTcP+EVP8+Fp8TP57DTWgVqs8iG+a//
+i+Zi+xb3/pW+Mnb3va2c+fOaW0m0s2gNosgCIIgCIIgCKIZbHS0JOVNgugE
4SnJK3NwqqLPam4+Go7yhMPzKTZfqdc9NZlXVa3WKSa4AEtGg8FwgWAwmoEZ
q7hMuPhVMBxd5NbZhWh0Pk90fjEnOz0YDM7nT843NMm3MuOVVEg25XfPTIyO
FtTj0dFx66zbvygXKas3mK9vPiyUjS7wTeYWgnMzU5N84cl8SeEKuNyin5nL
fzo5Ocv4M7RMXLnFKDM7ZZ2YGB8fn7BOznmCZLGqTeJyqVTKPwOciie9qVSm
eIm54GDp86HZaKUbhzQG1GaRDbO8vHzFFVf0qDM7O6u1jUiX43K5/hHAMIzW
FiEIgiAIgiAIgmwWPBOl0AUjc0ApZGclaZbQbOlkvCA27eCQIhpC3+hcUV1N
eeDHfpDfKwqb7J/K5fygTmvRgkW3dPLIxLh4Rt+kUCDstqpEye13QyfS6g1e
59wjoOjIkKzk0Iw/ylgV508sELLz4uz4oLyMYNUCW6tJC+5R+XcFpsKF74E2
y99TdJxtDajNIvXwyCOPqAmzn/3sZ7W2DkEQBEEQBEEQBEGQ5pDyiHrgHBQT
uXko/83NZzg2p0CS/XLBKVJGVFcOWaAc9g4FxTq4KFBAe2fnWbg3v2+8GAU3
5bVSG+i3+vmq3ePlQ+SOL2zAYDEnWnWZ0URG3aXWMsGRcgWLKm7VJnHMKNWU
wZLQvTAuft8/1bRgwAjB6urqCkBrc5DO40tf+pJSmH39618fj8e1Ng1BEARB
EARBEARBkKYQnCwJpYNTwIN1nVtkqlEiS+rlenhG5k3aN261jpJC6WRQkAkz
U9LnfaLXaBTs0BeUWPiJqHP6J6nep73jnkW5DYMjk1OTQ+RlWL2pmg1W5EQb
HBmhSMB9QyOkq2v/ZLDQVGqS+Lhv1GodHyTMmgzmajGJC85aR2A39A2Ojo+P
Wt3Fm8GGpY7rJ24rgiBtSyKReP3rXy/TZu+44w6t7UIQBEEQBEEQBEEQpEks
jJc0vNG5efhFyjOhVB8VDHqLTplEAITe/omoIAhy8+NAgyxpszkiWoLwIZQT
ewcLERTYOfDRbFSQcHNTpDQ7ODETjM5Hw+GF2ONQ7pyYEwPkLkI1t6SX1mAw
kROtd4hZyBflFub6iAqYgn2sG3i0DhbaIuIP9E+IYRWkUBJ55Xm+xj4kE4EV
L6oEG5RqQm0WQTqHO++8EwqzV1555erqqtZGIQiCIAiCIAiCIAjSFHLhGVHC
86SIr/xWunsqyUTxJCIAAqwqNyNV0+deLMZMCAOBVRAboYvs0IyQvkrSjfnP
woKkyYahfjnBSHqyF0idhfgGElAdFfTSmgyGOdFGRAUb6p+9o/M0M6x5iTkF
o9+OMtFManFhYWExlQq7pevLG1xjH0aBk63oDFwk45fOwJgGCNI5XLp06cMf
/rAgzF5++eUHDx7U2iJks8A/bGOAw4cPa20RgiAIgiAIgiBI9yMJsH1WUt0j
3FNHp9xer0cB4/HPF4VCGABhaFaKQisTMEvhbBeALDmZDzgLI82WQsKmPEBs
LTp/ssBZlAzCAIVNScAsNafQZmswGLqz9okheYlYuBPe0vkpKzCaSXHr1YWG
yIurtfUhdCru96SI64W2dXcusNXV1bNnz/7ud79LtAHPPvvsE4Djx49rbVFj
WFxczOVya2trWt/tjbO0tHTq1CmtO7JaHn/88Ve84hU9PT1btmzR2pZq4X+D
mUyG47jKN6MNOH/+vNvtvvHGGz/zmc+8733v+9M//dM3vvGNf7Dpec1rXgN9
tl/72tc2quY//MM/fMc73vGBD3zgy1/+stls5ofKjh5PEARBEARBEARBGsfC
REkNlDmaku6pg8FK6l4pP1dBVpwRgwmss9EZqRqgN0LxcGg2Oj8naacTJRfQ
jF+qUzQPirojs1Gpofk5qSG5zswxICiA4Phag8GEO+tItHQN0VlJGx1nSjm/
csBhtSAyEwEN1JkM5mrsQ+hULCU4E4Bxa4dAL3UHx48fv+uuuz7/+c+/+93v
FiQspAW85jWvufLKK7/61a/a7fYzZ85o/RRUIJvNzszMXHfddVdfffXrXvc6
rTtvs3DZZZddccUVn/nMZ26//fajR49q/RRQOHLkCP9U/MEf/IHWXbXZede7
3jU2Ntb+IwmCIAiCIAiCIEhzyQVFIXHST2x8J9xT+ycrbooPTsIYBZI3KxRd
B6ckvXE94xVPGJqYHBGl08GZHK3OidIOfxijVUxDVriUKfHzvlE34bzFQZ25
6FJbvcFETjTJPNYtGd07V4ohq3RYDQL/4yHrjNs9V8ItMjfH8EbV1ocppo9s
CJCBPs+io2+ns7a25nK5Pvaxj2ktKiA9r371q7/0pS/5/f7Kt63lHD169F/+
5V9+7/d+T+tOQnr+7u/+zuFwtEm83EQi8ZWvfOWyyy7TulcQiTe84Q233Xbb
xYsXtX46EARBEARBEARBNAJslhczTAlAb0+5Sy0FGABhEKi8hMMq0QQZNlYp
cqoEWU1NStLsoB9ENCBE0cEZqFXCSLal4Ks1GJzySjnRBqWUWwvQFTfMUtoS
oubCWLVTUSCTsqn5+fmFhQX+nxmu5j7MEE62pGdsxit1ktyFuFN59tlnP/jB
D2otJCBy/umf/unkyZNaPx1FTp8+PTg4iOJbu/FXf/VXTz31lLbPxszMzO//
/u8rbXvTm970kY985HOf+9yXv/zlf0aaBj9QfPrTn77qqqtkYRPEJ+TIkSPa
PiEIgiAIgiAIgiDaIGmzg15CmuU845K8x387YbVOUBifmPLmVUkotBJi4CJI
g9VPNkHEsy2eOu4BJsAItKUgqzBiQP8kVB2Jjf+9vRPuglzJZbxTREiBoqtt
LQb7gTur1V8qC2PhSmFv2TngTCu0Bb1he4emBI05N++B0vQos1hrH5JOtkTP
LjJStAMYG6FDuXTp0q233qqMXfCqV73qwx/+8JYtW0ZGRv4HaSajo6P/+Z//
+c///M9XXnmlUvl805ve9NOf/lTrx2SdYZg/+ZM/Uco+733ve7/0pS9961vf
4q9C647scm688cbrrrvuox/96Gtf+1rljeBvwcrKSusfjLW1tW9/+9syY979
7nffdtttzz//PEY9bTEXLlx46qmnvvnNb8rCSrzuda+bm5vT2joEQRAEQRAE
QZCWA7RZsId+PZ/Qqpr8Vb3FFF0wAELfOCP5hmaAlNo3sUi2PTcqa4Pwg+UW
QPzYUpBVMv2Wh6hvfUEe17VPfg391mLGrloMhhpyfymyAl9wUvp0UvQrhjFg
i5eT8khut8Xy/aRhBVfeGvtQoWz3T5RyhEF/Y8ngDoVfyF9zzTUyXeVTn/rU
Aw88sLS0pLV1m5GXX375nnvuueqqq2Q35bbbbtPQqu3bt19++eXQnr/4i7+Y
mJhoH5/eTQX/s3344Yc///nPy5R8vV5/7ty5Vlqytrb29a9/Hdrw9re/fc+e
PZcuXWqlGYiSTCZz0003QTfaV7ziFXv37tXaLgRBEARBEARBkNYixZsltdmM
v7+3KoQ9/jAAwmgh01apeknA7BtlZGFPw6S8KEtZBZ0/xSCrMGLAuFuW/2p9
vmzWrcEJRrzEGgwGYR9gyi3otmr10pxpJbdeGIdBaZZViOJQYx/mpuR1jgrx
EghNWxZ3t9NYWVn5h3/4B6irfPCDHzx48KDWdiF5yeuBBx54xzveAe/OTTfd
pIkxd999NzTjLW95y/33398mMU43OUeOHPnEJz4B786HPvShVr5VufHGG2Hr
1157bTabbVnrSEWOHj3613/91+INetWrXsUwjNZGIQiCIAiCIAiCtBApbgDh
s8rOz1XpNitkEAvPSPrlbFQK9boA9FWoNwqkQMTU3r4JmdIKZVhxzz5QRPtA
ZFrpeoIzwHFVqnxo1k9UX4PBUG6VUm5xjBTzoZ8pxsJdZ6OS76vooytcq3tC
GV633zoXFNuutQ8z4VmZtF04h50FkRFEwzqUr33ta+Ka/bLLLrv55ptRcGsr
zp49+8UvfhFqX/fdd1+LbfjpT38KnTM/8YlPnDp1qsU2IOW58847X/nKV4r3
6NOf/nRr3FYffPBB+HDeeuutLWgUqZVcLvfJT35SvE1vfetbE4mE1kYhCIIg
CIIgCIK0DM5dCixQDMTaBbCZ+XDQ6/Xz/2A83uhCqk0ESjazEPR7/UHeNm84
uqhUljdQZSpPhoctXCSUu0dIP+SOY3JyEu51nZ6e1toihMLa2toNN9wg3qlX
v/rVgUCgZa0fP34cRq289tprOa5Nfu4IwaOPPgqD0LZAJj1z5sxb3vIWscVt
27Y1u0Vkw7As+7GPfUy8WZ/73Oe0tghBEARBEARBEKR1LLjHu0PKQ9bZsORq
PDTT0VJ7IpGASdV37NihtUVIOb7xjW+IN+vqq69umXvz3//934vt9vX1oVt1
O/PQQw+JMYFf9apXhcPNTVN4/fXXi8/GF77whaa21UDYdDwCiKfpL/HSiZhU
JtkNURqSyeTb3vY28ZY9+uijWluEIAiCIAiCIAjSKsQ9+6V8W0hnwjFSbrWR
YEcrs+vrX/3qV8VFutFo1NqcCiQiHrvZNGAw6A1FBowmm8MdS6r+pLJAWokl
Ol5auXjx4t/+7d+Kt+zee+9tQaM/+9nPxBbf/e53tzjJVBnqk9c48LGq7MYm
QROxRKcM3TfffLN4yz75yU82r6GTJ0+++tWvFhr6oz/6o9OnTzevrcYSsOh7
IDpzklIqa9HBMpaOH0EKPPLII+I1fehDH9LaHARBEARBEARBkJYhRijt92a0
tgXZKCAsbb97oVOkGjqxWOwVr3iFsEJ/+9vfnsu1r9CcjXtMhp4yGEz2CEU3
6UJpJRQKiTFF//zP/3xlZaXZLf7N3/yN2IVPPvlks5urnrrktWyAOFnl2SCb
0Ps65AHiOO7KK68U7fb5fE1q6L//+7/FViwWS5NaaQYh24BsDBl2xRWlsnY4
7BhsHXL/KwMDz3q93sonIAiCIAiCIAiCdAW58OxgP8+Qm5JdC+kIUlND/f2D
/G0cmou2r5JZJSMjI+Ly/P7779faHFUirjGqHqtAZw+kyVO7U1q57rrrxGt6
8MEHm9rWgQMHxLY++9nPNrWtWqlLXmMDxMkqzwbZhCHQOQ8Q9I382te+1qRW
rrjiCqGJN7/5zefPn29SK81A+fD09BhD8pmZfHj0XTKA8Dz55JPiZV1//fVa
m4MgCIIgCIIgCIIgm5G3v/3twtr8j//4j1vgfrkxAhQJpQw6dwLmqOpOaSUS
iYjXdM011zS1rX/7t38T2/rlL3/Z1LZqpS55TabNqjwbnavN8rz//e8X7H7D
G97Aso1/IRgOhztX36M9PD16i8zBuDsHkPVCbsF3vvOdwmW9613v0tocBEEQ
BEEQBEEQBNl0HDlyRJQcbrjhBq3NocOG7Er9xGCyeQKRWCziczvHBvTyr/UW
4DvbtdLKBz/4QeGa3vSmN126dKl5Db3nPe8RGrriiivW1taa19AGqEte2wTa
7Pj4uGj6/v37G17/fffdJ9bfcSmlqA/PJnm5IwCTuC0sLGhtDoIgCIIgCIIg
CIJsLmw2m7gw//nPf661OVSyNnmMWb0jIA8pGnebZYXsEdFFsGulFZjs6fDh
w01q5eWXXxZbacNUcXXJa5tAm33uuedE02+55ZaG1z80NCTWn06nK5/QTqg8
PPyD7gRPT9cOIDzT09PilT322GNam4MgCIIgCIIgCIIgm4vh4WFxYd6e2dXZ
iEOmmjgi9H3ZAQuh4RpsodI3KtIKFzPpdTp9Hp2uZ9gRgbVxcZehR/hSr+vR
O2g5xjTn4YcfFi9r3759TWrlV7/6ldjKjh07mtTKhqlLXtsE2uzq6uprXvMa
wfSvfOUrDa//c5/7nFD5W97yloZX3mykOwtTxRWwhcTb3M3a7MGDB6VLttm0
NgdBEARBEARBEARBNhfXXHONsCp/4xvfqLUtdGSKq27YrVo06TMZh4dNeYaN
RhsjJoRSkVayASI9lCUAK8sGbLBdizy/WFtw9OhR0cI77rijSa3s2bNHbOXJ
J59sUisbpi55TZ4LzE7V/SP2DtZmef7yL/9SMP2jH/1owyv/+Mc/LlT+3ve+
t+GVNxtCdTcYjfAh0ZlL3vndrM2+8MIL4pXdfvvtWpuDIAiCIAiCIAiCIJuL
T33qU8Kq/IorrtDaFiqkKqLuNFtDJSq6nFybDXWANvu73/1OtHDbtm1NagUG
FH3uueea1MqGqUtek2mzPQaXL+AjCQR89mEY0LjztNkPf/jDgulXX311wyv/
yEc+Uuxsna7hlTcb4uEZcMRJL/1hl/B+p5u12Zdeekm8sltvvVVrcxAEQRAE
QRAEQRBkc9Hb2yusyt/znvdobQsNNmQkpbPARvLMd602e/r0adHC733ve01q
xWKxiK0cOXKkSa1smLrkNbk2Ww2dp81+7GMfE0x///vf3/DKReG347VZvY0f
XVzEiGMsvAtCbRZBEARBEARBEARBkKbQ7tosGXagJJVIsHHGNGwaU2AyDZsd
vlK4UdRm66KTtNla5TXUZuumm7TZ/I1NMjA2RmFYYFGbRRAEQRAEQRAEQRCk
GbS7NstGTIRQIg8Hmg1YetTQWUpyKmqzddFZ2mxt8hpqs3XTbdrs+nrARjwr
nnTaAZ8S1GYRBEEQBEEQBEEQBGkQ7a7Nyv1mh2Mc+T2poBJIEgpqs3XRedps
9fKaQpsdGDYNyzANG4gsY6jNEnSfNrvORaDntX7YZjHqKMW6AtRmEQRBEARB
EARBEERD2l2bZUOyVE0yWayc3yxqsw2iE7XZauU1mTarcMwWiNiJJwW1WUgX
arPr6wm3ST6e6CjF8vz/7d1/TFV1A8dxTJTKol8bNfuhbRRLUqk213I17Qdz
/cG1cowFuFZGrbV5K3TqCnxs4VjOCre8czxQDReJrYeWDzozCpbYUAJS6QmN
KDEkIRDiElzjOXjky7nn1z33F+deeb/+aO7ec88593w/HXc+fu85I+6urg5J
V0+0xeICulkAAAAAAGwU6d3s6Dmv+Y8xCypOqG4429XS3NxywYmWA0uVy9LN
hkhUdrMW6zVVN7vUpTvMXpvQdrPuc+PtXCBPqpsEdLNGjMIzOtrzntfZRP/E
cuA9p1e+HOsPnIiyhpZuFgAAAAAAG0V8Nzt66D3V08AqR4wW7ary+um5v92s
q1m5Mjfd7Lgo7WYt1Wuabla3WTPuZnuqCr0ePLYga9OhjohraOlmjRiHZ9Td
UmoeHvWpadzOlmiqZ+lmAQAAAACwUeR3s9qGZFPVL7oLVji9qll/u9kYp1fr
q5p1STcri6pu1ne9FmQ3e2DTghgdjpoICwvdrBGT8IyOjlQ59cZXXuzcoYni
37He5VI8tNDgzhiRiW4WAAAAAAAbRX43Ozra49JMT8sqrFROTnR3HCnUTmHz
2c2qb5jgqOkS2zykekQU3awsurpZH/XaaFDd7EhHpVh1VmFphWuizF/qfX8M
29HNGjENj3QeqNGZeX1hsYl7niwt7LiwrOIfAqLpjsR0swAAAAAA2CgautlR
d8tOnXotJsaR49y0aVOOw+CH6xa62Z2qBjbG4aqoLH1vvbbOo5uVRVs3a1av
jQmimxXPoVuwqUZeTDwyLKu0WW81tqGbNeIjPOqhn1hMjP5ED3/u0PhpxnGI
bhYAAAAAAFgQFd2spKVC81wnn3x3s6MnKnIMP+6NblYWfd2scb02Johu1n2i
an2Oc73TWXro4nzrltKLcXIwbzZK+AzP6MgJr8d9xYw/MG7E3SM7d/FWKL9U
inNUVnP03NSAbhYAAAAAABtFSzcr+aXGFeOL60DNxPN55ApljPe9CyZeH1ur
/h1DNehmZdHYzRrWa6Nj3axD93WTTejMiuw5VFVZWjixEVeEpYVu1khzqeJf
Zxylus1814FCr/DkVGib1xNVimWcVWHf79ChmwUAAAAAwEZR1M1KRnpaXE79
Z6MvcKw/cOKctEhFznjZOlGheN+7IGenV7XS01yYo/7Vu2P9zo6eFuVUXVdz
JP5KmW52NMh6zd2co/u6ehPKAGUdUS2kfCzUGGdkNbPR383+E9G6K73udp1z
uM/uPfKHqpv1uXyYhhgAAAAAgKkpfN1s+MqEwe62ui8ry0pKyi6o/LKu9VSw
bchg35nW402S48dbz/QNh2Q/J4Gqm7XykQCGMnzdbLiPzyQZPKz6BwPHu3V2
75MXZTdrZXm/BjHIbjbc393Ejz/+WBWQxsZGeQ3Dp2q8uv0FzsPdNn6hQPjb
zQoBjDUAAAAAAFAJuJsNX1cg9Pf3b40kO3bsmIRv7ZcAulmZX2MdTDcbvu9+
5swZuxOxVezM8PBwX3drmVPMn81sGgzfV/ebv92szOIQL168WF75vHnz7ApD
YNasWRMTkPT09LHP9x3OVLyYWVgZbb3smLa2NvEVNm/e7Ndn/ToVAAAAAAAA
rdTUVPmqfM6cOSaLhakWMHfq1KnAmpMwmT17ti3HwcTp06fF7uXn56vePT/O
6OMWQ7J9+3axlYaGhgjJibQndqTAy/OrVztznJWt4z3sxARaR10k/bBdTG1d
uHCh9t0gQ7Js2TJ55bfcckuEnDosCq6b7SubaGaXlhw+Y/e3CVBTU5P4GkVF
RectUK3B4mkEAAAAAABoPfXUU/JV+bXXXqt915auQDh9+vSVkSQxMdHeA6J1
/Phx0au8/fbbYepVysrKxFaqq6sjJCRNTU325uHymdPlY5JZ0iTv0nCrOFCR
1c0mJSXJu7V48eKQh+SZZ56RVz59+vS///47hMGwsqvB6O7ubgtIV1fXX8f+
rWxrHZmO+eNi5q9u/Cvc+x4yn332mfgWu3btUr7l8aZ8y3o8AAAAAACAidWr
V4sL87Nnz4rXg2xUJqFXgeTzzz8Xw/fxxx8r3/JoKN/1q1r5+uuvxVaKi4tD
FZJo17n/X+KwrCvbf3D/vyfuOrvk3bN2754gDX1cXJy8XxkZGcrXQxKSzZs3
i+9dX19vFIxJ/97h9dN/Js6cGo6DvXbvn2X5+fliv5uamnRTYRQS6+cQAAAA
AACgy+VyiQvzqqqq0anRq1wy8vLyxPB9//332hZl5IIge5XOzk6xlRdeeIGQ
XPTXMaN6bnt95FSz55U3f8jPz9dt21QhETmxUs9WV1eL9RcUFEyRVJh2s5n1
0dPNitsFx8fHDw8Pq04dWtSzAAAAAACE0A8//CAKBafTOUV6lUuDx+MR9xG9
5pprRK9iVKoo+zd5DdZ7lcTERHlDc+fOJSQTOg+uW6KeM1lW/5vduzVBGmvl
vNZ9+/ZZLN+sh2RoaGjWrFny+u+++26jYFicimnlG4n/+lwtzJ08eXLatGny
2KWlpXm8UzGsoa1n6WYBAAAAAAiGdE09e/Zs+dr8pptukq6+tb2Kxct8n40K
QqulpUV0bk8++aTHWq8iVytiXCz2Ki+99JLYVk1NTWAhsV6+RZc/f//16NHv
JUf/9+uA3TujlZycLA/crFmzBgYGTBIScP+WlZUl4rF///7oHcqpRnlPm507
d2qz8beCMiHyx6lnAQAAAAAIXm5urrg8LykpoVeJFqtWrRIDV1FREdZe5dtv
vxXbSktLIyTR4osvvpj4pX1mpnlIRE5UHb7PkNTU1IitLFq0yDM+tdVjbRY3
bHHy5MkrrrhCHrWEhATR2+sGQ5kQf+MBAAAAAABMtLa2Tp9+8Ynzt956a39/
v7h4N+lVqFbs1dzcHBsbK0bN7Xbr9ipDFwTfq0gLpKSkiP6turraSvlGSOwl
jfj8+fPFqNXW1hqVb6qQ+NXhy68/+OCDYkPvvPOOx3gWNyGJEKmpqWLICgoK
TE4gytOIMh50swAAAAAABEm+ps7MzBQX6S+++KJH0auY/DSeXsUuQ0NDixYt
EkNWVFRksVcR9ay8Hr+62d27d4st3nHHHb29vR6DnFC+RYiNGzeKIXv44YdV
I6UNibJ/87ebra+vv+yyy+RtzZw585tvvtE9exjlxN4DNQXl5+eLbNx+++39
/f0+s2EUD7pZAAAAAAACJl9T//bbb1dddZW4VC8uLjbvVWje7PX888+LwZo/
f/7Q0FBYexWxzNKlS8V2ly9froyE6s4JlG+2q6ysFGVpbGxsY2OjtsA3D4mV
uZHidWmZV155RcTjuuuu++6774b1fhpPPGxXVFQkRmratGl79+61kg26WQAA
AAAAQkvZq7z//vviaj02NrasrExbqtCrRIJXX31VjNTMmTPr6uqszIcMuFdR
huSnn366+uqrxdazs7PdbjchiUBVVVXiVqKSvLw8bUh8lm/+drOq6dxSVD79
9FPlhlQJIR6TTzrsa9asiVHYsGGDGAUr3awYOw/3NAAAAAAAIDjKXkXy9NNP
KydT5eXlaUsbehUb9fb2rlixQtmrbNu2TbeY1VYrqrHzWO5VVCEpLy+XsiF2
4NFHH+3o6DAKiTIndh+8KaSoqGjGjBlijFJTU8VA+NXNymszyYkqG9LCv//+
e2JiojKizz33nPSibg6JxyRraGi4//77laMjnfOVZ3KL5xAr2QAAAAAAAD6p
epXBwcFHHnlEeeUuXcjX1dX5rGdt7Rumit27d8+ZM0c5OmvXrvWM3/FVeScB
n71KwN2svCdbtmxR7kZCQkJxcbHb7aZ8s92xY8cee+wx5ejcd999vb29qvLN
Z0gsFvjablb6VHt7e3JysnIf4uPjc3NzpX3TboJ4TI6vvvpqxYoV4h4XspUr
V0pjoe1mhwN6TlyY/7ICAAAAAOBSo9urDAwMpKWlxXhbtmzZrl27+vr6lFfo
9CqT448//nC5XCkpKapByc/Plxcw71V0J7LKH/TrZrMiJPIWt23bpup57rzz
zq1bt7a3t9PNTr6hoaE9e/Zoy7eHHnqop6fHYzkk5uWbxW5W+rgUWu1pRHLX
XXetWrVqy5YtH374oXRK2Y2wkQ5vaWnpm2++mZ6efuONN6oGIjY2tqCgQORH
Gw9tQnRPIEyaBQAAAAAgYEa9inQZ/sYbb6hKHklcXNwDDzzw7LPPrlu3bpO3
NxFS0iFdu3ZtZmZmSkqKdiDi4+PLy8tNehWTwi2AXkW3m5XWtmfPnoSEBG3/
Nm/evPT09Nzc3I0bNxKSsNqwYUNOTs6SJUuuvPJK7UC8/PLLbrdbFRKTnKjq
dCshMTqHyCvfvn37DTfcoN0x2Es6qxw8eFBV7+vWsyqBnUAAAAAAAIAu3V5F
1LO1tbX33HOP3S0C1J544om2tjajXsWkWgm4VzHqZqWQdHR0ZGdnK28/i0iQ
lJS0b9++0IbEejcr4iHp7Ox8/fXXr7/+ersPCcYkJyd/9NFH0uhop16PaCgj
oZr9biUbAAAAAADAnM9eRVJeXq56dgxsERsbu3z5cu1sN6NeRUss7G+vosyJ
spsVOTly5EhGRsbll19u90FCzMKFCz/44ANpUKzkJPjyTXsO0cZDMjAw8Mkn
n6xcuXLu3Ll2H6EpRzp13Hvvva+99lpdXZ1uKqycSVRnD4pZAAAAAACCZ7FX
kRw9erSwsPDxxx+/7bbbmCQ5aWbMmJGUlJSRkbFjx47Ozk67ehWTDl+Zk66u
rpKSkuzs7OTk5Li4OLsP3hRy8803p6amvvXWW42NjT5DYpQT85D47GaN4iFC
Iv78559/NjQ0VFdX/xfhtHfv3tra2paWlqGhITGyVuJhgmIWAAAAAIDQMq9n
dQ0ODnZ2drYhDH4Z197e3t3dPaK452eQ7cp5BX97FaOQmOfk7Nmz0hf5+eef
7T6olxo5IfKfpf8T3W63PCjK0QksKoGFxCQe2oTotsEmu4HJZGUsrDT2AAAA
AADAIt1eRbdaMZplR6kSIVSlnO4ygfUqunMjCUn0Ms+JvyExiofH1wRdIhFd
aGUBAAAAAAgHVa9y3rRaoVSJRv9oTGZIyEm0CDgn2nr2vK9ZuzZ+TVikzQPF
LAAAAAAAIRdAr0K1EsnkcQx5r+JvTuw7ALDEJCEBhEQ3Hphk4uCrxsJ8rP0S
2NkDAAAAAACYUF19h6olQEQJbU4IyaVq0k4jtnw7BCb4swcAAJh8/wcR9g4t

     "], {{0, 870}, {1844, 0}}, {0, 255},
     ColorFunction->RGBColor],
    BoxForm`ImageTag["Byte", ColorSpace -> "RGB", Interleaving -> True],
    Selectable->False],
   BaseStyle->"ImageGraphics",
   ImageSize->{641.5, Automatic},
   ImageSizeRaw->{1844, 870},
   PlotRange->{{0, 1844}, {0, 870}},
   ImageCache->GraphicsData["CompressedBitmap", "\<\
eJzMfXVcVdvWNq/d3d2J3XHs7sbAVmxRLBQbBBMDuwMQMBATO1FQRBBBlA7p
7tLnG2OuNbdbr+fc+973n4+f4F5zzRhjzNEz9sjZqxfOXzZ79aK5s+sNNpq9
YuGiuavqDTI0oqKC/6OjU2C7js7/tKmnU4g+Q0dH+8830E8B/PjxoyC+f/+u
y4/F+LGo5kUBfqFTkD9C/dFpzn+Lc1ERTb1CXK8df4oSdZS+dYqIhvn5+eKX
f/g5NTW1AJKSkpoiOTlZpxDS09O1B1DGLCSa0Cf5q44jR6S+uYJsl5ubi5SU
FO62mdptVlaW7PInKoV/71b0Jbqlv9wbl6l12nBxEc3gEQpqyn/FNJX5h1Fw
dHTE0qVLMWrUKAwfPrwphg0bRlDSR4wbNw4rV67EzZs3RVXRLQ2iEp/7K6rp
j38jIiJw/PhxzJo1CyNGjNBppnZGnzFhwgRs3LgRr1+/lmQtwB8It7y8PA21
JW6/dy/Bff78Ofbt24d169ZR92vWrKH2GzZswIEDB/Dy5UukpaWJloJiOgVl
f6LPcC1KKLNRGN++fRPod+jQAdOmTcPWrVuJVXbt2kVjb968WZR17doVK1as
QHh4uOiLZo16zsnJURAoqc0GGnbhqXVxccHYsWPRo0cPLFq0CGZmZgQ0d14M
FhYWWL9+vSByz549sXfvXoEgE4HaFuD+aW4lbVQ8CmiRhYt9fX1Fzwzi0KFD
MWPGDJ2mTH+dEpg5cyb09fVF+V9//YXly5fj48ePAkLuliGkQQr+RikeIFRb
HIohMTER8+bNQ5cuXWBtbY0vX74gOjoa8fHxiIuLa8ofqFpUVBQ+f/6MCxcu
oG/fvpg7dy4SEhIEoIJa2dnZNBCPqwqBZpr52dPTE/369cPEiRPx4MEDBAcH
IzY2liimdE8jien68OEDdu/ejY4dO2Lnzp2iP8Kn4B+6l+Ri3JhUo0ePxsCB
AwWEHh4e8PPzo+4JHeqeIX/79i3Onj0rJo0ZlofithroC2m6V8kVpi1dhcXb
S5cuoX79+lJsdFoJAhcRgn79+nW0bt1aSImqAP6eLEVYL4hp69WrF7y9vSWq
NbmiUofmTZUcHqSE+FtUTC/PhqWlJXR1dfHq1Ssxt8xTfxqvgDoezxaPxwzL
gsoMSX1V1R7vx4/vmvFKa43H6D18+BBjxozB/PnzBexUriPnhetI6f6NatyU
uZR5LDMzU9Xe1KCAMjA9C8VTXqL8/ScIpVQlwtzByqp///6iPy4toIqq9tAF
VKXJz8wCrVq14ikXeragCrCWstURLwppyYg0KKVUmuXl5sDn3UtcungRL954
IF9pWFqFKyAgAEOGDIGhoaFoziMocJXQhksjlUz2Fi1aCDlThV+AVYY/FVEJ
9v17PuJiYxBJ4sAikZKaoVNeVUasAZkFu3fvjtu3b2uUEc3978wr5yFc7Zar
BgYGol69eoJTNbqmqGrc2DixBr5x4wazdwEegNrddHIS3M7/O9HvrVu3CEf6
RK1v3rolwBDv6TMraQaDhy+tGjcGjbts1qwZfHx8xLgFtOZCKvACKpzEUHBw
cBB0CgoK+mm0i6gdcoOMjAw8efJEAHTzppMKUGEBCAGoltPnmzfVd8Xor/LO
5sIpTB07EitXrcbYMZPx5lMIDyLhJVcA27dvF2LJIqLwCcNb4hfzLo2WlZWV
MDCkzaR9KKcyOaMeGRmJkJAQeuK/RREaGoqvnz2xdN5UDB46HAsWLsatxx4C
zfLqTLAiHz9+vLBRwtJLafnN7QnVnmGF6728vFCzZk24ubkJD0LYL51KAtIz
Z85gxw4zbN64AYsWLsCSpcuxZZsptmzaiE1btmALDWdMVmvr1m1kzUxhvG4t
SZ2RKDeh8lPUnmdHEEuxsEwQV1dXNG7cGG/evNFokR/SfeGJOnbsmNDnJLmi
WDhqOlUEDuQX4cjhwzA2NoYJjcOU377dFJvIm2ALunXbdphsWI/1JiYwpXfb
tm3DZoLX2Hg9TE1NSbrP4PSRA+jStjNuPf+kDRsPffr0abRt21YYOQ1sBVXY
eOy1a9cK7STNb1mVd/knISERe8hyr2M6kIvAboIRMY0JwXL8iCX2rV+KRo2a
YrvlCYRFJehUUAdm28Zuh4GBgfSGlIEj/nW+WEvVqFED79+/LyuKK4omEeFh
uH/HEWOGDiCBrYvmLXUxacp0zNKfCPPjdrhz+TB69xuAKw/e4Mlde/Tv2ZlM
TxsMGTQEA/v2g/3dxwKYMupQ3Ke7uzuaNGnCQlpMLWauOEzU79y5M6sWpXYl
qp0H749u0BszDOt2nRYIfXj/BlNHDUH/4Xp4+PwVlk4ahzGzVuArvfvy2Qen
DmxHv/4j8fyNF7yJCQ/v3EaT3gOeATESCNb+586dQ5s2bdgYFVUJw7aESUu2
hbBXtG96WiqsT1th4fJ1eOnmQWR6D4fzJzBn3nyccbiN4K8+sNq9HUNH6uGZ
R2AFdYSwsDCsWrVK+KiEcvR/QG9qSjYvMvQLJo/uhzr1G2Kh4SpitU0Y0LMd
6tHzpqPX8Nj+AGrVbYCrjz/gtPly1KheF6vXm2LGmMGoWas2rO8+K/sHUpNp
/jekBmjwQB90a9sUC7aeQlZGGuxO7UWl8uVRv0UPuLh7Q69He7QdoI+0HCAj
LRkndq4jwFrimYsH1hkuwOJlS9CxW294hcT/N6ROTYLVdiO06TIMYYnZSIwO
x8KJw9CAOHuV+XHs3b0DVqfPYWjv3jh44f7vpJ49e/Z/Turc7Ew8djyHKpUr
Y66RGYJCQuH++gXWLZ2N0uUrY/0BOzy8vBeVq9WA7V1XbJ49Bg10u8AnOAzX
zh9AhcpVcP7mo/+S1DTP3wI+omOLBpi3+SRC/TzRq31jFC9VEjWadcILN0+M
66QL3T56SMtTSH3cfCWq12gCNy9/3HQ4D5NNW3H4tDVSMnL/C1KnpSRir/EC
1GreE8Gxabh5yQoVypRAqXIVYWh6EmeP7MKIcZOgP3Mu3voE/Z9InZWeAhvL
zahQqSrOO75BSnISzDatQPs2uqjboAl2HHPEA1uV1Hdew0R/DJp07IPo1Cw8
uX1JJfXj/4bUFRWRYlLrNsKstftgZboades2w6RRfVGjYTs8f+uJCZ1aoUKt
Rli6YiWWEwf3J3GrXrMF3vtFI4N4kg1lfFKKTtn/ks4bFhKde8H1rTtGUNe6
rduhdq2qMNp5CXHR3+Dx3gOfvwYgOyfv/0jnVNgd2CLofObKc+SSzfd454Ib
jtdhZ++A9x/9cPeChaCzDdF5nd4w1NXtjm8pmXh08wK1q4IzNx7+B3Q+cuTI
r3Qup9LZm+hcHx0Hj0JH0iLLNuzGPuOZqFG3NdHZCxM665JsVcfYCZMwccJ4
dGjVFNVqtoSHX3SF/y1pi6mkXYTKjdthzeqlaNCwBYXnlmhauxJW7LSuokXK
1atX/w0p2YfhiIwdlcePH0tS5udm483Dq6hcoQzGz1qOqPgUpCUlwPrUAehN
0ccjNy84X9yFSlVrwO6BOxxOHMTqTduQlJGLz+4vsWTBcjx395GkZAebfUT2
TSj8LKaF7EVy5zl0Ip9Nm5RRgd7o0LwWSlWohLa9BsPzsz8ObyBS1mklWHY8
aYfGnYfD0/cz2cO32G40B9VqNNMmJU8Upyt4osiTlKRkV2PdunUcLPxKSpNF
KFS6DOo1bgCDdRbwdn2ARtUrapNS25sgwqmkPK52zMFCSKA/KaRsnXZqGZM3
ISYCfgEhOpXVMo6g2AfjFIjG8OEH4qPCsHLBNFSpUhWDho/G1Ml6aNakEfoO
1cPn0AjcPrMDFatUh/3jj0iMj0H4t0jkU//Z6WkICw1DanqWpDfHJpzoaN++
PQf1xbSmgeOCRo0a4dGjR7+yrhdaN6iIsqT6Lc84IiUpHvtWTSI10BTPXT0w
iti5cY/xSGXDRyrhiNlyonc9uPtGSXpzloLzIFOnTmUJLaoWS7eTw3Ga5Apa
JN9jbIAChYqgebs+8PgaCv93D1G7fAUsNb9YRSUWR+Mc6ZKzqROj0PuY2jER
F0lRQTA3s0BkUkY7TfF3RIf4YTO5rK4fgyqpxewt79ixQ8Q+vr6+CqVKiqg+
yN8Xx/ZbYObMGZg+cxY2brPAazL2WVnZ8HV7AlMzc3gFROsoXSmeNjv3nAxi
B5SjgeLqMJya43hh0qRJ7GSXliSm+U2Nj8LBPduxy/IIvsWnIicrAy9v28N8
pyWCwr7hwuH9sDxujWxyU3Ozs/Dm8Q2YW+xGRGxqeS0kOIBjlXTlyhU5rwzQ
u3fvRJx2/PhxSeJM0oc2x83Rt/9AWJ50QDaFgyHerhg7ZDD2X3SurMUsHI8w
OiSkv1C5OxEoDx9e3MOK1ZuQlp2Ldy+f4NzZc4q3T60u2Tjgy1c/XLt2BdFJ
6fhGHpTdVSckZ+YhLycdd52uwPmpK81KPgJ9PHD11l1SbHFwumaPL6HRIs0R
RhNw6sRRHDpkRXVfIys3j8Z5iAcvXIlnc/HgjhNcPD7h/atnuPvEFRnEO45X
7RH4LRb+n6hPJ2dkkj/z5qkzDh08iDMXbYmiUfjg+gz3nr4SfP/Y+RZevPtE
beNxxfoCHK7fxqUTlli2bitiUzIrqnMrQ3POXnE6gQyAKqQlBKjJJBfBQYHw
9w9ETGwc8vJ/iMnNzsyg51i2YbIrjr45y8BJLu4uICCAOlHecTh69+5doebZ
zpGSViIdGowpnhAXg7j4JIjOCaRMcoBiY+OpzzwkJcQjLiH55zua5lgCJTfv
u+A07p8TCJxZ4OTEggULRM5bsigHYMy2HIw5OzuXV7mF1Vc8WWMf0qixCSlc
imxygb989kVkbJJkfhZnDuc5/2NkZMTco/Mby+TTlD1zssbKNaYia3Pz4mEM
HTaaPLZtIug133OQIlQXzJ+pj8dv/RD88RWm6E3Dx+AYpMWHYYH+OEyauRB+
oTHwcrmLyVPnwffLV6xeNBdnrj5GDgmH1a7N0J+9kKZ7v8iCXb//ktzSg1i0
ahuxQhb2b12NzbuO4dqFI1i4YhNi4yKxwmAmLt16gQ/PbmHqDAO8JbuxeI4+
tljsheXOHTh+3gH2VN9guQnSiIBHLTbA2PQQIsP8MGPiGNKL1xAa6ItZU/Uo
2nNVKKLkVDng5nlmW8N2moNdOzs7mtPLly8X5I9V+BORmT7C1tYWJ06cELkq
niFOgXIOm3oqKTpVkpicXeKE8qBBg9hYcDa1AvdSQHRdkDUAP4qOy4m/RTXd
Hzp0CHPmzBGp5GXLlmkxn5Kl9ff3F4zBAHNug7NNSpaW3tD49Jn9AZHz5/QL
16U3sdoz3UPMtMs9e8xZtAoZOXl4++g6Bg0cjjvP3lDtr/APCERsZASWzZ2K
Q9Z3kBwTjMnjRuHKw/eICfTCuDEjCMq5MD94FiF+HzB+9Cg8fO2JvZuWY7WZ
FbLIQdhgOBeGGy0RERaK43s2Yd5yY9xzvIxxejPwLTED107vxeT5K3HPyR5j
xk1DUEQMdhkvxobdp0ixfMDYkWNgbWuPiWOGYs0WU+zeaY6tO8xx4cxxjJ+k
j5C4VNy1scL46YsRGhaC+VMn4KiNM42dhj2bDGG4eQ9y8qHR/qxMOHnGrgWv
WpBok9CSONCM9OnTRywy0P86VUVZYSH6M2bMEDPCnhanJEurosgJLs4Z8wyM
GzeuomhSSGTnOTXM+nzAgAEV1Z44OcLzwC4Tu+ScVSipZQJ4TjkTPXz48ALc
ngDiqWMWol9yxumvKKL6opBe9lJ+i4oaBQXwbAfoV0cpKyqqcDk3YR5nxDkb
yGbvN35gDRn6+T1m6s+CX0QCYoM/YfyoYVi0fKVYlNq0aTvcvb/g6I61mLFo
LdHDFwunjoPFMVt8euNM8zcBjk7XMWPKdNx99BzLZ+nhmO0dis6OYMRYPTwg
ZX5o52bozVgIH/8AOJzcjWETZ+DN61eYOHI4bG49wYOrZzBi5EQ8efoIE8eO
hO3Nh8Q3RN+pBnAlMdUfPwKWJ85j1fxpmL5wJS6eOYlJE8fj8KmzmDZ+DM5d
vY9nt2wwbOgYfPjij21G87B2xxEkp6QKTTZBfxmSMvN1pIfC6pSlRbEUbm5u
VMbrG5yL46eqahkFKmJBh1x5VU0rs8brB58+fWIDXkFULYynT59i+vTpqFOn
Duzt7bk7nfLiXSHRNS+X8Axowg/FbvGqAi/ucBqYdIBObdjY2FATXoXZs2eP
4A1ra+uiajGrjnv37okUJzWN1/ZmuyMzNRG7Nq3GcSI/O3xLZ0zAfMM1uH//
PrW6j/DoODx2uohx4yfDZMM6IvUYEhtHPL/rgBmzFyEsJhqHzTdio9k+7DHd
CPPDNvB++4Tqj8eyFYY4eOQ0TDcZY+lyQ8yZpY91W/chOjoKq5bMgcFiQ6xY
PA9TZhrAm0i7YelcLFi2HPNmTaeyuWS91mP82HGkzJ9SlHIbBnPnYvHC+Zg6
fS5c3r7HRqNFmLdgGVYuWwA9/Tl46+EOowVTMHTMJDg9fIknTjYYP3UREtLz
mqozwfTj/DCnu0m6e6tqmIWd6C4crrJly4rcKJU1UeeeTTwHMWQUdWqJvwWF
O8XS+e3bN1L3ShnXYZPPrRJ+pfMPUsbBnz2wYpkh3D/54wiJxuBRE2GxcyfM
zc1x6MgphMfECg8/NDiQzLMvUtIzkEo+UGhoOL6TH5CWnIDgkBC4PrmNreb7
EZ2YQqosjLyKEESQj5SSnAhvYowPnt5ISE4TyEZHRYqFVj9SZUEh4eQ95COW
zD+XffHzQei3KERFhMH38xekZeYIQx5Dqpwd39DwSKqfR/UjEcb1CabA4DBk
ZmXipbMDhhP873yDYXdiJ5asM0fuD0g6M8Uo9EDt2rV5gVbSmYWA3fzSpUsL
n4jDUUdHx4FqKwaKV8rZ0pPMZCkkPCH+K06gZZNreB9Odx7B3eUJLMwtxNr1
PuJ3qyMnyUqk6RRQV/Lz8zUrSz/XeQuJMCDYzx27LQ8jKilD1v7+Xcnwq2t/
BdSgQST+6R+7TN/lIoD6v7Lkozwr6xXcpoxwEn9Zs/hDHxkpCXBzfYt4ClFv
2JyD80uPZlr8ycsa5LDh69evvVSnTQZXFSpUEFEpv65Vq5bQ4cTOA9TWMTEx
Yr2R0/QElEq/kyoXM/0yiENpiglcsklUlpqaIqxT/vcfquNYUFj7ZF7yo7K6
as8sIAx8JgWh2Tm52uCyILDBo7hQgss98pIyr1qz8zhs2DARUJOR4+B6gDoQ
05DVKjlBOtkKrAoQol+OwtkAc6jFP6z2+JmXl5UVv+JMIrEQze/4h+tynZAQ
scAkkCzA0OnUF8Ip3X6uwyvu/MPk5mdeWWSIOPhiRc/9snvGPyzoXIcZlH84
ucDvuR4LPJOHzTLX4biff1jN8DOPxz+8dq3Aoiu3VQjtLnFk2LgtPzNe3KeE
hcvUBRUBgzaODCM/8xwwjtyOcWH4mCG4X5Y7rsPjMY6cM+H63De35zKmN7eR
sHCcz20IL2WNe7Swa1yFX3EVCQo3/Z0scvOFBIVB4DYMkiQLg8ogMyhch9tz
HSY3P3NOi38YdXXqRcjD2oXJzXWYZNooMiz8LFHkNkxubRR5jVeiyM8MI/fJ
5JY4cipO4sjPDJMkNz9zPYadcWRctMktcZTkpno09ex3dxHttXGU7M048jPj
xXAwW0kcJb0lS8mpl6LHsKgLpxocJb0lS0l6M/0kjpLeTGdtejPuEkeGRZul
WFyEYSHx0caRLaCC4wABF9OFYWH4GG6uw7BIHHlvA+cJN23aJPpm/LmNpLfc
HcSwcB/cRpu9uYxh4X4ZFm7D40n2Zh5kMVI3LwiacRs596wy+Jn70qY3t2N6
cxuuK+ee23BfEhZ1L4fAn8uY3jw2w8RtuFzl7wJCZ9UVqHC32uTmMnYZWT2y
ReT8DqPBpGdQJIrcPbdhNLQlmFEUCvwP5GY0+JmmXt2mMkDU537lRiJmP20U
mSUkimx1GAVmHS5jMv9Obn7P9bhPhlmSm/vjNlKbSHJL9pYizO2YLbhfhlsb
R8neDDN/5nrMLpzf46mRLMV1mNw8hZK9uW+GhcskLExDhk3SheAvwA3Ix+fq
3IzBZNC4ewk+oyjJwqRgUBgFBpPBZ2nnbnmquA6X87BElgIMOwk9zzJ3y0wt
mZCbMNPLbpm5GXr+zKBwd3LjkeQW7oNnW2LIn3koCYrEUAoazxCDyn1zfabk
n1DkNtooMndxO6aq5EKuw6jKGeJxOSuk4FhctOcyhlPiyONIJatwIavCn+Rm
OLmOnHmJozYX8iwyLIyLNo7SbnM5j0swK6C0FmTVJrecRW2ZZxQluSWK2uSW
KEpyM+kkitq6RJvcTC4mNY/DffIzt2cBkeBLlKUQMcoMB/VdQCRlFEoyxhJ8
rspNZLe8raWA8Cc6iCEYPIkyU1KCxqAy5zHojCZTksHjISXK3IZnlZ+5nN8z
yEwipj63536YhJL62rAwWiwQEkWGhWecSclwMyyMB+PD43Of3LecVR6TyamY
D+EDyl2GXI3jXGl5mXL8TFG0xgHkiJrLpNPFXfEzD6Naa6pLwQw5gAwiqyIG
m+swiaSjxs88G6xSeDZ4PYLLGH3+YfLxs/R0ZAzO9Zg8cvMol0nHktHmZyaJ
aq1VWO4KEktY3nt4ENyhIjyIorbvPT7go/cn5OSyA5hDn70ppPNEbFy88MED
g4JFna/+AeI5ITFJvPf0+oj0jEwRsn0iwfjg6YVvkVGi37DwCHh88MRnvy/s
19P4aaK+18ePgt14l53fl6+iTrAKS3SsSm8fXwFHFv16fSR6U2jIOXGuE0Sw
cJuvRG+GJTEpmdp44eNHb6QSW+RRHOZLLMCwMAzcJoLozm18P/sJWNNpXjwJ
Dg45E9gL4LxlQKCow7hym9h4ld403xmZWYI2TCNOkUhzx3zCdZjdZWDCffIc
SSeX+YLLmO2kpybnXnqAzFNcR3pdPOdcRzryzBMqHwqe4rnneeQ20ruQPMVz
r3pHIgHDdZjeXCZ5SppeHo+fWalJE8mfuY30LBlursOyoQY4Ghyll8v4c5n0
oJgfuQ2LovQAJY7Mx9o4qtv/hDqROHJ9bidxlJ4lqwRJb9UlKcBIkqgxWDIm
YrQZFK4iyS1FkIPD8+fPaxx56cXwMAyK8EhSUkV9fxET5WtA4X7l1DPZJSjc
hyJqRBSyvUxu6cWIrAaRW3pHkixMbkaT4WBSSnvH5OY2TG7pHfG4PC0SR55i
LmNySO9ITr30jpiM3K/0uhg37lcGKwwL70FgT1A6lgwX98v9SWdUqrZfcawv
2Fs6xpK9pTMq6S1xZNgZFklvpge3YfpIh5ufuR6zlDa9pdcl2VvGqUpsy7Do
ahx5iSOrZG32ZrwYDlabEkfpQjGfSHrzOExjfs/048+MF+ep+XSFnEdtenOf
bMG4vgzipB8j+VD6DjwOwS9dEgaFm0mjKKeewWcUGS0mG9djUBgFngouY7JI
gyelU/UdCjAddV6KmecinnGGhLuXvigPwxRmTmHoGRMGRdp97l7OkDziwsPK
EI4x5CG5THpzUtJ4hhhU7pvrywyF9NSkRGijyLDwzHM7bs9lLPRcR848wyLd
I+5TZmEYFm1J45XMmJifXJiRTjiSkfL1/Uz9fkJMdIxC7lCCxZNxDBbPiWTU
FBw/CxwVWEibeHlr3DlJbi7ncdmoffrkAx/6jSdjyfCxgWKDxAaWtQeXe5Hh
kzgyvf0++wmDpfg2eRpJCwxgHJneqfD+qHAUwyXo7R8g+gkLC1fpHSvG+UJG
lPuMo3EUWlJMlJwixhLakNowzgybMq8fBYzchvv2JWPLODAtec6kFDHOTBdm
T+6X55v7ZPrzHDG/SNdSShHTn2GVmTPGmWnJ/fIcMR9Kf47/52cu5/dcT2ae
5Lxyf1KKuA2Px+PKMJvhkXwoxUjyLosRzyHxmJoFKyz4jfHm9ryMwqn0Ar/k
ARk7GcXJw2PqARLhAIraii9YVHOaQD0fI1hETSaq/uLPo0X8TrtT2YZB/rXN
z35lG9mvkvYVR04gEtTyWMC/BUTJO1dTeszKQHZaIrJTE5GVwv8T46YlIC8j
GbmZKchNJwc8LUk852XI50TkpSeJ57wM5X1uulonk9qliToFuICPk2QoTXLT
+LXSRHSTnqyj1KkvuhN10pN/61Zpk8/dSlAyteswKOpzJvcp+tXUUUH5CX6G
1jgCFk2/OhLenygmq+00sKh1iovnnJxseYTnHya96N9O+n8/gf/fcJJO8X/C
7lc5+UO/vwPyJwRlm3+PYLF/B4tSrbJGCXEXf0KR15djQgNgYbIOs2fPwRrj
TXj57uO/R/G/JvTvyP2fCK00qPS3s8c6j1dkeeueDBb/Azb6/4OL/h0U/xsW
+jth5XJ2lNjQ/Bk7CfbvUGiDraoGdU2wkuaQ5j9AoVEn8hjZn6ZFrVPg55wU
17z/93AU/0/g0Pnf41flX/r9A3/8R/j9BosCyqDfQMlGZlY6UshQJaUmIDE5
Hslp8UhNT6TfJAr9+f8EpJH2TiPtnSbKEsQ7Uaapk6ipI9vIOqlpv9VJ/71O
kjLeH/vld7/3qw1L4h/a/AYvP/+hX00dMS4ZWXoowG+J4SVcf8KPaZWRkYac
3BytU4tFNavFUtJ+PV3JdSr8IsFaB03/OKXadX6bdi2WLfmPff4ZjqJ/EgPZ
Rq1T+BfWUhePNF6dOAcm/GhO4nURpQVF4ig/Ox0ZD3byxgqHJURTh6UF1E9X
lorCpfwonpSyIsozl19Rf5U6/9LE4d82KSheF/r99Z8h+Pfd/W2Tf4PSnwEg
sqddW4FMrxvIpgCGM3FyepRDuUTswiol8/Ny4ObyEnHJGTo9RZlyiiLgswcc
bz+kDlBWrcp7HT64voTHpwD17K2yys8pCN7ZbG9vrxyPLYbcnCy8dLZHH4q8
V67ZhPnTxqN957/g4R/JGkKeZM7NUUwVP1UTfwtrGEZsYCWzl5mVrSMPAzIE
cnMrhQYFJGDffx63/P3cIO/PoehikFrMPgTvMuHtt9SLsk+6yC/nRbU+1ZSv
+bizWiU/P1fZE5H/vaAWyMIU8KJgrnKWUBC5lfhYVHgn4TH+uHDbBPttZ8PS
Zhb286/tHKpIJdQJfcb+y3OU/6mO+u7yHFFBfJK1lLeyts7PClpVC/5TR/+b
Mf+xI9GHFjSir9kCojmEt1I2+7c6s7XqFISN81YEhHpwGC2tdb56w0UHyaNK
7ko746/qBY4bOT3eRZ0JoRdSY5B6bjJSz+sj7eZGlhsnE/570wTpt/h3o045
/lsAGbf5dcatjfwoXrQRf0sg3XEdUk6OQdp9C969Inb8yzVf6YNqnaBVDqb4
YPUaY0QlZ8lj8nm5P/lbCtz3vFx5QFdHyoH6rHLbvzJ1ISkvWv0VU3lLKMz8
72JzuPtjR0yYNAOhcWnqSWTZLk/TTiFgCe0xNYzPqQvux+v1AxgsWAaf4Gi5
jZQF/cWLF+IU9fHjx5WeKyArMx1fv3xBSPg3sUqQFB+D84ctMLB/Xwzo2wvV
alTBrtNXcO2MJVYYb0dcbDR2rVuOgQMHYfr0mZg5cw5cPgYrJw4qIjn+Gzav
nIvJU/Th4eOLgzvWomeP7ug3YCj2HLUmq5iNNw9uYOSosTAxtcJ+s1UYOGgw
5sw1wIxZ03HW7ga2rV+F/WeuazSB3G7B+QLiIqkJOL3AyPDG1Xx5uUI5Jc9L
QPp/9UdcUioSosJx1tIC23ceREzMN5y12ofVG0xx65o1Rg0bIo4CDCJk5hos
g7d/hLIXuBLF6Ol4fs8JE8ZPhumeU3B9/ghTxoxAj569MJso6/L+E4L9/bDS
YC5mz1mKk8cOY9yIQZgwcSrmGSwk5HbjwR1HGK1YCa+Aby2lpvmeB98gF5ie
Hg2L83o45WhEeJ68vpL+nrpuhNOO4lenP07fMKL6pxxXYteFydh9YQrcvO/8
y/UTqsVWtFV7lVs46aIudv8mbpxc4Q1SXUVpcUXUTo9D+n1zZJOzlJUUi8yk
GPqfflPikJ2awDKdnlRaxOCFRE7gh/r7PTO5AH9oI96VEvmE3NhAktspSLu3
A1k5mi2UAiS5rUQVPWXCqpMBy4Pr/WtYuW4bsggl5+uXYbzOWGzI5NNcW7ab
46q9PbZt2wFP3y84d3Q/jl64hshwf2zfsgEnLtnC4cI5XHS4J+yLl8tDrF1l
BPNdu2FmaoabD9+oVKgj9rm9IPYzMlyGpUsNse/wGXyLJ2ctIRpWe3ZguaEh
duw5gC+BQbA+boUbD13wxcMFu/ccRnxSMhzOWMFo9Wrs3LULew4cwdeAABww
t8AHvyDcuX4Rq1avwb59ljDbsQOPnj7HXvM9+BwaqwxfW+wMjIsMwf7dpliy
ZAmMVq2FndN9BJGtnkjMtcZkI4xWEgfYXEMS2b9Lpw9h9dr1sNy3Dzt27cGX
oCCcPrIPSxcvwVbzvfAPi8K3gE/YtskYhsRoVicuISIqBsd2mmDFpt3IzJXb
yBUVxZlcZX+cIq1EL4T6uaNXu+bo2n8cqZ0MxEQGYXDnVmjVsQfWGi5F3erV
MHXRZlw6bI76zbrgucsbdGrZEP2G6WHL2hWoUbUmdp5xVDfRVxZqKDoiEP27
tsKACQvh8uI+GtevDr0FK7FzxyY0a9Yce89cwd0Lh0i51MShk+cw6q+W6Dl0
PE4Qbo3q1MVK02NYPWcM+o2fg+wfUuUV0qxd8AlR4iqpCdi08GZqPnajYaxy
4pS3/fHdaNy0BdaYHUdiTDj2bjFCzwFj8elrMA6brkbnHv1gY2+HXq3ro1ad
hli8whhnzp1HQHis1ARZqYlwOGmJ5i1aY/+JC9htvBTNm7eHKUn49NFDMXDY
BFy9cg2Du7bGpBkGMN9giBYtdQX/jRvSD72HTYWDnS26deiEU1eetVSNBGsC
n6BXMD83AbdfHqFYIRGJScQqCckxhFMSSV9yejxSKJyg37JIzUgqjLTMpFb8
Sac0f0Ryaiyc35zCPpuZcPt4SziKckVBGjttn14qCH7PllfZn6GtIOSdLVJB
fE+LFQoi49Fe5JE9y85RFoWzsrOlW6re21FE5Nrz87V/v2vuneFrPXhNNDkO
5w/twfjRozFq9Fis32aBkOhE/LwR53sZ1fBp31AjbuvhEajHvJRopF6YhjRn
0jDkqwk3kh2LQpoV1F8UTDch9E8cL8Fw9Vax1/nOxcPoy/bowFFxOu7cBWux
yG1msgJ6+jMwasQoWN96joivHhg5ZChsnB7B5ogFZi83oRFzcOvcPgwbNRFX
rl/F7EnjYHHYRrW/P5AQ6Y+ZemMxb/Eq2F22weJ5M2C4wQLOTvYYOXwsLthd
wYE9FrC9cots4zoYbraE7/sXGDN2AlzcPWGoPx5Gmy1w0nInhgwdi6cubuKI
zcnLTjDfaIgZBmvgYHMOI0eOhM3VG5inPxF29111pIbJJ/ju2R3DoEHDcfGK
I645WGPKlCk4d/k6VsyfiplLSePYXMDkCeNwytoByxfow9B4By6dPIQRY4iR
r17DpFHDsP/4WezaaowtOyxx7og5xk+bjWtXr8JsmxmevvNBwEcXjBszDi6f
QtTDR4U0C/J8QopCCulhxESGY0i3FqhSow4euQcgipRDH92mmLpkG8JDArFh
wRS07TMa9xyt0bBuPdg43sOEvh0waeFGBH3xxaBubaFnsKWyKo6JcdFYPnU4
+o6bDQ/XR6hbszqOOTzDt7AgLJo2HB37TcLTB7fQiLq6dPslLhzZgfadOmHC
uBGoXbUSxs0xgpXFBjRo/RdCE7OkauFwg09E8VlWClQHaZw4ZdWY1zAKqXol
PzcLLvcuo2TR4ug7dhbSUpNx/fwhdOrcHQ9dP8HZ/gzat+uIK84ueEhexoDu
ndBn8EhcvfsEufn5Uq98z8vGc+er6Nq5CyxP2mLnqkXo2XcsKeEkPL5lhx7t
W2PN1p2YP3UMpi5Yi1fP72PEkP4YMmwwOrVpiradeuOywxWMHdADa3Yc1dYr
7GHsPD8JD1zPCjeU3EdxT46W08Aiq4haUXHq7rO3By6cOyOU30tXD2TmKI5F
Qy1xVHj8h5IUIMOSnZONJ+8uiWjIzfs29ZOjWXjUVkGamFWenWa55jUeZQ1Z
W/+wn8cH2rqq2Ej9k/l4HxgAbpnHN5URHsKnVa2CApuacYbYys9+Rb7mtqkf
wi/2eHIXXdu0ht7suTDdtAbVq1TBwrUWOjIQ1QojNRerfVdV2U8vW46WrzFM
MncGAeJ3TbGEDFByMfQjb8j6GR38YN+JygqL+nnJin5LJ/3G5z6FO6cqt3/x
nroJrN4+vI4Z85YjhWL9T64PMHQwn9NzRTC5C0HBoUhLJ9Mf4ovZk0dj4PBJ
8A1LRFrSN8ydOhG2zm/w/vE1jB4zFWGJmYgM8ibvaDHWGa+H/oRRWLjGTBxb
Fvd6fPmAMSOGwPaeGzIz0hHg8x42tvZwsrtI8cJArN+4FVs3b8T6TWY4uX8X
ps1eSpPph5kTx5Cb80gEBlsOXUJsVAimTyJleP0B9m9ZiXVmVnjz+C4WzjOA
Ccng8KGDsO/4BWxZaYDN+85plBtH8Xyg+MHjZ/D97IOb12wxdjiNa7Yf+7av
xcqtVkhJSsQRM2PMXWyM63bnsWD+ImwwXotB5ObvtTyASWNHwvmtD5ITE8QZ
tXMHtxNNRmGb2Q6sN14Hi4PHEB8Xi+WzJ7Oboiq3Gr+cbtmzZy8yyVu+Zm8r
Lqa6QDRYNGkIylWojP0XblPfcVhnMBH1WnfHM3KXNi2ajpq1m+LOfWd0a9kI
Wy3PYNMyfbTvORax8XH0fhLa9h6N5OzvynB1lCvRPN1w7bojHj5zQabKX7lU
7vXeDTduOOHhk+fgw137Ny5Dg+Z/4cXr1xjYTReDJi+Ct88nrJg1lsr74K3r
a3TTrY815kfJ1rzGbP0pMNmyHUP6dodupxG4YnMadeo2xMP3gZJxWYrv3Lkj
LgeMiopStGE1kZzno4rqYR3wFUaBX7xx6thRHDl2ArYXT6NxdeVOnbC4FLg9
vY1OLZqSL2qBG6QV2+q2hPmp6xRcZcHXyx3rls0jrdkDx62vs3RL5PkCgVfP
HuLGrTt46+mrkbiUlCS8ePoIt27fgbuHFz68fophvTpjsbEpLh7dS15XS5yw
c8T9Ow7o1q4FllD5tpXz0GfIOLz1+ABL0w1YsGQ5Fs6djpYt2uHAcRusmquH
cfpLkZH7o4UYXo3Rgl0oPlM0qKIMFKnVVp+FVfX5U8lAqkitVB2UfFp2Jl4/
ckLPzm3QtHU7/NWjB1q27oj9Jx2Q/wOFVbpL9fPLqaSfR5t+KBqwoNqpTP3K
QX8qwh+/tFbglTDJsDolIRZur13x0ccfOXn5hVUvjjthxf74raLY3366o9gP
VkMFNT6WRqcLn7LAzxNXUpPzroEPHz78UZNLgDXeYWfFvvzIgfO1i5g+eSKx
2TDMmLsA91+6ieoJ0cFYuXIVnrl+VvblE/TnTxzA1GlTqXwN2jWqh65D9Ihb
Q7B1/Uro6elh68492Gi8hhyhu3j20IlCKTPEJmUjMTIQxquN4HT/HXxc71JE
twY+YfH48sEFyxbOJM90FMX4S/DozQckx1J/61bizssPFBVHYzu1u0S6LDsz
jXTXRhw8e1nsVhQzxtum3F5gBYVwj9y/MJwlVc+VeSQ/JUbR7BRs890CwiIo
VlnbSVfcjMliFmPC/DBXfzrcv35DcpQ/Jo8ZivF6U8S9oPPmLYKL51dxv8eY
of3ILxiOTTuPISwiFIazp2DtjkP48O4ZRg4agPWm+/DKxRWW5luw2WwfNq9Z
jlETZnKqS4wTH/EVk0cPw1FbZ2nbhBWPCfWD/riRMKTY/NiBXRhCknSZ3Nrx
4ybD3ecrNhnOg5nVRZw7sB0zFq1HemY6tiybDZOdR3H90hFMmb8KgV8/Y73R
Mhw4chTzpo/HUpNdOH3IDAPJvbW2u4nI2GQxZjZ5DJeO7RPHSMeOG48lhmvw
wt0Hd2yPYvDwMXC8cx9bVy+B3oylQgWuNFyCo8ePYfK44TA2P4iNKwywdK0p
nj24j1XLV+LM6ZMYTb6SueVRmG1YjgkzFyE+NQOWm5ZhtZmlVOzy+B2rO88P
7rDcZoRKFSugXLlyqFipMiqVLYuSpcpihtFOEUl8dHuCvt3boWHjJmhcrx6a
NmyG81fvQH9kb4ybZwz7U3vQrE0XfAqJxfWjO9G0eQdmLo1iz8nCq7sOaFm7
Oho0bipCYRbs2IggjP6rParXrI0xM1bi27cITBnRG0VLlMGwifNhe+k8urTW
RVNdXdStWxszlq7HffvzqFK2JOo2aYFdB47AYMpYNG3SFI3q10efYSS6Ls/R
ul4t7L94VyYSWbFzEohdO6nVed8Yn0XhW//YnQj2e49BPdujfPlyRIXyqFy5
KsoUL4TKNerh8fsgfPH5gPGDuqJOg0bQ1W2Oxi3bwvLiTTy/7wQzc0uS+vcw
mj8B/UZNZgaTmCfHReGo+QZUr1wF3XoNxj2XD/hOrvSr+47QrV+TMGsPs/1n
cN/hHOpULovGrTpg24492LR8AZo0aYSmzRqhdZce2HfoKCb07oDyVapj6pyF
2G22GW2aNUWzJk3QrnMvXL72EId2rEH3fiMQFJPaQtU/UqsLv9jtrNRBRZW7
H1lKu4sTm7FRobh59TKOE2tdcbyJ4IgoMUHJSQniLgifz0HCOgeT3Tt6yBJm
u/bgqNUB9O/WCUMmL8G32AS4PH4AO3t7vHj1Bm9evMTbD94ICvCFC7VPTstE
EsUwb168wOeAYMRFh+PlyxcIiIilSCIJLx/dwelTJ2F/1RH+oZFIT0smMXYh
Nf2VDGMyvNxc4e7pLS7v8/V4j9du7kjPztXEy7y5yPX1c1y9chV21hewbP4M
dOo5EEcuOSE7T+jcQtJw5fMyIfvw1rC0nYV3vndFmbJ8p9ye/Nt9pzKDIPf8
ae/fUvQ+71qjKFDV+wW19b5SU6z363QSlW9e2I/KlSqgXvP2mDZVH3WrV0HV
Og1x9403YkM+oGLFKjhy8YHQR5/fPUeL+rVQq15jdOvcCSWKFUOnQRNgfd4K
laiPRSvWYeqE4ahE/LXr5HWcsFyPqtV1ERSdiXDfN6hesTJMLKxx79IOVK5S
DY6PXDF95F9o0LIzNhPr92jfEi27D4Snx0s0q1EJW49dQ+o3f7SoUBFz1u9D
emoi+jaqgwFTF/+0spxasDmOCqQoDtq/VBAsIRBU1jK+p8ZpdP53GSX/Fmgo
Cl9PzNypfdthdvC8yF2tMZiCxeu2Krt3eZtqfCKe3rTD4qWrcc/5LtauWYPT
F62xcMYUcm9HwcbhJsw3GmHZihUwtTiAu7euYuliA8ydPQebTPciOTNXVbRp
2L3JkIKgpQgl5Zubk4GLp4/C9uptuD5zxvIlizF7zixs3mmFYOLa6XqkfJ+8
g43VdhgYbcPLh7dhZLwFCamZuHH5JLaQ0XlHnt7Y8ZPxyT8MNqcPYL7BfMyd
MxfHrJ3g/uwuDObPxYoVK3H72TsBQ1ZGElbPm4z5hhvg/fkL3rk8xSXrK3j7
6jGWGswjk2wkbt8+fMFR3IhltXc75pHXOWfOPNhRVP/1kwfWrzak59lYZmSC
r4HhuGV3jtz9eZg1ayaOnrtKPJqJg9tWwNjCSkdb23O68IvfZ3x8/5JUagOU
IO0+c6kxLpw/jUHdOqBQkWL4a6g+UnJ+iAPUYYF+eHD/AVxd3eDl7iH2bm5f
OhUtuwxGQHgk3r//gNSMHKTE0md3d6RmZivDNRKKI5WigbOHdqBcqSKo17QN
rj9yx4fnTqhYsgjKVawOK9v7NAXZeHrHHk2qV8LyzQeQkZ4Gfx8v3HK6gfuP
nyAyJh4x4YFYt1AP1Rq0w1u/MERHhuPJo4d4+OgJvgRFIDI8GEO6U2y7dJvG
Y2ZUDx48KG7tprBaanytU9iC6xzJxBYrWgS1Guri4KkL2Gu2EbXKl0HZ8pVw
0v4hWY0M+Pv5iP3qr54/x6s3bxGbkIBnN+3RpWULjBw1nvRfG3QbNAqhCRlS
47PUBn35hOVzJ6N48VIYPFYfbh4+OGZhjEIFC6J1pz546RUgLpZav3QmWrTp
TrrID/HRkTTME3GX8Du+2IAYwP7sfjRr2hSbD15EAplrD7fXcKZJcff8hKSE
OFw7dwityaG+98anhfR7f9X4QjaF0ywuMqL4yv05Jo3oi+rVq6F23fqoUa06
Bo6YgGfvvPHR8y2GDuyHVSZWIkvu7+WGGSP7k7KqhBp1aqFi1Wro1X8iLp45
Bt0mDdGxc1d069QWLchord+2D2cPbEKfAUPhFRgJjxf30K9DB2zcewLPbzug
c8du2H7YFkf3bkbdevXRsVtPdOrYAaMmTcO9B3cxb0I/LCBXNcjnI+aOGoKJ
c5dTKP8VxrMmY9BIPYQnZIjJzUhOwLXTVmjVrIk4R9qkYQPUbtwSJrsPIyqe
b5H6UURVRXn5uXj6zgb7VS0v70D4XlBbqcsTK5yA+VWpy0Tsn5S6codAF+Sm
xWFA69qoWrc93ngGiLTZS+crqFCiEAZNN0JEiBdKFS+NoxcfkheUDTur9ShV
shzOXnuKgK8+6KXbEG16j4OD9QkULVpMqL6jpA7Lly6J/Zdu4/i+9ShdsQVC
YjMR8dlVeD4mFpfgTPq8ZKnyuPXSGw8dbWBsbILFBnMEA9ds3hXu5JE3qVoC
W45dRWqkP5qWK4XZxpZCn/dpUAN99Rb91Odk7R7bHEXR4iVgeuyGcAwTkpJ1
tHhH1etpil7PIL3+Qw3dlK/PIEUuzqaH+GH9qhV46uaJE3s2ov/gkWJ1aJWR
ETZvt0BgRLRmY3lSUqLYcO1y1x5T9WfhS0ScyGNwWXRMLLIyMxAXE4WQsDAk
J6doZaC+I8jXHYvIAOjPNoDxWiNx34LVhZtCoySQmxEcGorklDTSKKxwp8L0
0CW4ODtgxJipCIyMpzGSRCqK8zl8dILzP+MoxL/53FO4GBER4QiP+Ia0jCxx
dR3DFB8fh6Rk5ToDdoUczhzAGPLYzS12wYBgmTZ3FeKS0pGYEC8SFJw2SE3P
FBROJRcmPIzvUIlGRlaOSCEkJSaI1dw4goXXoPnGtehIciPCIpBG7TJTE7DK
YDrOXH/ySz7m2bNn5O82wbqVBmjXoh4qV2sA53cBhGsq3j93RqOq5VGnaSf4
hCdIiikBvLpAkU3Ryv2rpzFiwnQExirn13+o9dTPyupZQyW3H/sNu9YboHjh
YmjRqQdmTxiJggWLoHW3oWRHFXLwfS1Xrc/jxduPco6QI9Kgiu3Nz8uGn6cb
zlDYmJCSrZIwV1m4Z9uUnEhh5QosXGGCnB8/lTjvG+WVaj4tqmjxsmIvPl8e
xtdPMSp2Z/ehUNES6DVmHgViWeLKt/0mK1CsRGkYbbNS+JbvzxehOzt5RRUD
Rerzlt0FzNGfhrnzF+HKbWfk5suVw9oiJvD58AZTyVkqW6EK+g8ZQXayHUqV
rYzZy7ciIydfhDW+Xm9ha3sVUQlpol9lN1iOmgXlVcFQXLGzg9sHf1Wp5Am8
BalJQXm5PcMssvkOD9/q/I0OV2a/O+K+hcB01VzUq98YG7Zb4e1bNxzYtQ31
69WGnoEhxbovKEjriqVr9iEzJRG2x/eRqm2EJRsscO7UIXRq2RTdeozC3h2b
UZv8STPLszh32IKCueYUHx/Bqd2r0a5LT3z4Ggn3J7fQmSzPanMrcS1SS4ra
TPadw9Xzx7DOeDOOHT+OCUP6oHmbDrA6fRYzRnTF9GUbEeD9AZP79cTwKfMR
6O8Hw0kj0bUfGch4RX37+3hg0pBeNNUb4fnRB3anDqJX105YvWU34tMEa0j1
zVuWnrrbiG04rL4B9WKojqo+5iw7SxmFcr9pbtZgXPr3mrsNYoI9UbJgAegt
MRXypzBlNsZ1a4jK9XvhI01smRLFsc3KhvRKJs7vXISSpSvj5cdIZJCOmNCj
LXT/IszCQ7Bx7XJMnjwFPbu0R4kSJXHQ+i5OkideunxdBMRlI+7LG1QpVQIb
yBO/f8mcNHc5stl+2L56NiqWL49mLVpj9AQ9nHG4hwi/t2hMmnvzcSekJoWj
eflSmLXBksKkFHRtWAv99BZpEmzsiT+1PYHC/1MA1WvVR5u2rdC+Yxes2rgL
CWm58qKbH+nxUm+rV7UVJv7OxdePbnj8/BX8vN7z6UTq1tramurbXbmO2ORM
tbXyNys9WZw/yszJ12wK0vbn5VeBcL/hwV9FFGZ1yIoC09vUV6qEWDbhrNGb
p/fx8IWb2BzA9xnHJmcUUnvJzUzFzesO8PQL1pgp+ldUfc250sd3HLHf0hIH
Dx0m4fJlfS5h0N4XpzT+wXrg5zeR/A52YU1ZVlo8HEhcQ6KTVa1bSnPm2Wjl
StheOIFxvVqhQuXqOHfTRbRJIJUze3hvVKpWE47PPWVak6WfjZi4yzL/R3m1
N3FqNiyQ7Nd4FCxUGCWKF0OpMuWxZudxzfII18nmzSM5uXJjFU91RkYmV9Fs
rOIF5LTkJMQnJGkWZeT1HZzfILWvqM3SYomyd+/e4ho2Vlsvb9ugbPEi0O0+
AjGppIbJNfR6dRfVye8YM3MphQHf1WkuLIjPYUU8qV7+4gLe26iwUVFxsbIb
hU99STUWLlIURYsUQaMW7WF//7VmfYnnOotUM9+zpNlPxhcQZWXyxkNNGUfl
bDnTM3P+WRV2w+eP7zDsrw5im0GYasSCfL2wQG8o2nfuDWt7R/Tv0xWLjMyQ
nBCNQzvXo1nr9nB2+4Qgv4/kbQ5H997j8fjBfUwbO1h4su3btUTdBs2wzfw4
Tu9Zg7ade8AjKAbur5zRtRmpwh1WFIlao0WTpjA96oAHN23Qs3MHVCWvuF6D
pphraIJnjx9g2rAumGm4FYHenpg+sA9GTluA0AA/LJs6VqjCsASWrO/wdHuO
Pj064YTtHbFeGR7ghXkzJmHq7OXwC47VKapFAi092ENSVc1P8NP//KL91PPX
/6D9CiLS/x0K6+hg1vr9qog3x6wBzVC2Rhd88HRFiWKkUZq0xmbTfbhy/jBK
Fi6KcfqLsdPCBOVIK7bqO5YQeImuHdrBYNUWbFmzAMVJ8x22uy9yEEWKFsfy
tabYt9mIoqCSMD3ihPvnt5PmK43bLh8xfUR3lKveAIeOnsDE0UOgv2Atgj+/
Q72yhdCu31js270dJShaatS2Gw4e2I2KZYph2IwVv2m+4yhCcE2cY4QjVgcw
ul8PcYH31Sfv/6T5ykhy5OeJjZH5Ym1DudBOkawfGsmVLCrVhLznFmJ7b4Zy
opL6+AFoxISdT7b8LJXi24h+/GR3ZnW+ke5nX4XE2QKxNY36oncV1ao8BMck
xBKqM1JSczNLQlwUDm1ZhiLFSmDUlCWISyaJiY2G/qDuKFOuIrYdsdWR11fn
ix2bOWJ1JSs7u7DUjRTXBXz2xMDOLYhj/gdVqjXBIzf/qmor9sz5S7TYvSIV
ItWHvABIXJxE+EUEelPoUp/UYE0cuXhHqA/Pp7dQpUQRdOo9nC/L1JFXOQpR
5zvJvite4U+aFaE4PA33rl5Aw2rlUaBgcfQeqEfynNn7z9KvzGp3oVk9PV6h
a+fWGDvHEJnqClBCZDAs1syCLkn68TMX0btra3ToNRiOt+/ioMVG1K7TAFsO
nIXzDXv0aNUMPSmW5WvcVxkuhsXu3di0ZhHq1W2MjabHcHrvWtRr0gIn7G7B
8fIpNKvXEMY7D+PpLWvoNm2O9XvPwdxkCeo1bEzm1hTmO7Zjp+UhCuEfQW9A
O/QdMwP37jhhQIdW6Nx7MG7dvY2xg/5C536jNRrgw9tn6NW9A06T2eef6DA/
LJozBZOmL4FvYMzfKIDuKqPwnLCjwxdw/ur+8DZIPo39T+5PZnwomlUsgaY9
hyMhSyFgYtAnNK1SCi37TkFYoC96dO+GsZMnoWPHvnjn6YctK+ajft36aNeh
K3r16Y2J85ZRWBSD1YtnokmzZmjZogWGjZ9CUxYBh9P70b59dwzu1x9NGjVC
z34j4eEXgRc3TqF7z15w9Q3Dsxvn0KVNK7Ru1RptOnXHUWtnJET4YnivThg8
ZCTaUIyv274Tli2Zg7Ytm6CFbmdcuevyL0qgGCmeA/YvkUq28M6lQ0IRHXO4
+yclsExlaNaefAKAvzTO3u4yAimi7N2+kbDEf/UfgUkTx6BMsaIoUqIUxszf
ACKQestpERGpOdufw7RZBjh38hDmLTRCfGp2IdUkMndGBvvir1Z1eUrEOsoS
453kOUFH3rwvL+3nff6ajTelhdxzfMcpd3FaICMV9id3o2zJgqhWvT4mTtVH
7y5tUPB/dNBYtwOcXn5ULXERkbDx9XDDikUG2Lv/AIxXGuLOU3cpaXnZGXh0
4xJqVCgu5L5eo1Y4Y3vnbyRNY2c932Fo13boNWIyIlPFhZ8ID/yMJXrD0LZj
T1hfvUE2rA0q1axFjmc3bNu6C+P7dqeIqRJq16qFyhUrY8Cw6Xj29DFG92qP
GtVrolHDBmjRvicuXnEmO7sOZcqUQYPmjVGrVg00adketjcf4fkdW7Rr0w47
j9vj2rn9aFizOpoTl/D6k96sFXB1fYlJ/dsIdd+4QT1UKFeGuKMZmjeuRxqt
BtniTUjPUbiatZ3e8D5YvHYLAsKi8MDRmtyVTpi3ciPC49P/zs5KMZPXLPzr
tkGOP3hT8j+JGc/KrtUzUbBIMQwZNxtWVgcxsEtbFCxQDHvO3RLhIB8djyXf
ineuZOfmIzkxEV+++CEoJEwcm4xSb6JLTIyHP5XzUXu+I4ejlvSUJERGUp2o
SHGdQmR0rND6Ls62GD9pMj4ERCM3KwMRIcHw9vZBcGiY2I7+43suoiK/Uf8x
FKd9RTCNxf0HflU+Z2bn/BQzNT9UsGAhdO47AvNmzUb75g1Rsnw13HPx/icx
+23/vXq1qTPGDuuLChXK01zVpMh6HNq0aI7B42YhOTtfI2Yc/30kH6kr2ZnK
Vaui19DpfLN9IRUqTuHeuXAYpYsVoTirAurVqyV225kdvcwmRn4bgLydhY/O
kNVWJrucMEbJYotbqjDYnI2KT0oVs80Oex7RNicjnT7HiM/ZWenw/+qHgACe
ox+KHFcU3XCmnq/64engL/bhDTYBASHUDIq/kJEiEkqp6RmIo2kSd30lpyKO
PHS+ljSOr9nPzlWPUJQWSaF27dqJ+2PF5ga+qyQhBmcpVNdt2gDly1cky9Qa
I4aNRrvO3XH26n2NO866JyLoC1Yv0hermLptu+D6g3daUUNRxEaEYMvyWSha
rBgqV6+BapUro03nvnB65q7T65/VQWxEMDYbzkDlmvWx2vQA3r11g+V2E9Qj
kRs/YznComLw+uULPHn+EvedneH7JYQ0qzdsLl3C1WtOeP74GV65vkca31vo
5Q7bi+dxyeYyXr/zEq5QsL+vaPfwwT1cvGSNxy/eiMsuPnu+EUmfRy6e5M7H
4vmDuzh16hTsqM+vwd/ENxDxlz09fvgETteuig1EXp4fcOfGNfrshKDwaE3+
kL964OblM9AllmvZqg0aN2qIv/qNwPW7z3im/506+PtjBvyGt4v8SR3Iq+qT
YyLIazBCqxZNUaNGbbRu3xnmh04iJSNLc/Ljl1Nd6pE3rcNvRbRi6Fy8vHEe
w0eOwVu/yJ/nyr5LZHXkWS81ApadCh9MbqhRtgjewdDBgzGYfocOGYKRoyfA
6rwdr7H+SbyXi7JS2tvrVYhyxEXM7nxX+Dt3oY2CAwOF1iFxKKdSITMtBRcs
TUQyu1DhQqhaqz7mLDcW15BLqBLiIjFrbB9ydUti0IR5uHXlEupUKoPaDZrj
kuMjKd7am+NJdpXWlcWOsY8eb3HD6SY+B0eKDOX+DUuhN3cFkpITYblxBTnQ
8/Hs0W306TUQrzyD8Mn1rgiRbz11g9kaAzSiOK9tu/aYtdwEYYlpOnILK8tY
XPhXTB7RC70HjcJr97eYP2UYGlP91m3bi82DEZExOLFrDdp16gLzfZYYMag3
uvTojdHDh6N3j36wv3odE4b3wzmn51LsOaTgbzvgLRkaFuBYID0VgRQ+vnZ5
jY++X8UFLIGBQUhIStGIPe+qfUfudw/dhihCUXipMuUwZIweie4nlaA0i8TP
Hq8fo0Oz2qhSsx5WmVhg3/Y1KFOyJHoPHQu3j0E6f/2T+BcXXr43WV69Yf3J
4pZDtWrVyC2pgYGj9EhUfETIouRYG4ltsUqImv/LORh5qOtHvlKeydfc5qkn
eLXuAhA3J1Hd/BxyiW7ZoQ/5jIcvPxAk4ffsKrGh48hZ2XuWK/rOVsfKF9GG
8pnqyLv2JEVdXjzBxfPnYHfFUVCVcxrFtLD/g+TzKL/eMyElX71F+R8kv4jg
Gt7JEBwUAO+P3ggJj+Q0f1W1CX8zCadsyP7rlFeb8MqDmskUv+wjpGeoW0v+
ZG9/7kbnHf4kEgUV3aE5VKfm0X6oQxQVKoS/xebShbPo16U1Bk80wANyQPkM
jWZLMdls10fXUbF4UbE2uvvUDaQkxeH4ro0oXqAgGjZph+tPPYROqajC8dvG
cimWrHtP71qPOhRMrTY9LszlSXpu0KwbAr7F45IlBWmNWuPG7Tto36weDtre
RYifO1qSbV+9aTfG9eyKmUs24raTA1pScGCy/9IvYhkd5o8+HVtgwgITvH5y
A7WqV4eJ5SlctTmDVs0aUQB3DPs2L0PdFt1x694tNK9THZMXrMfhvVtRm3wH
q3N2Yj/S3NX7fh5o/C6Wf5RvWVfnUt3rKA87qtr1pxGmJjHf4EQqa+2yeWja
qiMuXb0J/7BIVRpLICU+CofN16FIoYJo3roTHrqS0/DZCwZTR6JI8bIYOHom
vIIi5dnm3wSypDoSM314SBBukZ07ceIUrjvdJVsXKbJqUkMSlEiKi4I76ePw
qHiZHshTr/oXspL/vbjWQH/gfXldpHLyRZv3Odnk6en5R94vpbFBmi9jV09r
E/dmJBD36v/CvSzX/CUt/D0Ru3fvrqGSmw0Ub0S6bXtBnHfLVpIIkj95Me6j
+0vsMNuBA4cOiz1FPCOcLLl49CB27tqDa/ef8UkeDX8yLvy1Evxt6lFRUZI/
OTP67OZFlCpWAoP1FiKDJNDl1kXUqV0fzm+/wvuVE+rXroNTlx0xvn9nTF+x
E7HR4RjVrxPGzlkHP+9P4puUbthfgG6DWpixeKuOPMKRFB+NFdNHod/4+XB/
Q0hWr4ZTV18gNiocy2eOQfu/xsP+3BHUb9QSbz4F4Oy+zeg/cDD69+uNKlUq
Y+UWS2xYOBE9RkznjdEyy8wLICNGjJDfCFtVpZk4h05m9pP7a5w4dgphsck/
t8ES+xE575EQ7bDYiYu29khMzxHGO4B0wcHdu3HA6ihcvb5ojtaTh/w19C0s
LkzmY1vKvCpeBWe9OHsm7l8hzSIVmtya+13rcv1/cKlYhfIGql+Zi1fT+Uvc
/4W5nljqDJP8zcyVGI6UMxOQ4WwmeUnucORZpsCopmRFkVnP5Ls11SRUcYEC
ezDiJnctkc4iEyNutaW6yizW0mwlFCupHIFcs8XC+fNgsHAxtmxaj9oVS6FJ
u95iu0KIrxta1qiAUVPn4fyJ/ahOjvZ6y4vkfE8nDdQeJ8grHtq9PTr3G4cM
PnIT9w1z9ceiZtVqWGt2jHlcbiphkJ/csYeJyUbsP3IWcenKyiovYDtcOoXN
m7fg2OlLhHE0Ni6YirqNO+ParTsYPaAL2vcbiys3yN8Y2BXNOwzBFVKGNSvW
wI5Dl+BIjvCQgUOxactWdKY4a+SMpThnuQ2NmnVAYEyKZDK2PosXL1Y2S37/
Xl0lJgeGfM8dJ/YLqZzFwRR/zVGqeuec9Dq/09ynUxm7/tk5udLTiIj7gkN2
83DGaQ3SM5OH/jOn/P1eDXk5h+SUH1lJSD2nh4zbmzSc8iM1Bhl3NiP52HBk
f7yxXK3K0843szGj9RFltX/bQuSP9y9uo2HNKihJzlIFmp7KlSqjSMECqFKn
MR68CxS6ZpH+aHTt3Qc9u3YWt0ZY33eF/RFTlCpdCj179CRb2Facigvy84bx
6rW4/+QVtq+cBd0OfRAWn6oj55rl8MPLe+jQqC6q16qDNTsOkfP8HWF+HlRW
i2LhGpizaieiycRMHdUPxYuXwfDJS/Hk8UNMGjYALVu3ovixA3YcPIlTvAWL
YG7WqiusLzth6azJaNe+A9p37AzTQ2fw6t5V1CLv++5rX+2VGd4mxQZvoSro
qRnxuPXiMLadHIFXH66wPtAZojVVz97b/ik7yeLL3fw6Veyf8M3Oco8855Mz
72xByvGRyP36DD+yM8g7zBmIH3k5rMnySbEkfUPG3S1IPj4CWa4XgNxMbZvB
KTP+HsQDBw5oTyB/RxB/W9Vn3084f8QMhQsXRbuew/D09VtcvXgKzWhCy1Wo
gv3W9xSs4+MQRdEM52ECQ8JEH6/vO6AS78e0uUfxfwCSkpIRQ17GtBH90aZt
D3RuyVuBuyE4NkWzdSCL9O5tu9OoXaUUatRtiGPkxdy3O4FixDCVqzfEjede
wvHyfHUf7RvXh/kRW6E+Yyhy8vnkja9kQVLSMvAtNAALx5MFGD0NSemZxGSx
+PrFDwFBIUghHRT0yRW6dapi05HLOlJSmeT8Ref8ja6E0wJRXExIZWjUJxx2
WIDtp8fgodt5xCaGkSTyFw0QrXPzsjn7n5OOx+8uYL/Nz6WmP5xy4HsO2eZ3
kywQ44c061lI5asnrq0Y9P84ew+4KK7ufZwXu7HEFo2aqDHG9KIxxphiYu+9
d0XFLoIVOyJ2rKBYABsqCihIFWkiKAIWkCpI770tS3l+59yZWRaj3/f9//1k
Nsvs7Mzde095zrmnoPTOJhpRqdMmlNzQR9HZcdKqVZbKlqNkt3GIJ3dxIYtH
WrYW9XYvi8lOszq6g+BQC4xduFnkwRbmZuH0HiM0+6AV9AzNJHUmNaMRNhPX
U0uOx17jnfB58qrOUq5WE9tFwOr0CewzOwQPnyDudNhCfmoxoVmbYzvQunlT
fNLzCwz65Sc0atIM/4xfjCI5CYlLI4QEBSI+KV3xiykFgMQTaD3jo14iJPS5
SHNQJk6SiwIvHzXbjQu3vZSVUnZkuecazYbEagTpiNxjk0Nx1mENtp4ejH3W
k3HKfjksb63WGUqvXD3Hwn4VTC9MFlnUIZH3FJZTSldmZma+xXK8dcP+y+78
x8dKRFdtNaqyYlHhdwqlDkYovW1ATyh1WM+9Zm8b0DtDVIRcQ21laRf+ylT5
McxxHDTFvg5p3Vpqto04MSw9PQV+d2zxQZPG+OGPccguqRKWY6i3E9o3aYrf
xs1BcWXd3hj70KQq6eo6Hwg3EyHdxs4f0hYt5RkXWRsk9vZsWoGmjRugcaOG
Ipr01DW3OkQoyR45P0lrw7laSVjU2j+vFWEVJWUVmuuU6sLcwXKi9nSxAssp
TMWjZ7dx2W0HLcIKnWHEUPr0GbPVietLcN1jLxLSnotbibDbbvJdldzzdwcZ
ssUswG5jKXtGipZm60Ik2QgarZF+BaeMq0pQXZ6vMxzVZfmshcsKUKMuE1e0
1FwH6bui3RHdT7CWogiVzQ/ubGtvb68sYt2mRG9EREYg/U00hvzUi2a4I0yO
XkZWdhZunzNHUzL6enz9C6LS8nWU5qBM/6mJr1FIcionPQ25+cU6df6qGryJ
j8JwseWoi05dviItkthZHg3PDUtw7kumDFJMRAvtsHGJpzT9AWtFVFsFSiu4
6FjeCFJReQwQVEUi7FPia4W+6jL8BdO25Dsq3YuVjgv/julnGucMaOHrbSDV
zanhPsAiy4zXrIWUu0qTzf4LcXCGE8FJUe0zLwWVmdGoTAlHZeITqBKCmkMV
/3AkvQSKdzQcegtVYhAq3zylC59DnRWHqsJ0VFUUc1p7A7Hx1EDAUiUcVSSP
iR8iqhn+I8+I4mrnVsxnzpxRFpVPM7rhtoys0ITb/MYZUk6t0aZdB3zfty+6
dGiH/+jooF3HLrjhHa5Z1PycdBjozcbcxcswe8o47D1xRV7UJjSrVYgJe0hK
9EOxy9W0WUtMX2iI7CKVzsfykHheuSur7MkerpnIBpokOGkiWxL9SNGJNZz0
pxUFU0kWWXFZPrLyk5CcHkmi8SleJQQhIi6AANOLOF9dvIj3HYGX8b40TS/j
fPkcHzRN/NqMP0ZE/ENEJQYjPjkMKbQkOfmEJ7goK4kyqeybQiq1SkrJ29Os
lBNTarDyX/XDLuTa55JDQtaaEgHLPC6nmNBrQ6liFP/dWlSQ4L0Clk3CQ1aU
CVVSKCrCbqHM9wRK725ByXV9FF+ai+KL01F0bpIo8lR0boLOfHqdSNMn/j4/
WVShKb68QNRVK723G+UPz0IV4YrK9FeiUg3Tp0ynUiJ8E2klaLB/ajGEUjJF
IaJquUQ8F4tmDM5LxDtP7k5XMH70EPzwUx8MnzAbG9cbYfTY8bjpHiATUWO6
Lg/nDm9Hq2bN0a7DR9hseoZLFCnbOGUElqzMNqFx40bo0qM3fvu1D9q074hV
O45CVV3bSSYltrm4D6yzszMPdsh/n2PRsJh+pLJgSjRHlZqAaWEGohND4B92
HbfuH4SV43ocuTIfphcnY+fZ0TC2HKYLY4sh8+hlqHhHk7Ddcjh2nRsrMmS5
JNjFuxtxx+84gl44ISH1OYpK88R2nkS6UiHP1vzoRpLY0BRukwbL4qWuLI02
EXHsjnb/ZiXJSa57KbVbbiBXTBS/WZZALHnUrNHDb6PUzQTFVxZJ1HJuIlHG
bFFxr8xlG8p9zFERdAEVodeheuZIxtBdXSITF1buka6oeuUm/hogn1NF3EN1
lDuqX7npfCifqxTn3FAZeY+rctG5NmxTQRXugAoy3CoeWqGcZrbMaTNK7JYR
4c4gIp2IootTCROuRNkDc6heeaGqQGomUCMTZTvNhInf/qu8/HwJezpkv+Yg
+TRrrC1btohEAJo5xcnLft8cUlYpBIayc4TvTvgCyspVcniMtFOWlRKHOaN+
R5eunQlRNkffAX/g+GUnjZOOr8l4E4Mh/XoLxDlvzS48DvDAt90/xkedu+EA
AXcauOLyUFyFHJAx5K31U1KR/7V+kuCTaFNF404m8eQfdgOX7m3DwUuzsP3M
CGy1HEqofbxIZDjvtB43vfbB5aEFvB/bwo+uffjsVkMEPnfQ4VdHBEXcwZPI
u3j03GGAfPrRC0c8eeVCoN6ZT7cWpxsgmK58TKeIhGlK+FxbBITfgu9TO5EE
ftf/JK657xFg9NDlOWT/jSXeGIpdxCNs793wNGMAStL5DVkQlRqpTb+4neRu
Uihfib1UdtMJkb5F+SxXuDSG4qDULvFJ8yVCk6T8vA5SPLtISq/WiDTWmkTI
oiYeF9JjkciisNx1N1QhV6B+HUiGSqzwIdVwIS+CUbWVZGqqy8nS5O232iqV
CHQtEjvA/NcA8UrkR9ekvUlAVk4uPUjVSpxuxG/pv3KkcDcnek9/sAekiqmM
biluXUMmVQ2hkppyQmmFaajOiIQ65j4qHp1D2Z1NxJeziD/Hi6GWeR1AZbw/
ITqpG3oN5w3SDLbRzKUgqL7yDCnVGWR3qcIUim+Tu61mZGR0leUwmXmIe/UM
zjdt0Kt7T1jddENKemYDGVapyep2u26FVk0aon3HT3D1XpCYCnvrY+jUqjk+
7fEtLtzxE15+JYqFOZI9JMuXL+cR/vPWysk1dxvVrVx7jTRmUFZNkDynIIWI
04luvREmFyZg2+mh2GczFdYkXD2DzuN57AOhsfOK0lFKU1imKhZWqooAb6W6
opFsuFaqSkUqWGhoGFRVqgHy6aKiHIQEB+C+fzAqed2k02pam7iYSDLWwmgA
RY3F6fbidKVyEGVU0HPKBL7k2IAUJKa/wFOSec4Bp3CGOMKEDOltxA1c0o65
JJyWtag0V7EJ31o6MS8yB8g9tN7iAEV9tdGSHQoHyM3NdKQ+bu3qVXXUaDgm
GXq0mszxigBLIqlFwvYuubIQFQ+OQE1zWZ33BrX0m0CkSWTNFrMmJvTOZUtc
uOUh/hogn2NResx0E0xO2sqBGXSuoggn9pMxe91VR4lqlhZUzTY+amm+qrNi
oH7pjHK33cSNs6SqlLfWQEXiqrowTZfpqLEGUzeWoIiocUPvGkrpyZraOfW9
udHR0X/LI9HyxnKhOWnWiKpK8nPgdc8Vb9JyhVNaIXJWz4lxkbhLKMLL+wHy
i8shbcwVIPCBF1xcXRH6Mqoekb/l+1QerUXk8qJ00OynKIf24jBNsG2flPkK
LiRWD12ejW0WQ7HfZgZueJmSZHZDWk48O0EFcbPLoqa2WmPwFOdn497ty7C6
dIsXWkESWoVf68Wyy92ZFTCiCeNnw1qiHbXmXE11laabc2Ot+8rbW3XmMs1s
pVTLU94rbaHZGGJDiIdob2MBwy17OB6uroAHb5dV8zTUKAuhlPCu8w7LdZbp
K/ERoTh2+BBuOHkQu1fJm9ytpWuquQpbKbFZDpJJkgY+vw3be1ux9+JE0pTD
cfLGMniHkKma90ZcX/fzlaz3hhpSayTDfO06zuwLlvvn1gf3ciM/md4/0nyB
55I1F5tWypeVrW6FJ/lHVmXHodz3uKSZzk1A2d3NUEfcRU1+MmpJEwnegeyR
ItKrLsem1frwfByDgsxkON91RWFxCR7e98TL2BTSLGXwcHEmtJCPjMQY3Lhu
j+dEuN6eJNSzpVZuz58+hI2NrUiV5aCC9NwipSIkq5YXTwNx4fw5XLpih+iE
FGGlp7+Jx9XLNrh07TpeJ5PELciGp6cHMknvPfS+j5hE0rHlxXB3dsKtW054
QOdCnkeR5R8Db7I983Kzcef2Ddygz3y8PUVNrbio5/ANCOLtN+nxXcWS5Gen
wvHmNTJVreDo4kErVoSbZw5i+tzlcLxtj+s3HZCaUyj6YzjfvilyUh48uA//
wCcopMfcvX0d585b48nzKDH01IRoXLG1xuXrN2noGWSbBmDenLkIeB4n7RA3
l2QUqelaVsWZUQIVlBIWFUjh6hL6+ypqijLeVRarkRR/o9BPU42o0tXkk/4g
f40pgA1fRoGKSmbqOHXqlKg3HR8f300jXFXKhpOOUpNXiYHgQ8ulVS13FqhU
V+lo403FU//PO+iSR/I+upR4Uk26NQqOvuYwtZ4sGOjMrdUIeHYT6TmxpPuK
hMii6ZWs31+QnpSIM0cO4parL5LjInD69Cl4eD/EDZuLcPd9jNQ3sbhgcRqB
T1/gWYgf9uzeBesr13D54kV4+D4VyZlXrC2xceMW7DMzg/mJU4h+kyHLqRpk
pibg3OnDWKG/HBu2bIWjq7dwdYcGemPrRkNRqfjyzTt4FRkJ27Nn4OrtB2dH
O9y444G46AiY7tmBzZu34sCBQ7jueA8vw5/A8qQlAgMf4eTBvdiybQe3aYeF
lQ18iXgtLc4TlZUohMn7vxFhQdizbQuBmhUw3mUC1/u+8Ha9jRnTp2DDps0w
2X8YD4ND6Nxd7NmxDbv27MH+Q+bw8gmA/wMPbN+6EQZGm3HL2R3RryJw+bwl
1q1di31HjuHx03DcuXmFvrOXa+m2kaUh0y/BE5SU55PKegGP4As4ZrdYLMiR
K3PhFWwtvPV03TuLtjWsT511ilT2V8gVMeUGCm978T+su4emhr6oL8nWaStN
/1Al4EEpVs0GJLsbmHtYy1e9fiQ4izmM1rK1QpAV+Vi+aA4eRWchM+YJRg0d
hsAXcTAzWoLtR62FpFs6awIuOPrC/eppDB4xDvf9HmHJnCm46OQvxOeGVQuw
QN8Ixw6aYNjwkQiOSlYkWeLLIEwZOxwLlq6E4dpVmDF7Prz8g2C2dR3mLV6B
vbt3YvP2vXhGhDB/xjQ4ewfBxGiZqEAT8+IhRo0aCcNNxpg/aypWG5shwPsu
ps5YDJd7Dhg9diwOHjmB5Qtnw3DnQXjevYYZ8/SRVaRSirMx7jy00wgjx03G
LpO9WLd8CTZuN4Wn83UM+2ewKOezWn8x9DfsJgHqjomjR8Ls6HGs0ZuPFRtM
4HzLGqNHjcOWrZtFErSjpw/2GK3CIv212LNrO4x3m5HwzROhIquND6KyWgEm
zSRxRnqglqCx+qULyhwMaDHGo+T6MjKEnFmtSGq6DmcJomgmV/VSEog0TlYp
56qJ0Gfcb9Ld3V1sq5mbmwsXIgEwTYCo9v4a6UalciRb2iYmJrCwsJBFUjuN
+auII2Wrvb44qiEkngaPoHMws56KHWdHChOAIXUBERtDcqb+trIcSkmMJ1hq
gltu/oiNCofBiqU4fOocThzchX3HLiAhLhrGG9bi5PmbuO9yE/PnL4aDsyuO
mm6D2UlrJCXEwpjmebXhdpw9ZY4Fi5fANzRa8EVFSSHcbl3CVBLWpkdPw+LE
EegtWoRjZ87j+P7tWLLGCFeuXsWJ46fg7OYO0x0bYXbsDGwtTxAp7YbLXXvM
mj0HR05YYtP6VVhHcMjf7wHWEG0cJXm3ctFcmB4+joN7tkN/xXo4Od7G6pUr
SezGKWSVl5kKy4M7RIaBw11nnLM8jqXLV+HMufPQJ2baRGSxe/tWbNiwAUYG
67B2vSGOmR/ButVrcfToCRwy3UkyyEjkR5oQB2wz3oK1q9cJarYk8Xz7rjue
PSUuMdmJMzY3UFyhlj1OzRh0koVVRgLnDQKf3YblrZXYcWYEjl1fxI4Ghl5v
k5WIMGtcVx5O05dc7vip8x8hjBTBwy3Y2N2u1JtXhI5UKJ+lzgeCBkUVzVop
dKCSCKGEwF2h5RjCTltRlUDShvQTaqpkoiC2ILtmyZzpuBcYTVIlB1NGDYWN
4wPcOLMfM/SMhCjZa6AHQ5NTCHngiKGjpiKjoAS71y2A0T4LMTbbE3tJhizB
qeNH8Pfff8HONUgRNd63LmLQoOEIi0lCVkYKTh7ZhwPEy8vmzMKytVtx7twZ
mJHe8SQeXr9sLo7ZOOKi+W4sXb8Xr549wuiR4+AfGoN7Vy0wiUTMk+CHmDZ5
Euxu38EKooltu/bDaM1STFu4GkEBXpgwfiJCX2coNME5yFfOn4adkydyc7Lg
Zm+NEcNGiDqMs6dMgEvgMyTHhGHm5Ak4dd4Ga/QXYssuU2xdtwxT5yyG+ZG9
mDRTHxl5uQj098Gj4GAsmzUFqzbsxLmzlti//xCCwmIR7uuE8ZOmISolR3bk
N+GuJaglyM0WXemNFWRVjhdNCapSn0vwvJHGq6+r8eo3qnNy1xc2Qg31FrcW
QErs/nAmDFdYXEuq0tDQUETAHz16VJE3b6W1DpG/zdUAOM6QZc4///wjvBEc
08WiiR75l7jsQ40VrSB1uQyrXKe1Rlj6YdEeZD4sJYt+GM46rkN4tBdvKjEC
6iBLnYzkRJwiFGFxyZGQTjxMtxlhw/b9uGR1EoabdyMxOYnYdhe2mh5G0CNf
rFm9Cq5+j3Hjwkms27iLQFUevJyuY/UKkgprV2P6jJm44uglCK+kIAfXL5zC
Yr1ViEnJRm52FgL9vAlm22P/no2YNH0mdu7ajW3bt5EUOY3jh/Ziw9a9cLS/
gmXL1+KG/S2sWrYMbv5PcN/pGvSXryFI4ofdmwxw4NhZXDh3AqtWrcYq/aWY
t1APdrccsGXtStje8lIojPOaol8+EwW8Qp8Gw/LEASEETfYfw27jTaIsUYCH
Mwk1I2zfsYfA3U6sW7Macwhmb922C9uNN8P04DECdOlIT0vGDdtzWDyPFN3q
9UICmR44RkAsCBfPHMMOmqKoN5lyXFUzaT+PhHxOQarwQB630yOpM1I42aOT
goWHpkV9SpO7USmeVUWV8Nqy9pJb5JLsYUfr26W+JdDTuh7o0VZQIryY7Ec1
KaVy78OSH+XqIvZ3izYALHfaK3KHrKmDW1dhn8VN8X7LcsILpmfxzP8u/hk6
Gi8S0nDdci/Gz11N8xuCMSNG4HF0KuytDmL4+BkIfRWPNzHhhBw34bSlJaaP
H45tR6XSPTp/wN/JFn/9Mwqvs6Qg+9LiIpGWcmzXegwbRSjJ2hZL507Hjn2k
qw5sw9qtB/Dg3jUhYyKjIrBg2njYuQcjNfoxxo+bAE//YKxdNAtnrrnAg/Tc
NgK5B0yMBYbxeRSEhdMnwPTERWQQtSoVOAvzsnD5HOmuJYvpHmNJoOjh8bMX
MFg8C7vNrZGR+gZ6M8fD9KwdvO7chPH23aSEdmHEyAk4ffIE8eVEUh6xiA6n
5belZ65bidHjZ8Ga7NOFM6fC7MQV5KTHYgqNz8U/QqeLtuDJT4Eq6KII5yq2
ninMNMY2rTXkoFtf8Mj9WP5d+lm3DutosPPnsiThc2zk9+nTB7169eJ9cQwb
NgxdunRh+aTIIQYtXl5eItCBZJEih7j+G/fr7dmzpyjKzx937NgRCxcurJND
0oNleM2tkEpKiIYFpVWqkZX7Bg4PjmDn2VE4eGk2/MLskE/QjuSPbPFNRWlh
Lpyv22CnyWGkZ6bj0qmD0F+zgcz/S5g9axYsbS7hwB5jLFm9Gd73vbBCbyHM
z16C001rTJo4EYePW4n6vUxpZgf2Y9mCudh73Fpo2YqSArjcuIj5C/QQGpMq
j7VSpB650venTZkGs0NHiftXYjUh5muXLmL5KkPcveOEtSuW4ZLddWw2WI3z
N5zx8ulDLCNhfs3hHqzM92HTjoNwvXsbRkb03L17MXvmHFjZ2uHATkPMmL8M
zu6+yCssFaTGUU8Hd2/BRFKNM2bNwV6SKIFPnsLi0A7M01tJcMwc+suW4xDh
nFMnj2M32V+r9fVhuMEY5ocPwmCdASzOXITF8eMw3rQJS2kc6ww3YzfZasuX
r4OLhx8caL62kvB8/Py1PLdNZQlUjrTsWLG5whaxmfU0ESpVUJwpBEaD+mpO
7szEO6OyXvqPoDpF2HBiH1GGjnbpBxE4Khvn3BCeywGVxwcRal+OojNjhLCp
zktkM0oaWQeE+Thh1sKVKFXX4sqxXZg8bzUB3JeYOmYIFixfiVnTJhC+2QgP
x6v4e9BA6K3ZAid7WwwfPgzT58zBOZpp4/XLsWjZUowbORSbDynVpf9ARlwo
hg/6HVedA8SQuSXpAy8P3PdyJ7NtPhYu1sO4seNgfes+vByICuavQEiQHyZP
mIDAsFfYbbAUJicvo6wok8y4KbhE6OTYHlKLhLF83e0xY+YMLFm8AKMnzEDQ
s2js27wSI8aOxypDY6TklAqfYmJkEMaOGI7NhGpdPbzh5++P6NgEnDbbguGj
JmL5siUYSWbfTfcABD+4g5nTZ2Dp4kUYM2YSvIOe4MT+bZg+ey7m0PNXbjLB
40f+0Js3G4v09DB2zDjx28ry0jB74iQ4eD+XPcWNha+6OjlUbMMUnh2L0nu7
UJ2b0E6z0u/eWxbV1jnvs2E9D7zistYWKLzIvGvdsmVLdO/eHe3btxeYnb79
I1/QSpYqb7X9Egv/nUDOTYTtbWtrK0qzcnrWwIEDxb2CgoI0+/MKYfF4RC36
0jIRaPsyPhCnb64QjgTuWJWY/hKVvN+FWrlz2VQRyMFpvnu2G8P7URgeuNzA
wkVL4OjsjD0EcNauXy98IQdJdni5O2M28eXchctw+ep17CBwYbRpMw4fOQ7L
k4exdOkSrFprgJsuvpLns1qNiNCH0F84F0csrokxxUeEweLUKbg9CMAVUin6
xJ8r16zHbWcvPPZzF5tJ1x3uYvsGA5ywuoyrVqdhbXdHdE04fXg/bpLtcufa
eawy2IRHQY9gtnMLAcel2LR1B/yCQuBKlL9ixXIyx80QEpEgzOSYF0+EFW9y
1BKRka/g4+EK+1tOcLlthzWrltMz9WG85yACgkLh6mRPNtUaLNFbBosLV0iF
RsH+mjXWrNQnc20trt5wJA5xg8n2LTRPi7Hf3AIxicnCr7N99wE8jXwj42Yp
7LJcVYzI1wE457Re7Jtedt2OpPRIXjNhuOjWAZo6SmPIUh+4KEU92sqyRLGq
pTZfFSgJtRch8KwhK8j6V3MAkQR2+AEfybJErSrB/m2GuGDvidAHt/HbXyPx
8nU6Ip6H4dmLZ/Dy9MDL6AQU5GbAcPlczFpujMzsTISFhiE8LAQRUVLxVi50
ct/HF6lZeRpZUkPK2urwDowlXre5egNnzM0wfMQYURU6IyWRNJIn/AODUVhS
hpgQb4wZNQ5+wUFYPHMSzt/yRlJ8lCgOy/Ze9MtwJKZkwOmiOabOW47sgiK8
DH8qggyfhkegQqVGwusYhD17hsePn6CgRKrpnJ0aizmTx8J43wncp9+ybOEM
mJ6+jNSUN3gaGo7goIcIIAxaUq4S5cMinoUKD/eTsBeiDxMnRgQH+sPT6wGH
eoqaNCkJcSQPPYk6noiKbukJz8lwm4Yn0anCly4FMVehtjgbqkfnpXALu2VQ
JwZ30MgSuRCG1gLLAIUlSSPtToeamtifKdhYxqh8sO3MJUIbNWqE/r/9hoSU
FHFVb+Y3XTmvU9oIrJUj3ujrSsmRt4LBOvyL/mqk/DDx+C/Fa2PxyLnz5qFx
48ZCgHF4MQ1fIC8pQeQDjduZK5sVlxQiIOw2zC5OEQE1DwivFZbkKD9NMv86
yfRYVpwPD+db2Lf/MNxcHLFkwXzRQqSooAA5ublIp4fzxkd+NmHoCyewedte
pOYWoZA+51gLrkfE1fUy0lORkSmFeCj0WFKUhzt2FzF7xgysXLkai+fPJdNH
H8EvE0QFr4yMNJFfzymIMYTLDVcsxfGzNjhmth07Dp2mQXO6QpnYNeQwUc4y
9vd0hN6ipQh6QTxClnRqWipyc/OlFkGkzvNzc8W4uBQd/8vOSMaJAzswe/5C
soGMMW/2TOw+YEG/ia6l6xg35OYVSGxM9ldWVibS0jNoEsvEnhkHwWbRGDlP
X0qzUSEvN4eem06IiazYwmzYkvl5+NgZpGQVaYBzdY0ambkJYq+aQ0dO3lxG
2sCPozRku6Vun5DBKxvSvDj1PTVMK9zCvq2WnmHi4qCH0oAzKLIcI4KKypPC
lfSwt9u0yu7KRshOjsWBw8fxNOQxjNatJYyZrCOhqJaSHS5vw7188hCu9wM1
Oo1nXymmJ22MqLV2NL9GaVEuLp8/hVUr9AnrLcXR0xdJGqjk61VywmktCrKS
sHPbVvg+fQHr4wdgc/Oe1CGzuq49LM94dJg/6ZI9SM2XVl7qVFjXYlbxJSg2
RFWVCk98PbDBYC3pIT1RqDjoeSyU7k4cp0Jj0GRny/ivqkrpk/CBXAuxUqlA
JO0HyEPn6yOePMBOUk/FFVVSCDcLHFIr6hgPlFyahyLbWVBFcoU8Sc4rkefa
wxUhR+9HLd3ekjXia8zQ9H8OzO337bew5R3wV69IMFRFvOQw4oiXqCbtWJ2e
jhq2uJR4lbdMLCWjnu/LtMbxP4SMtMlQWzRWSRtewFcimLmxmP3gp0/R/csv
8fvff5Plk6nZ8BBP+k1r8Oyy8Xh0AbusRgsnwvMYX2KcUjGfUvZiXWsfeZAy
iUp5nfm5mQgOeCDS1708PPAiKkFX62OJCqrJIOYKn2lc2K2RIgNR/x/fnYMk
Q4P8YXPBChfITg8MCYNKrfQJbqohoqKCXAT4eCEo5BmehT2Gz8PHdGu5Yl1j
kcOZlZoEDzc3JKZlK7dvIk8vDyiTLHDeEz1BZo/NZTvE8Jau1oa+9oIozTS1
ziljFq/lZAoGP3qIUFK0ldU1XeXHiHJz5fl49NIRhy/PEe0Zg17e4Q15WaZI
9pDcZE3aRGdyeDvARQkNrVGVciofCk+PEOk9qrxk7rOmrRPfqsSuJbtqUFhU
JNqyFeTncy+PuhB+jpeR4xk+kK/n2tJcwTUnN49ka6lcvlb6jGu0MAJXVVaJ
cNSS0nKte6lEU0JOcVOKgHG+IMvutNQU5OYXcPq6pNTayMTPlaO5ZC2HnnTS
xP4o4fC8QVad+gylN8niOzcZqnB7Bqkd6zi3Pg7UlXbj3j8nn2qRv+Bb+lNF
+lFldw3F06YiqNunyPnhO6j699f5CqpffuEaRr/2h+r3gVDNngU1XVdNc1kt
54o3kJwo/+aTxvIia4dd0mK3f/v5bInwEReHSmtrVLLFQ7anaokeyQ7VkiXc
/5X+LiSr3frPP+FkYoJaTtMHx4TVSHsI7/LV9JdHwdEfd/1OYofVCILVRniT
HsF76W/LNzlgXqyAuGmNWDruS84772pBMnVPUaazuXx9rVxVgB3FTNbc6lep
9VYrZ76qJeEuJIt2pgn3kqkWDQDryFVkRRKU4TbMNBZZqcpOITHkKjlTtrHY
72KjgTN/OMuHE+zKKoq005dZN4tybMB/6u3rsguTXUttlWVhLrt/kLhsOHHb
YVSX5UlzIYeVaVrc6Lyju+pYzSDrGhP+qNWCrKbOxKgTVvT9nDiUORqSWT0B
qtDrTN+d5I/raZi6IShMXy+gTV6RrlryioMG1aR0KubNhernPlCtXQvVzRtQ
+/miKiAA6oAA0k8PH9IPr/L1hdr+JtRkwaoG/ArVrJmoioyQAuDl0C0RRalT
vxdNY61ZdnJyEpFf6enpShiJsLwYOnG5hn2mxEp067/+hGrhAlQarEMlPa7S
0KA31IbrObvYwACVZNMWjxyBkr59xGVVoaEKtaNaU5i4kTbVakbTX17GwpJs
OPkeE17xK247kJ2XKPBKVVXdMtYFyYql/FY7EEBhZL7nFHktOAIkLjkEVo7r
CKpPgs/TKyitKNKmzDq/B597u7N9G2Vl1BWyJB+OCuLMWrI+lcrLWrJMS5Q1
fNvkEeQ2UqNq5LBpFiNqqaJyOXvNKlQ63zDI1yV2UNEv0O5w/a9GccyRRJ55
b1B2ZyPR4niont2WjHNF0Cpm9HsFrTZhSOC6qQQbY6JRMXYsKsaPo1/sBxUr
IcZ1ohV4VRWBF5o1ohYiohoyCmrI5KokAlQNH4pqmQi1DEHt9saKodREXgam
Q97V4HVsrwyBWSExUbBBxcABqDhzBqqYGKgJx1fl59MQ8vPJJszPJw1YU5BP
7/JQQ7ZKNUGaSjLmVPSdKhdnbV6Q5+CdHVD6yevM4a0uD08JJ/U1jz1kgqSJ
nDTtMHf6qtI3i/1f5WXcDJkjV8tIr0qlNvlceXkFaQN+5euIfvmoUOko5PHW
CBSS5XTjhNRwXLhjJKxLv1A7drEoe8nK7rMUK6tNskrT9Q+1tH7FQ0sUniKS
9TFHbaWci6H7lrn+bzn5bnN9hBbtMmOrK0qhyqElyohGeVo0ylJf6XyL0tRI
uqYk4zWZsPkCwigBNvUajOnWI+AklDmQMD03CapX7lKq4DuAMw9Ni4YbaI9S
uquSmEUmKipXr4Zq1Cioo6MbaHZqhdbvyHcVwKmpkjTHTBAdDdX06VDNmS3Q
QpW8a/aWO1SLX5RMV/6BnI88bdo0jn7TkDCRauWqlVANGQxVUBAq5S1/mevE
UL6SN/qEN4MtpKQ3UJMZrfqNyJe+o8VFGh2mFeKm87NMNRw67vnYGjutRuGy
207kEt2SStNa7yaaaZTreIltQE4US8+Jo9lLyYrWRWpWND0gNTsGadKh01u8
NhOhuzl56QIalcilD96Kt9PRJuHXaeGwcjLAftvpIgtDXaVSwqvfX2GMb87B
fkrEFiPHwtMjUe6+h4O66yqFvUuwNXiHhBEXD9Mip2qiWXViMCqjPKCKctf5
nl496OepojxRkhAismryCVqyOOKfKDc6lZ8pkyzJA9b/pTcI31rPhDrpiUSy
/9PQ6qEPxXdA+Ag1np6k8Pui+r6XfEFdgJuCTBpoou1F3L1OK2lvt7ICT4P9
YU1Y1CfwKbIzk+Hm5oqUjBzRkNHT2x+ZmSlwc7mD0Mg4fnBT2TEh2qmS5Cbo
DPV1Ow29KY72d/WbVsj+rRApJaOLvofqmzeh6ttXIJRqgUIURd1SyvIQs6Vw
oRy2rWxdi3xetp6SkqBavBiqGTNQTc+SGfJdbNBXpjyOc+B0tT3nxuE8CdDs
fI7PqWn4ttiTwrWkGKDY9ACdHxCd5kPiPzrNF3Hpj5CaGa8UdxA/8y1K1yb0
6DfBOE2WjvnV+XgR58PoWEmlfH9DbgWntJanUp0YJOIMyxzWoaY4u+n/JgDf
LaaHaiHaqtzXIoOtFSpfuTEBckbbK3HodBevTPoeyEuOET1JlPZBPHKtntt1
pE86pTr1OUps5ggPcHVekgwa/j1YyRnxX/BQe3kmSVlAvXmzMNcglT/ij7sI
UmhFFmUF/F3s8PP3P2DmzOkYOpww4jV7TB85CGOmzMHgP37Fmq3mcLe3EL0G
rrg+5Bs3ky2dGlIHakMDqAgYcKBxtbCJ6gfuaAPjt4JxNJRNf1bOmkHg15C0
aaX4iq4mKlVQNnt8S4tx4/JZUflhOVmABoabRadH4Y2k3+Hn4YCleguwct0G
eAeF4LLVcZhbXEXYYx9s3WqMx+GROHPiEHbtO4FilQgdlE22xhK7Mhj7pR+q
vLwUdpX1myQhtA3KH+XpZRwclfgIBy7NFJ7S5MxIjoNrorV0nBrMAdEJWU8R
lepNQCwq9QHdLirNh9+JvxrJr8QsiMv0w+vsAMRnBSAmw4dImT8jFqJr41Of
ICMzjaRpjmAhJRryX3BHaoLxLNYbR67Ow9nba7i6gI7CP3y5zIHvqPfApQY0
JbgLU0UyaIkN6e7sWCYeKetHWyTLWOe/iOTB8sNZylfxdmKECztwBftwomjJ
M2f2Rep8Js41RcGbFyJtTg5Urwvsk0SFxgdTTYo/xlMEsJa57uYiMBLnvI3G
lOB2bTT2LptRU049IwOqceNQZS4XuhebFY01uupfnSJk+d1K+O5ObluHzp98
DqNNG7Bs8SLY2N8RVZTbt2mNn34bjZg3KXCx3Ye/RoxHXrlKYirpJrUs50ll
qP78AzWZmXWN8HTrBiDFk3DJMw4Yyc7OVpIf2eFXGx4uzNaaB95idRtJiqm+
w0JaF36VYv9LiwtgvttANPGcMFsPBw8ew8v4TLHP/iYqFH//8hNmL1mHtfpL
sX7nIdyyPY3Pu/fA7wN+xthZ+ngREYb+fb+H8cHzUFUJV/QHipTgmZxJ7L1z
h7TDpOxYvmVc/iQzFQdUEHaCpcMa7LeZLrYfyHpXKs2JHPKKArwmffIq1but
4I+GiEp5gMgkL7xI8EBkirfEUk0E2zyPd4OrlxWuORzHtbsWeBB6G1HpPrRU
dawVlxqMdNLlrJ3kDGut6HUxyKny2nOWlX/4TeyznoobXvs4FVFirff09eVY
eaV7Cvvwyt1NUWQxEupYH5FGp10V7S2799+CXguFiccpaWXMVtXpLwRbtRAs
RFItxgPB53dg8G994OV4EYj3Yk3VUOa6qih3Otzkv2RF9qpOkenyxW1kdixJ
ixKuSUXs8NxAWkxtyE5gHKrAc1KprFC7T7Rlxb9+13uRpWKUEZSF6p9BqLa/
KXnEpFt1l3IJqtSIffUcjo4OuON8D1FxyWJXMCIikoRFJTKTEvGcpj+/qFQI
4aKiXAQ+9MPDwEdII5KMePlcVMQ+u8cI7Tp9ik1bN+PrXt1hfOQC3G6cQdOG
DfHFj3/hWVwCHCx3Y9DIycgtrc+qPHChNn5BTWxsXW8zpSIoz5aRkRF69+7N
pKDhUv4ew9Jf+6M2MbFR3T3rQK5mMqRdBklO0U9OjH2OOVNGoU+/QXBw8xM1
ULl3TkTQfXzaqT0Gj5+OGVMnY9oCA7xOTMDsoX3QqUtX3PELR0pyNH79ZSDc
A0XEegvlZ9Aoq7YbCzVeK5WklMixj0yZ7DdlF9Luc2PhE3JZhJYpCLO8shDx
GYIVddoIhmqMmHQ/vExwhYXlBoyZPAL23naIy/JrKPNkDKm5h48vY9bYX9H9
s26YOHM8jtmaIzbTX1Z3zRCfHkxGVKagOe3Af21RPU0ZXok0PHZ4cndWVWWp
zHD/V5kWTkLmyoEtFYkaeY9s+qGirBFpldaKNPo3VnyXntOYyoPey5AdUR3r
CY9Dq9GqZQuCMmfIKL+Hikh31BKjVka6oTraA7XRbih46oiC8DuojSWTJdpd
Ay+V/1fRdcy9pc9d6BpPLqhAE8fPaIKKTFGUVjAoj51JkF2+VXIHM0F/pdko
czRCofUMVKW9/PT/509VULZQhsyqg/5CtZOjJM+6iV68lof24EtaYt7/587I
PXp/hykTJ6J/v6F4GZeG01tW4etvv4OzfxgK8zJguHSKiH/sTBT7/cBf8WXv
L7Bx72FEPH2Iwf374uf+v+KvoWNxz8MTi6aNwezFazB3ygQsXb4Rc0YNQtee
X8HWxV/TKwXMSQ8DyA4jDo2KUtZaiWeQi7tr+JIJ7M4dqP74HbUZGdLVXUUJ
Lw97S0ycPAVeQeGCesqKi3D+iAnGjBsPKzsHlBTTNEe9gMkGffTpPxgRyblC
d76OeIxvP++McTMXYMKwARg4Yj4eeNxFr07t0KVzVyzZYAYfb1d8++V3sLjk
AnWNnMtJoyGyr9pvBtW0qSxn+8vUXqmuQBgtPme9X3HbzVnmms06XjkGTFzJ
S1M5QYtBJe5qJ4BmTLoPXiV7ISTCCXt3L0Cvr7/ERScbvM7x14DT6FQfRGfw
tb54+doVlmc24Zd+32LphpUIJkKNTlcAagO8znhMnJgnx6hKJKPNrdO11Hty
5ivhiONyKK8IP2syWP+XtprK/AhwSsC07PpSWo98Cbh9IPYiOd+suooteMkF
zHv//L5KLRXNqJXSa3W0mbVGBqUSs36sYdYPSA8MG/Qb/uj7HSaOG4EnbpdQ
E38fKX7WMJw7Gv2+/Rz9+3wDo5XzsH3JeJw6cRARN/Zg4rA/cf+OLVLvn8H8
0b9j0C/fQ2/6WMwY9gecr55AbZyXDICbQJ39WoqPILoMCAjA2LFjRQlkklE6
ijHBY6zNjoDKdgbUbjvobxW3WpSV4kfKLyHjvvrvQcyHsojuDnVFObxuXkTH
Nh+i0yc9sJUYijukzxk/Ak2aNEfXHj/jWXQyDq6aj3YfdYK9TxCSI5+gd7sP
8Pl3/UWg+IKZY9G8RSss37pHbvMbj8dBj5GYwhWRShAfG4fsvHxkp6fgVWQE
bA5vx9Bx05CSW1yfFx++zYtMHxzwylX9iHbq8aKTk8SLmZkKL3I7OdvD69Gx
cxdccvZBDTeZD/LAl107oG2Hj2C45wAumptimYEx3Byuojv3xw6NFwRUTjxq
d/44xo0ag5lzFuKOawBunD+J1RuMcdvuEvSXr4LJTmO0b9cRK43MUK6u0VQi
Zl48sB+106fJ9ScbISvvNc46rsGxG4uQkv2KKUpmxGZCuXDAJsd2cxAmOzv4
X4W6SMOMEvxsL5jxBTGXte1ODBnSDz9z96F+X+HzL7/CqUvHcfjIaixYtwyP
X9/Hi1gXHDu0FuNnjCXmOYVHoddxxmoLJowZiH1WhxGf7d9aBsSJmU9QoSoR
lbGUfVFBKjPk8XO4XCgJEq4oYOdpInCs8nsZar67JCBXU+CEPmWDnIV/hc8J
QrQjUBTpioKSbBIwBcVZuoS8MmkceUUZIkUvOz+VKCRFF1m5KRzWk5ciTuUW
potL+OI/+XucDUh/lyc9gTryXj129Dy0Bo0bNEC//j9jy9LJ6Nj2A4weORHZ
IfaYM6wPPuQmdKMGY6PeJPzQsyPatWmF9Ru2INByNT5s3RKXLlrg8ubJaN2i
ORbNnIJJA75Ba9LFFsf3ku3rLT+rAypJz9YWJIngqZ07d4pCKVzBdSJpLq5/
x6TKwSgspzhlhJsI8Hnu+PzkyRMRA+FruR73N/4O35sW8PfnZuc+Pj5kmrLR
xsVXOCDRw8MDbm5uIsueK1TcvXtXbBw6Ojri9u3buHXrlsgn4MwAOzs7ERJ8
5coVXL58mfsuCsfkxYsXcf78eVhZWYlOKRYWFsJpToYhPdOcrNdmOHLkCBd6
wf79+0V1F8564rYY/Nu2b9+Obdu20bVbt26lldu8ebMo5sewlfOp1q9fL3Kr
Vq9ejVWrVmHlypXQ19cXdaM572rx4sVYsGCBCC6cRwBy3oQJONWrJ2rv3pVp
pDMKcrOwYsYItGrTDmaWV2h9i0Wb6gCve/j5yx7o8mkfjQBqzwLoQRDehD9E
9xYtMH6WoTBOA0iUticBtGyLCaR/0h6jYogL6pZEB3tzcjJS8SIyijMU/ov8
YYcUp4LJtaD+i/zhSvS2hw2ErLnk4kugJQcG88ehge5/0LL1h9iw7yj8793C
9999jV9/+x1TFq5CemGZPGJu7CjF5eXk5IpY1FISLAUcj1JeTlOSK+Lz9Rbo
wS8khhWZNhYoJfkT+OcfTD263H6MGIVISiTB0UF/8WtD+JFBwvX85KMBB23q
IjAwUJfhji7HfzdAcHCwLsdn6TK9EjeGhIQI6lUOoma6FdE1vTKFcwE3+dAV
u2ENBPGzF5a3c3X5taHoHdZE7PHyPkT481BcdjiENXv/gY29GaJjoulCgl30
Zc6Y4WqZkpbn12biOXv37hXdIbp27SpyYJibyiuL8DozuL7MJHDi5nkKf/br
hZ5ff4G5iyfg6y8+xudf9Yb5+UNYoTcSfQcNRsArD9x1PoIfv+iMzp/1gN6m
tdi8fjKmzhmPCeN+g+HB7SQzAxQMk5gVQqJPiGoJ4s6RpRxHh3HNtgOkfB89
d2DHnyQr5ewhbQmp1PNTJGRVeoTI0KjyOgCfJ5cJuE0iGWN6cVIDmNLbhth7
YRIdE+Vjkq443UBUauWdSjp0fufr+dKLdIn1ZIT5nQCivd7GKtwT9NKFY8h8
eQdLxvRBx66f4faJTfiwRTNMnTkD2eF3keRji1OG09G4SROs3SgJx+bNm+HS
uVMwnfYH2nfuhlcBjrhvYYSmTZvg9DETLeFIWIVURri/C37/40/Rgus///kP
dHV10aZNG1J/H3/8cQNeQRprp04dCXK0xketGuOjdh/qMrBviI8++qgRmQId
GrJN0Ajt2rVriLZt2zbk7+tyskJDtG7dugHfWpfzH3T5HVEHnRSpDHzQpfwd
/rLm/3Q3WjK6sY54hqAitiTo0JUHRGNDDzq1qnNn1Do7S3Khg5Ak2enxGPnL
p+j46dcIikoVjWIPbF2BznQXbk3auet3eBaVpCWhHgkJ1aNlS0yZt1U0Ugn1
voFOkoTSlEaCHNoEQOe/yCE22Fjws2BOT0//P+VQK5Fszjio3UcdcdnlAQJc
r6MLqTtOf6XJhqHZcSFrYl9FIjTsGSndfK7xpPQA4VgjDkXjtiGKqUwgBamm
pvilSRNaZprDljx5bXjyWvHcNUTnzp3FNHZC2/YfkrhrgnYd2jQRp5uJhDd6
J0w9DvlmumjWrJmQqyctjiIuI1Bm3w7CrniV5AHbSzvQrXsn6O8wwNPou9i6
cZrMwgexfPEI/Pj3YNwLtMMqvWFo1IAoqNunMDDbievXTTBt5gis3KgPtxAH
LUe5zMNqIXF15sksyDZHXEqoCIs672SI5KxojQODlQhHMf+74DgLMZZumlYs
NGllbntQfHYc1BmvcNljD3v+O+K65156iJ3nXth5mIiDy3pddd9DN7rqtpvm
7Kr7bnHuGn/uaTJQfKUB7O+bIibkChn+7v+yO5rT3F2xPoXyBA8sH/kT2nf6
BOYGs4gnm8LC/AhUCe4wXjQa3T/uQOCkOYw2ba3jZUK1eyb/gY8+6Ynkp/cQ
TPPM36vPy5+K7dr0mBDsIUDA3CEKstJ1gwcPFrWrWOGz8l+3bh0MDAwEIGBY
ywCBgQLrTQYQ29cuxebRvbBj4UjsJRIypYPTqblkCm9lHj58hIusC4Bidfas
Lk6dOqnzEQ4dOEinTwjswm25ztOxe5sRJk2ejO07TbBi7jT6aa2wZa85YZ2L
OHf+Am7a34Td1SsC49hevopLhK5v3XbAHbLbucgn4ShduLq66jKyasC1KIje
GGgx4GLgpehMtrPY/idVKNSMrPYQFvoUAf5+CHkaKvQbgz1WaVw6JsrLC28G
DED1HSed+uIjDsP6dMHH3b5H2Osc0eHB664ddhDA2me2H6ctL3LNPJgtn1tP
fDDAmTxvixAfT0l8dCTxsXTzHk0NsbdEhdKJVjuw5/+UEy3q5ESHDjh50QYz
R/6G7r37weLEAXxMeMVw33EZmggrQSn6x3ijkBbP8ttvYUaIkReTkGNDXtkG
jB/piZzPwSFu/H8SWroMJxtgx44dukwTDWBsbExXMYlwzCcfRDINmXboNGet
MSWJShRGRrpMWroMNnWZ0OgCJjkmPfnQ5X0/XUahJGokHCph0RUrVmKx3gL8
M6oP+v/dE3PmT4P+Mn1i5WXLltF9FJzKh56eni4DVrrFokWLRHlhVhNM9axe
uKK670MvAhuSgdaynrTyJGm1Hd26dcTyXRsQleyFnZtnagDH8iUj8d3AP3Hw
2EZ8+3lX/PLbj+jV+1MYHt1Hks8X4bH38Oy1B6LSeMvv3dJqviytuLj+/cc2
2E9gw/fpVc5v11EE9/u7SsrF4zTSqir1BQotRkLlY47i8nxRGoXEUFfejeTI
ljIOWC4SWTfFJRxNVMSljQeKjxuhpLwQ8a/e4Pqxu4j3uEMSyo0kZp2Ecj+w
Smj9b7/7DvrTh6MdmVR//DUCdjv1ZAl1ENUJ9/HE3hwOFjtx69ROhLtfhc+J
5RoJtXPsAHzYqRvehNzDI9ttAm0cP6ItoZrSq6uoPcj9ExjRct9V1i6ff/45
c6Uub9Y0YtmtyxzBzuCiQhTmZKDg+irk285HcUGGFFNBN2MncmFhLrzc3eAT
ECx8Tbk52VgzdRSWbDQVs0s6KjcnE+bb1+Lbb79G/34/Egr5AOZXXOF6/Qz+
HDENadm5MN2gR59/T5JyOH77bSDp4ACxQdNYbG801gR68HppBXyIHW1he1ej
JDcVk0cNwQ7zK1refqmGfS239Bz0J7txJD3VHnnZ6Zg9eoBonXzZ5bGQO9y0
LDsrE16uDnBy9kB2Zk49GZP4/CE+J6Nr+kKCKNxC8749urRrjxVb971HxCho
RIm9mj59OtPa/yllmmmkDOusEcMG46OOnbDjuC0ee1xDu1ZCysghypIrRU2m
TNnkSUxnJSUt2cHfgpevBS9kC1EBjYyJuCDsuzCd9PVG5OZmNBM11ZsJUcx8
z9CCu4Oy/cvxBBxhqHhWJMZtI7kvyVJwv38af/Tpga49emDCtFHo1a0Den75
BcytDmHl0lHoSPbqn4P7ot8fA2FiuhK9iIGNjpghIe8hrQqHsDRgptXs17d6
B/MukGfoTcZLnHVYi3OO69jNqfAt0wAP/d/BWQrfSpBR6jRX7rVfmAy12a+J
dwtF7dzrHibvD0Ft9L6tNCWQjb2eIb4xOLzenijEFuEOTqiOcVdYuiraHU9s
TTD+799ET8I/fvoa40cMhb/TRby4YYpWTRti1NixKIhwR0WcJ1xPb8SU4X/A
2e4MAk6tEAtve+E0rmxbhJlTRiMrzBVRDkcx+e8/cOfSCdTEe/2Lpfkfj59T
6diTwRI/NzdXA5NrqlAVeQ9FlqO4QrS04f+xIPu8tHj8/k039CRFFp1aIIDu
pgVj8fkPg1Ei9/QW1ScyE/DjZ53xz5iZOHfyKD7r2B5z1+5HiLc9scjH8Ah6
iimDeqPv8FkiVbdnp3ZYvPGQ5HJ9/zQ3eTvGFGWlBZj6908YMHaRpuqlZkfE
UfHEthd9mW1PmYhei33/mYAHweFIS36Di8fN0K1LV/w+cg7SsnKxX+Fh7yCR
VONL2CX8RYzwAbNw8/byxMuY+H/xMO9DRkUrPMz7Zuz2GTJkCJvd/yMP/+c/
OsLT2//viXiTmYcnrpfe4uGGGneoauoU9rxIBP2Rpv+ikvbG4UXPgvyxcf1q
zF+wCOs3GJKeX4Xzdo7wcb6NCzbXkV+YT+LLCeYnrODi7ISNRkbYYGSIdQbr
cej4GaTmlUq1Xj4Q/YhD/bnt+kosWLgYhhuMYLB+FW64+Yv8IvdHVsKWfhrl
rqO0nuT9fCYuRqnssWB5zP+0d0Ukdv5QiIsX8a6wvrANg//5Gb8O7ItJ00Zi
zuIZsLl9GssXDYVu44bo9sVn2G1hClvrLfi8hyQqXucGtHuvVGgkkue5IASn
PgWE3+SiyhobkQlIVg/v6Q+piAau71BoNU7EbaK2WlSOZ9FAFsd7w8X+p9i2
PvID1JXVeOQRgb3LCWDvvIuoBz4of3GP7AR3jfan9yh7fhc5TxyRH+aIVP9r
yH7iQJ+6oyTsFtZO/ZM0fHP889dALJ46FJ+SqfjFF1/jua89HpgvE4L7otUp
lEW4IPepI1Sv3FD+ku93GyXPXcSzWmiCEjSiQlPAkFeQIzRYxClFblGShZJr
S1Fiv4ZLvCiygttEzhj2C5qTDeHg+1zUub9qvhVNm7fGgiXLsGr1ahw5fZ6M
5Cj82vMTzDc6iILcbGxdNhXf/DEB0ZFh6NGxHcxt72D93JH4cdAMFOTnYuX0
Qeg7eBpUNdA0/9Se92ruGyop82o5y0K0E1UqmTYXfdlMDOahRftPsUR/JdYS
tVtfvoEijgVKTYVq2FBUWVsrckMqcRmH1XPHommjpuhEdvYXX/RCu7Zt0fXz
b2F7ywNFNLC9S2cLj4CdZ6AgILVc61ySh7VyqdxqjdzgeCrCQhwtVJuc3FLr
p/C2sRym11b76nv3RAx1bUqKIjdYPtkeWCdQdJt2H+OCvbeoOfbw7gW0aNUa
6/aYy3KDjAuO/967F6oZ0zUhVNyt1OGKFYaNHIdDFteEJRITHoyJg35Fj897
Y/yE0ejSvgU++/p7mJyyxYVje/DH4DEIj0rExUPbxZaw2eH96NHpQ3zarTum
zZyHLTtMEZ2UI0VBthC8EhkSgFED+uLz3l9j3ATS+W0+QM+vvsdJO3cRbXT8
uh7p7PXs6VM0EC8n4yC5UrSGAN8pOh6ITdOIN554HOHEJfERFuOG8Hh3BIba
YdHsv9CkeQuMnDENj6JdcfHsBnQlgb/2gOn7RMdCeRSvU8Nw+tYK2N4zRmZe
4ttS499dZZWYI0VqqB7bougk0dObYPE5IyVFanR9n6Z7Z+CRduKvEgJZVlxB
asMDZ/bcRUZSPqozxDaq2NlsLJi5tdhPyXx4FSc2z8Pov/ph8MCfsWTuFPje
OgtVjCcib+7H2gWT8dD5MqrjPISIkaKQ3DmxJMq95TvkgRTM3kNUQFY9sRUh
R+qEYKH4C7LTcMTMBKvISNy57xD0Z4xCk6bNCJNeldtWO+CDRg3xC9GR3vw5
+OKTTzBpoQGMVsxCh+5fwd7xDhaM+RsffvQZwl/FYNSvX2PO+v2wOboZ7T/9
Com5Jbh6eAvademN+Oxieao7yEKgGslxL7B/7x4cPHQUIVFJUmof0fnLkIdi
A4bPx75Jh/vVY2jYsAlGjJ6KWdMmo0ePz7DJxEIk/qgXLkSl4XodpdkYmwVc
PvCGzXmsW70KS5Yuww6T/fB/8kIEfDAfPfHxxLlzFxCXnPGJRjSWQG1+FKpR
I7lXgiba5T3xg7zCwcFQ9euHmrAwhcc5AsLL3kpUNl1rvA/5ZSrRbjAi+D6m
TZmMc9fv1uF7DgpethSV69bJhNlRtPG6d+Mc2n/4IcbNWY7CsnIEutvhp68+
x9bD5xAc6IuJw37Hl59/gdHTFuDimRPo/3N/uPiFw8vBBj/+0AdW151xcr8x
vurVC/OWGyEkIk6kYipMzg2fvR1t8F3vL7D71CUEPfTGGJIhvXt9gXFz9eES
ZI99FyeIlEiSMUrWxL/DI1oLbha2QxofD+RwCV/i6Ds4ddIQ+gYLyZS2pXPe
cHE7jdUGC3CBxF1cpp/O+1m5kWgKwK0xDl+Zj/AYL8F2SkF2xk0xMTHvaGbK
zknecZWubIpaEq4ldktRSgekJ2jz9KfvAAJyKtJ/BwLfyzKjUlUlwEBuRgEy
kvNF1+3qjAgRICFFGn0ouFqtOThKyQNVsR4oJcWeHXIbGcG3kf/srohsqhRK
/h4Knt1BRYQAFG21eLomP6k+T3MUWnYsii5M5obAUJWXYPf6BWjdupXYiO3Q
6WO0/KA5GjVujNHzNovfmp0UgV5d2mPx5lPITE/Fkc0r0PajnrjrcR+zJg7D
1998g34//YS+3/+C+08isX3xePT5exoCPO7gx+9+xqOoFEQEuuCb7/rCJzyp
nn8vLzMJeuMGo03b9vhr3Cyk5hSJqodblkyjMX2IHt8ORFxGEWIee6Fji+bY
f84BCbFRWDF5CL7uNxgZuUUgWCmy52qSk2Welpp7q2Q8w0dRcQnTtKJppB65
XNCjRi4+JQV4qEaOhNrUVEe7DJRWmKEmhDmZLh0xjNjfXBPlpuxBcqeSgqIi
Tee7ygrkEp2VlJXLaeGfSIsQFSXshOprdvS1EjwNCoJ/gD/uOV7HDz0+xs+/
j0RUUhaC799G3x++hpnVbZFGnxIXDYv92/D9D32x75A5hgz4GVsPnMVjfw/8
0e87bD9xGUV52XB3sMPY4X9jyLjJ8H4aWTfpbFSVFCEuLgaJSckoLJFgO08Y
lzZJeB1H9tUb5GRnwtf5Gi3gNzh22VX0dH4TE4Fjezbi8y8/w9oj83Dy5mKk
ZcdpysbyfmJ8Bu8n3pcjFltK+ls+lPcvEz3xPMEDr5K9EZXCwVL38SLBHZFJ
91nX1+f0qvJ6nM7jfBZzH0eJ05njSyuKNJz+/ggnJTBbubIqNVwKSQy20cBf
be2t1PT4P1Oj3xG4940s1jlE6oFTGG6e8UNpsUpOcagVkVVcsLIy0pVlwStX
ZlOZ06uiPTjtONaT00diPKCO9hA1RCrCnVEW6ogSgvGFgTdR4HsNeQ+uINfr
EnI9bVEWfoeuZb3uKm7WVrkvP4dmqra8UPZldxdSrezuNhRfno+i5Gf4+bvP
0LjJB1i76xgC/HywfOZ46Oo2wFf9RyK3vIYwSB7GDvgKH3/2DRYvXog+dH2L
1p0RFpuGXKKQ58+f4U1CIvHDG0Kgxbh6fBtB1c/w/HUGkoiKyirUpD7Lkfjm
DUrLKj9QtDkhhfiXIfin/1doShbxnFUmdJto/NyzE0meJphvYCaSp/JSovFT
jw744sffMW/OLPT8tCM+6/sPkgsrQJRKPDgclWSr0kLIlpZkQas5uI8kQm1c
nMLJvExs9fEmPsFOJW+flXj14cMiJ6A2KUlKy/pUMsMZTv/9N4piXmLrej10
6tgRnTp1xmef9UKnti3R65s+ZPu8wKtnjzF2UD9MW2SEcrIIakhd3id1+c1X
X2HjriOYM3IAOnX5BL/2/xldPumJdaaWCHvsC6e79/Ak0BtTCA5NW7YZJZU1
Ctphq+R1ZDiWTBmBnr2/gf4mE+SWVghPgtOVs+jVoxt++3MIHD0f4+XTQAwb
+CPmrtiGSm5pUlECT0IU33/fDqvM/sEtbzMRVtxG/sXq6nKk5L5AZIoXq+b2
InemIfGmt6SR0304hF+XTxAR8SnJsy4FIXuLhADBpkjPEzk5i+UbZ+YlwMZ5
M6wcDbgTiIbV5F1A9j3WZ0qulcBKWaOoA61EsFN15qt3MmUPPvc2pH6n8n27
HsfX8hBzMgtxxNAeFw+QaVahVh4i6iNkR0Md94BRcbQXASvuCMV5BNUJvnT4
oeq1j+jbV/zYQXBe2m0LJFw4iGjznXi+2xChG1YgePViBC6ZC//5M+Ezdxp8
Zk+Fz6wpeDBzMvzmTEXWvYuoiueND34Gof9oesbrANFyhNZcYtKuYjiVL+6g
6Mxo5AVfxfdfdcMHLTrAJThW6uoZ+wJ9enRGqw49EBqbLmqC2p0/IjzK3EB0
zpwFooZ4ubquRpKSVMORs7Hh/liqt5jsuCw+o5mFusQbHYVRGV6GB97Dd59+
RHzfFhPGjkbLRg3wYYdu8AyKFqUK2Uw137URU6dNw4wZM7BwiT5u3POFmuMu
OTPO2RmqPj+h0nQvaouL5RSvRpLJepTw808/irQciPRQaAxEDl2UCxNp8tlY
jMbFQTVmlEi0rM3NlZNbuoG0KKqvXhW3q7p+DaHBnviodXM0b9UeM/VWYsGs
qWjbnCx8YsGDZ+xJSWbCkhTpF92/wK5DliK0jGtyftb7W5y54Y6QIF9cuXaN
wMV5nLe5ghdkrdy8cAw//PQzNu/aizFD/sTAIdOQXVIpK9d2qCRFfv+OHX78
sjs+7tYLJkfOI/lNPIwWTkGDxk3xx8hpeJ1RKNp4ck3OLz77EvuOncejhwEw
NtDDz392wO5zE8jQvVvXdY0Vc2UBknOfceZnB8LG/qSZolP9EJHog8jEB+I9
ZwZEp/u1Ex83QGzGQ6Tl0+RVFuvoybPHrjKPoAs4cmUenka51gPJiqLjv+r3
2VGaUigh7tz9u+TmCuEVImHzLkbt+f9Ne2pc6r3lR7BLPdjrFXYsskGof4zk
dOoiogToiXSUif9zb4uKtETkhQQiyeEaIo7uQ8iGNfBfNFuwnPfkCfCePhm+
c2fCj5TXo3VrEGK8GWEmu/HiyEFEnjqB6PNWiLWxQdzly4i/fhWlSa+5kJdo
k1HIM8BduWqlMJO2mlf6WdlxKCYMXeaxF3NHD0DTZi1wyMZFzFhFWQnWkV3c
7IOWsHF5JM6Vi2pHuUIS5nI1urIKTWg5sS9HjKg1FWiaS73fbtmiS4dWaNqk
CZmyjTBsuj7piGpRmYZnsrioQJfvR8yal18g6i7VKDKvpBg1dnZSjZUpU1Dl
6IhaYieUlrIsrKjg1SSwVJuaKsLyRRmM/v1QRTNB/KbJ8uWtcGNjYxFpEhkZ
qcl95WJr/v6kHQeJAgRs19KifSc+7iSlypFsrzI1FYyvPngQVUUFeOBqB90G
jfFl/xFIzCnA6yhSrMvJ9mjTEYsNTUlgSP2ODm3fiB8IdvJOZI+evbF49Tak
ZBeKsj5C0PNmYhPhC099EwfT7UYY0P8X/DV0NMxtbqGyulaWX21RWphDZv1x
9OzUGl98/T0MN23EgK97oH2nbth+8ILo9cPmf0pCLPZtWYfvvvkavXr2IqX7
CSYu7YuT9nqMcDW4H1KPHpW6hLRhBfFWa3otEsCXU1HLVIVIozm9dcELt6w9
kZ2bieKyXMEcpWW86gUopWu4KXK5qogVV2VRC3EjwmtVpaJIIEc7L5EXIDzW
C+ZXF+Be4BkOOVbqj7COk2scvyfPVLmyOi8JRZajUeF/SpO3oM2qn79Lp/5P
+XG9FDxRWYXLRzxxcN0NFOaUSPlqHxOPlqEgKhKJt28jfP8+PFyhT0w5TTCk
34K5CFq/Ds/MTBFnY40kVxdkkf1TGPUKpSnJKOe0ZbK81EV0MBLjXPrSUnHP
6nI+ytlu1vlO0VWVpaI/etnNlbA/uQ0NGzREn4FjEBGXJspUTv/7F0K5zbDW
1EIuLi2VjuMK/1lEiNXEbemZOawApeE3I9Cej8NblgnfaxP66hYzWzG/WsX7
JF8P1xPSLkpDw6x59AhVa1ZJFb0GDIBq+HDiOtWokVzla9gwqcoXcaZ65QpU
PwpkTlTqR7ALnkPVOH44PT1d2p9pIqnRJ4+h5joxXLFo7hyJq6ytdb5iriWu
o/eoOnkSapJyqj//hOqfv1F16ZKAsqzGw/yd0b5ZI3z2wyAk5NIkkmHq43wd
PTp2wJAJs1mPSY3fC/IQFfECPg+88ehxCLLzRK01pc4WO9yKCwsE4k9OTRN2
rWR0S83guVHKKTOyAlo1F0WWOcbvh18H4dGLRKXEHt+iKC8Xr14+h4+3NxxJ
Lpien4NLrsYcofGVuKy1YDa+Y3ZaPmwOucP2iAcNrkTRIpLznzt7VymEKVVK
5fQTI3k+U7KiRJnfS/eMkZWXqHDF+5u/K8WVNJxGMLDwxGCChr7v5J8v3qHq
/pXh1fDtfGihbz9T1rxUhasnvGF/xrcuzbWtIPbcZ+GIuXgBwUYGeDB7JjHP
FPgv00PY3j2Iu3oFmf5+KHwdjwr2ajKcou/U8H4IC2jW5rW1UnJTC5HOXeF/
Wiit/OiHmDdxEJlaTdGj9/f4fWB/fNC0MXRJywwYt4R3X5QCjGz2O1ifwJBR
E7F7mwHGTV2M4kooFRZZ1a2ZOUKwyX/YbvxxIB6/TNawilJPSVMKi5ZfESS1
9BnpRNTSQlQ7OKDq7FlUW1h8iWpLC95Xt7RE9TkrVJEAqSGjHvn5rHiUSlja
kVqaapF8x4wMVN+9iyojI1ROmsQFdYj3Ro7gPsnjx6Jy6VJUW1mhNiaGNR2k
f7XISIrBsJ97oW2Hj2FxxUNUDw4N9MBXnTrgh1/+Qkh0al1L8hpl+0fTjoW3
VtISY7F9nR6aNNDFB606YL7+DlEEsaE8uhrR6JEIjxC/mc1UuAed40d/I3+c
lVYA60MegsxLisukihQVlQpYql85SBHCBjINFRNJ3vI+gJM39BGT9OT/0fYV
cFVk7/t8aVuwsXUN7I5dde3ujlXXwI517e5O7FYUFEUlpARpFUmR7u5GGsHn
f94zM5cLou66vz9+5nrvzNy5M+e8fd73fSTqJSqkvo/U8v7rxjXkkck6WjHS
ID1RlhFbJZ13KNcT/6iLaak8EF9LfkENriqiw1KQkpgjyN/YGEQ+ewq37Vu5
brCfP5uR+t+M5G8h5a0L1wUl1OqRyXwiaXZBEe6qJjcGP4fY8kSskjA7NvrB
2LFxBTp17ADtTl2xfM02TBw9HFPm6yC7QFyYExpz+rvZo1vrRqhbVwO/jlmA
6IRUsU0zZOsBkR9d0KpebSir1cCgYb9DVUUdA8fNRRSzQ+hPGgLea4moW4CN
kOSSjMa/CDKMWsywExQ6cxNMiQt0lMqblUJiENWYiIlBjUWBS4uDbKqA5GRG
3IlgBoZCR0IyoGOJCcJ+xkZkz4E3ABA0GGVEPLl2HDXVldHil+7Yc+AQ/pw7
jZf5ENM/sHynIDPoqHIwLAiXTp+AkYkZ7l67BBsXT6k/JllR9y8dhDqjbIoW
jZo0H2GxqVJpOtVCETbGkbvTCaOni/itVEbQ9xlBP2DGQX5uIR96RhrKcgRd
3mBLwG6Qa1pA2wZxCMjksvd8iHMGi+EeYEG3KyNcSariK8dFqhaQGjvQPOSZ
bEWu/p8UB6uKylVFKuFt2uUaUWQmJzL7N5hqSMXxrcVdXx8vN9javkZEvNAB
NiE6lGfARkbHITAwAKmZnzhkM2W/RsSlSoUNX1ftKwuEJLyVXzqQWEihvA0P
AFHu1OaklRCTjot7TOD4wBaht67DafkS2M2cjncb1iL43h2ke3uhiPkXZEFx
LvryZbjERKS1mIqkTj6F7+4SXSObydnoqEhEREYjMysbqcwYS00j1F5ITEQL
YjeP/o3mWo1QTV0NzVv/gvmr/0ZuicRE9XnjmEuHNkJJURHNO/bHBybl/5w4
GGrVa2HW4vXIyv0se6JSeaAEERCKg7CITYzYIIyQBB2zZqjYatiwYbSoM0kk
dm55MEvv9P6/0KheHdSqXRsN6jdAm7YdOS78/vN3RWAjFSTGhnNnu3mzZuje
qz/0jJ3FDiNqPML95+ThzIJUQvWatVCnXmP8uXYPknMKFCQ8UKrZN3Y8h1MP
FxB28Ffkfs6Gq3RRSkhwWyUSXCjPRanY0k/cygXmOvGnqIjwnMESvHa/T/3I
5IuRq24zQzRPRUSyHsNFefiktwD5L3fL0qeqIvjrJ/ZwKAsTBx9+nVf3zqJp
i/bwi82UEfzrRzfQrGlTdO3WDZ179oWxhTUWjO2Nrr37YebUSWjWTAuGDh9h
+/AKT/5lJrOClFctZx4JrTVV5bp8lqfVlYmNeQXZV51L4hC3EOxfdg/3Fu6A
4zwmYQ4dQLydLfKZov+cn0dmxBjxV5CbyiPbeZaHZEpMjotFgA1BWycxR/Pd
W2cM790Rs1buwke/AALEFcezLheJafGh+FW7OZRV1DBTZxe/0RCft+in3Qw1
6mhCZ8dZ5BaV07HUq47RroCapyxrIyhKNnlAdppBytBjhyfz3UIPyeysdLi5
2OMBs91fWtrAx8cXr+3sERQWWV+6fwII+fAGM4b358UgNWtpYPLcJXDwCJCJ
/8/F+bA1NUCzejXRsm177Nx/FFNH9EOjZq2x89hF5BeXiucqc8j3ey934MrT
ldTUVEvcTUk+zraWePDQGHkFpVLrIonQH3JCF5o6V/YgieYrT7FMxHNyWCX+
CEGJEUa0sQMby/wsiXC/jckuNdOVzqQllZzrk7mH+20SV8fdk1s4RsO6/Zf4
dQLfmEGFqQw987flZnctHFw5B3UadcaHgEAc2KSDvUdOY0TfX9B39HSYPL2P
BtXUsOeyCd4Z34AKk2VOvtFf4bWKlK4k1+lK6ianJHST+yJCjVDSJiODiKeG
MNXZjN2LbsNo/22kub3n+8uKi8eL16ZAVN7zjcg1Wku2fPlatNCY/u2rl7Bz
8Rab/9CxhpyEczJT8eLZEzw1MoJvSCR/cgo4+bm5wPDJE5ha2SKnkAcdZKJY
EsMka+XbClaiYZLOpOyoviQ1NXWqKAfJHSvgyAMC1VPUhl1Vol36ocSYcFw9
cxiLF8xCC6Y79h0/BxdvP/HGqyM5LhI7V8+HkrIq+v0+CQGRCbA1NkDHNo3R
ok0nHNHVJ/qVqlIT09nljNbgvvlOwsmU0FjpcUq4b1jGb4rk/p2z+zFk2GgE
xmdC3oog20SEHZBxRSU657+mJEfnUsNixYrTrCybZu4VLhWvRo0Zbhlvgr71
AaRnx8vTOQntr+lcYhmZ0E/0R/blESj68LxKOhduW4vX4vswle/H7BVnswdQ
Vfwf+o9fxrsg5CeHoV2jmujUow/GjR2LCdNmQ9/YEXdPbIZ6neaIyixmLnYm
/NgdWZkYYMrkiZg1cxLq1amOsYu2IynCB3XV1fHEzkdDNhzlWG/lINzKsuev
LpI5BQUzgwLgtXc3Xs+Yire798PbwQ/JsRlMhJdMlMic2jhZHeZivCw/s5X4
oLReT4Ac4kkit5Xx1B/a2NwpitNOWUhFvGFo0VcBaKJsZmYr/EA6k2Sm8hla
9WcW5FqRsim6+ik7nWNLbNm0FZ5BcdTVXvhhDU7ZccwAPLBjIxYs/BMXbz1A
MbOaPqUn4/mDq5g3ey627j2CwBgRLoD9i07w43jSRnanqK2sKEm0OMhNcnIS
UtIoLvyFeztx4cE4unMzRo0aiclTp2HR4gVYumot7ty8hk7tfsH4mfMxffos
nDh3DcHB4bh7XRfnbhiwewAyUhJx88JxTBg3FjNmz8Mdg+eMgz5LHFSJ1GU9
p0ShIMq08jlWls2xWnktL7tMViweWu7DbZMt1J1VJqHZ18UOrJVonAqVqWxZ
OvNzlCuyLw5DSYhdlTQuoYJT+vmsSSN5EWkTLS0M6D8QNdUUUb9NT8TnkKNY
jGm/akOzVRec1dXF0mnjodmoNW491MMvDetizrINOLbrL7Rq3xVPnz3D7/16
Y8uufRjU7Rc01x7PpKMzGtVSwYzlmxAalVgJf4xTOIf0VpGNg9BkqpowsYxO
Eh3s4bTsTzgsmIvwRwbIS0pBdkYeigpKFCZJw0shGadLyLkzi2mxOB734jwj
Bgsk01CiXDZ+ipx8lStYx7IWgILnQFV1VInHKHy9NKyMe7KZKV8ii0bUAQGp
ZDFWp8UIgtThN04cVZDHS+gpaaZYTHCl/aExHrxsyvzN1fJkIir+DPDG/Ikj
MHHqXHgFxyMrNRGXD29HqzZtMW3eH5g4sh9q1NbAkEnzYG7xEr92bY/u/Ydj
I/NO+vXpDZ2Nu7D3rxUYMX4eUnPy4eVkiYGd2mP81MXYtHYV+vbqi0v3TGSL
k5VIVUFqy1zElFhkUCJCPsajVLhvQSOXiyc1wfBk73jzQt69foZ4Ihn11HLu
2rN1zJv7IAufi24YvvIupWUxiXRLAl8h+9JIfI52+y7p6l85BDVVFdTSbILV
G/7C+KG/8cKA/ylrwNGHJ2vh4Po5qNGkG+IzchH90RnVVf6Hrcdu4q2FESaP
H4OBAwdi/tLNSEpNw7WT+zBi2FD89tsg7GDneNg8R5tm9VFNszGe2LzlypCP
g2h5SHYJ76erKuZ6c3+b0U70SzPYz5uDN2tXI5XZICWMMBIi03BprwncHXhr
M6HpfyV39HcZRZdQSg2ymT1WmhLGvdS6+CIPSk3ufHmTdVnjSGFRR0UWQJFv
3ytRd6VF4f3ibloz8Qt3xrH7s2Dn/kDIc2iP6LBALJ0xEm06dIX+Syf2HIHY
9OdE/DZ2OvzCwmF45wKGsYHs1rUn9hw7C505EzF/2Xb+vcPbVqN7n0HYtWMr
+g4cBvegBLy3e4l+Hbvi/F0zhPp6YcPC6Rg19Q/Cnv+aMPOLeTg6JS4TZg9d
cXbTUzy96sCc4hJZ0yFRtkp/ggMEriuFyJEIglRWKsU3uMaQ0qWVBYpmX5sF
odkcddQ2djjH26UGCxnJQrKiqOioM0ScAE5WEZ4iMTGRRwglUi7+aIycy6Oo
ydp3SfnY7lU88Dt5+V7egjqVmXWTBvZg+/6Hcw9t+LWt9E7jf4oqGPj7MAzo
3Qn/Y+cfu2LIRRIha8Wz+UzPyIbQKTMHSUmJIsJYHooL83H1MJPSXYYhMatI
S0bKnH05hjTRLhNksa9ewW72TLhu3oTskBAh/s2uGMUEwoHlenB6+bGchsaK
4/WF0U2RpyFPb/6c5M9DgM3pWDVZh1x5045cdvXyhYeicpQDuUyTkZI4YWbz
nj170KNHDxLIEql+ZhKfkteO3Z0Jlw9PBI9qBPJyc/DOyQ4G+o/w5OlTbF+9
EA2atMS+03eYfRSGXWvm4teRUxHLFAgtJLs722H2uEEYO3MJtv+1En0Gj4aN
oxPO7tsMbe1uOHrkKHp1bo9N+0/CysIUE4b2xcxl6xEY8AF7Ny5C78GjeFKl
PNlS2CItOYuXsl0/aIbjGx7D8IodvJ3D8NE1HKlJ2WyCCuHnHonIgEQ2OSUI
D0yEr1sE8hgL0HW8nEKRFJfBPhfiw7swxiZxKCwo5v97OgfjU1YeP+76OgDx
UcxXz6Kyo2AEeEYKyFplNKFsOKdD6B5Mc1hQ+Almzpdx8YkOcwTeyKSJmIhL
UVOSxUTdXziwfZkcvpGU9yeRdtGHp8i5MhqlSUHfIe06uH1qKyft8Ut2ifz5
BSa3TnHy/WPTEWHkYkPZSB+SVWtfv62PtMxPsoLirLREfPQTgobcXePPw0Wu
uthujW4v46MPHP9ciDfr1yArPFR0RUp57COCyR2iX0czHpaZKApQ6uJd9OEZ
E7MTUBz7gZoqK/wiyHMu2WUo78rytEnbKJEQpXXGffv2kUiV6LOEmm0EWvN+
j298nguprSPZPKXhwdVTaNmsCe8I0rBhIzRu0Ai16mpi7qodyMxMx8MrR9G+
Yw88tXLjoxMT5g+duePRf/h0XDx9FE0aNESXbt3QqkULjJgwGy9fmmPEgE7Q
atYGEyZOx/Fjh/Brj87o0kUbrdu2xZyVW5BVUCyjUb0zNsxNsYTb60Cc2WKE
PYvv4ApTSxFEg64RuLjLGD7vwplvmYEbh81hev8dchi/vGTi98YRCyTHZ3A6
vrDzOaPFECSx824dtYDJvTfMSc7jYpoqLRJj0jlNn9tuxAz9YCQx/+TmkZcw
uuHIxDchwpUtFP0yGteCwlxYvLmGi4Y6vJ0ul05CpIPEA4GrUV8vdmpFHD+C
cGRyt5wwPR8zwhyD0tSQ7xBmbQS7mqOGkgIatuqOsAQBftznlSEUGWF2GjID
hWVCjleu6Ltz5PSCQqklB+TSfPjSP7ff1UR+KmR+j8fenbCfPwepXp6iThJo
TiLHfUvuwcGUt2pUqECPPsYCPTI7sZSrB3asnswhLF+yGiPSGudtRobiIl45
CRbCI8CKk+A7X+NaoogMC/bHzPGDULOOBsbNXIRzZ05h7JD+UFZWx+AxsxCZ
moNgn/eYPWoI+v42EjfvPcZV3dPQbv8Lpiz6C9FxsXBy5v2cYGr6Eh8Dwvgy
9kd3Vzg5usDZ5Q2i45Ph5+2GR/r6eGFqgbC4JIp6l5MgF5O2SE/OwYc34bhx
6CUOrdSH/nlbJsZCEfIhFplpuShk2j/CP4FbTtQXkUiSTNPCvGLmA+QjnB3L
Ss8lXwBRIUn8OJ2XEpfFPqegKL+Ei8bIoCTxvGLEsWulxGeWZxpz8pstUWJp
OSVSuRW19efnlH4FyFCRDCUM23IyfCSSYeh3yLAaSplQXjF9GP6npIxh4xZA
//EjLJo0jMvMmk3aISQ1T2GwjL6IfChZx+41bKdNRsi9u9RdUPAMRTEeE5aC
c4yt39n4V01a18pJq4sswsKpSIqQSYX11MiAOZYVCcqyIkG1QKC/D0YN7omW
7Trj1gsnroNdbF6ib/uW0O7RH3aeITx3/4OrA1b9OQ/dunRGx06dMY75ObZv
PooOmrDYWSQaAULnNBEzkcIK3HH/LAPiLCsTw4w15axFWx5EpaXRZGYtvnrq
gTObn8JA9zVyswt4f2UIzbDKhFIDNpRfpFgVT5EQ2m6KQIjsWJl4TAjnSVal
muy8nMx8OFn6MoM2kP8sxJj4F96zf2IFksrjmUeE2iiSlLxwI1ucctq+Em5U
bUPVtf+UqoTQlTriw7wxY+xgnpegyfRM9dqN0EyrKTMgVWHs7C/4AYJVUMqG
1OvQATgtXoS8eG7UKou2bjF7pqy0T3wRhu2ZKFIZNWUs+mgiVLPFePLu79qy
EIbkk0vrS7///js9xneJqC7zFQKwdNownut59o4xf/jEmDBsWTYbzdt2wPUn
VnwfQTikp6YgJDgAvn7M+ElKodsU/OjqVUXU+UPm5xYhLjwV0UxIsNlrIN5M
WmI2M83sYXLnDV2Fj3Id+sI4ObOpsCgPlm9vyM+dvNkkVypRhdlUHsL/dxNI
mictKRZPH+nh7JmzeGZuj/dvnGFo+JjWSIUJFNJ48xMTuNnjc/I46RYZVl9e
TgG3MVPisxQmySx1Sog24frlc4wXt9S16dhMOV0it5zy3Vmrjk8883cXatWo
jUlzVyI+NRfJMRHYoTMfGg2aYvOBCwJ2s3BHUgTsixjlqyJgJltsKpOxpoI0
W1QKQiyXS70Kv4CH/aUHKyzOh+W7G7jIJ8lRHJ5yl40KFqhZKCq7bDR9FAn6
pxMkreRTdTRv+F1cwps50o+Ulq+u8iCtnx9sZk5F5BNDKQ7IBXRoKo6sMYCL
la8sfiU/LbFe+8TdldYFfjAZNLf+ni6YMKQnams0wLAxU7Fk0R9o2aAuVKrX
wcRF65BVKCusrjTwTaXfZN5INFOd8RGpNAGLpd0l+bB6d5NZZ3x85ZFXq0bR
o8Zk1Gvxn47rZGmE2MClM4vJdupkxFhayA9cVHAy9pEPav6x4sCZSgO3knY3
EkmCyJhaOIkVZ/wbjenYiqrHUfAhq3Fn2dXeAlPHDuFd0Os1aIzO3QeiU4eO
GDp2BkITsxS+GkRmuBQXyAaRsRzunbRmssWB3LsfDCKxhJjy8o0y6Z8ZxDRP
D9hMnYhYq68Gcf93B1GnEreSOOPujyYEJEcidcr5o25lFNwUWnxJEcHytfcl
VY9zHVHEUWQ+Pi4Gzo72sHd0Rkh4FEKDAhEYFIL8omIJSo1sQHJ7PZgL8eDs
K9w5aYVgZh+G+PDwpAT7Rjoq2CcWYcwk/DHdfhuHjB6Iuvj8Hw45WZ+7F90h
Y/8bQy7UFchBQ4owXNQXnNx5SpAjD6CMA8J85pKMXPXcT3lkqPDRF2CNSrn9
SxEWpUrZQQKLVoQ0oV9dVPUs1RXlHMo5HEIKFr/FBuLspCXlQP/Ca5z5+yl0
d7zAafb/pd3GeHLVgQIW0uxQCI8ylwRLAj+YnW8nlYrO989JFU9PNjuTECsv
VQjFPou5pE4I9IrhJRycdPkKAvcOGlU9Y8vE55dmTCrKKC4qQUZGOgJCffDO
zVYTjm/N2d06vrOArcMLLNVZBO1OHfHw8U24vLcSDteEk6sVvHzfIjYuihf/
EY4k2U9S+k4lOLaq8IMXVD2N5d2Y6srx0zvbQBxe8RAHmSA4sPw+Tm82gqdT
iGwxXVEwUIUrprMpfnbDGeYP39NS9A/mjqx3EZymioR6agn3H+dOpnrKBLOu
pFhEx+Y33VPmHcvqEr89cXzdmbFTenoKTKz1sO3IAizfNgIrd4zWxKqdY9it
rto5ln0cg6mL+mHk5K5YsmkY1uwaIxyug1Xs0Irto7B21yRcuLUbXh/fsenP
FIpTRJgeeSA5uSCnwsKqZ0zqki8vfjX5qxp3JVKZzfrosj32/HkXh1cx//q2
C42DQiPZkwvDgez0PLw29sIbK18+SN+YuPJGUhWnq/KyzL9V4MJ0mctWQBmp
piVl8ygRk9MSNlaFdWUxha+bCDldFfSVxo9nlU6NiQvDEd21WL51GM7d2QBT
xytw9NKvB6ePhuzKTj6P4fzhsfC/jyH735BdmY7R62M4smPWrndw3/ggthyZ
jpXbx8LI7C730xISEnnMiTrPZGRk8OmVEDHFRFWFP6qe2vpyQ83ZmHeuoYdV
5Swe4BnFBOkTXGYCNDI4kVz2+qIs5+gQHJC7RJbjSQsbRBGFBSUUAfmz6vmV
zR+7v+joaB4rqzjTpE1IEf4fzTS3MkKScVDnAZzNPypVmhoqNiriKYqEnZvH
jOhc5OXmdmI88onQYxmn5OXlcyRxaVgroMfW+R4FCB5bUkos9p3VwcaDk2H9
7jb8om0UERhv36AKXLt6YnecoHg7Xj3/PvA5ruhvwdLNw/DE+BYS4hP5AFH8
MZk3RRdw7SolPHxD/NaXI3NBOX8WF6Dz2X2wZ63LH1uFjwJ1RnR46YXXJp5M
fOYwv4eOKQkg7XkS0rBQm8sXnTM+kRkHN/tA0vrfYnBpWn+MWvJfCCCmEgGU
2+pKcrspHbg4OxlFsR8UURjlxl4i3Tqxl/fMgSmMeo+CGB/eGYeGmDSgPNas
ONS1v08AeQWfcNfwFFbtHs1Y/iFHcgpO4GXYDtQnlXAngpMcEZn2BlFsC0/i
x+yZGqZ+KoRtGJX+BpEpzghOZKeluvDmqKG0P5XwDoWvRiQ7KvOv1ZW1YSGy
8omwwhWDrdDZOgau7o5cUhDp0P8UvpaHCfxnpENecBHzblOzohCT8gFRKd4K
9RGVTM3vIxM9ERLzHkFRbmy/VwO+uzqikz9QrR0yMtMrYDAmxqQxd+8VUxnO
/0CT0y2SwGC3XolexPLL/0YvFl/Ry355elESANTYVYrDHCjPN9CqFUeIViLw
XnrHP9Xgr9XZ6yvkh7kway6OK2BpnCvRTq2qaWepSDu0YhQS8ZHJ+zF4ZH6C
TbwTzWpjUVJ4+T/H1Tv7cebaAdh6m1JLbz751ADglcN1nLq4C/eeX4ZbgDHu
G56BjfsLOLrex90n5/D2ownuPzkFQ8t7CEpyEPE0a8u6cr1n39l2bCbO3tjB
CCWdqReOYSKzIP6NvKH0lWKkZIcJZCkIPoEDSPpxyefAW/yq8lcl/hTSvhr8
tTrfF5LgjJjkAJ66LgHE5uXmIz01G9kZuWTXf9+s+CbywM/Rjte3aGfvkntw
fOlTnqvMFE1ysBxYkgCAi/DXhFamIDT2UeboZbSPttIgq5oyXFxrZEYHclxc
eR0vDwn9XVJiTnJRPoyt72LN3jHwDrPgYI6NpGbNhKYT9hJ/rRiN1h06YMTv
vTB43Fi8DbFhI24Hc4vz6NOrPUZMGInfBvfGHt29WDTzN/QbOhhjRnTH+D/m
4uGT42jVtgV2nTvMZJMLn0kuw9i1A+Ne44HJEazdPZFZQhFcn0ruhLwVKpdw
ViUdCX1oIpM9eB8aqR00R4BNcUFokgRPqcLu2pEwKjgqbFgqgXPZczoimDwu
VRME6EpChSWKTk/LRKhfDKJDk8iJ/5HqIg4W5+Eb/e9/ipy8ZeQkff1TTgE+
vAmjNU1Z3ruABiug5AkNJplpGmiJbM9nePNEFzFvnhHSHXWb4pCWdOyd/lGs
XzQNh7auQbyHKWFY1hBpi+Ars2P8ONpBlgg3Xgk49vu0pYxPuVm4cHsnDl78
E6GJjup8oNsJeojUVMY7mhyhURCbrNBkZ0RlvkM4O0b7wtgkRWW85eJLOocm
lM7xj7DAyRPrcfbuGVy5+BeatWoOIxcjhCXa49L5tdBo0BDzV83DvD8mYduJ
fXhufBwt69dEyw6d8MThER4ZHkDHrr3w+qMlRzxQleGXOlCPFNi63cOKHaPg
E+DKbddKTpHiP6LJbIQnyndDU4Z3oClMrW/AToBNrSlDVnWAm68RTh1fC531
C3Hx/hn4k5iTkac6I01XJmyF9RdqzB0ZEo+bR01heNUeRYXFP6DMb/c6F/MM
f5oybacy5jWXUWZZCRUU5ZGxX4EySytQZnWOz+jHZEOLpo1x8eQJIM4RCLWR
oaaWhbwiLEeuUNnwEUQjHSaQVfqq/KlcYDIBWeDzHGunDMbWDSsxc2gXHD26
l3nz9jIM1/zEYGR/yhVWyKmwXEiyUvyhwlVmX8vA0YtrcfbeeqZsndX4nLSX
KVULqwvYvn8NXjjpcwOMDPQXxmexZc9K3Hp+iQk6W9y+vQs7DqyFJWOzsGRH
+EVZ4+bd/cI+dyPOCfp390C7Q0t0HzQK75moD2GUeOXCOtSqWxeL1yxA987N
MWWZDp4+OQrN6spo0KI19Kwe4sGD3ejYrTfsPpoTNatKGNiitnT5+ASrd43B
O08bBfk1DiJqYuNvhNYqELLY1k+gWC1B6aY4MV51hInJafzaUxvrD+9EWNpb
boYGJZajHoYy60QyQULE91JzMP45/jWMXpzC1KlDsXrTYowcPQzPnIzYtR0k
4icI04zsVCb3BO2QkZ4NX3dmN3yMIX/lHxB/1Q3Dpfqs/0j88nG6hKg03u/X
0zn42/TflPf78jE4jJrq6jiwbSs8TS7D6+UtrtKL2RxE2+kh3EFf1iss/f1j
+FneQeYHMyS9MYC/9X3k+lqIEv45P5biYYww23t4fmYTBnRsjtMnDwMRr2Vw
Q0XJYSgUHXQifkKhIhw0Wlf6hrcizwBHdFfjgt5fFRggQQC+vHBiEZo0a4LD
t04w8fyWUdpDDOv3C+o3qodFf+vAP9oKiyZ3Q7OWzXDphR7zXFzgE2aGebMH
sX1Ncd7gHAwMDkL33nFsWz8d2n0G4E0oY4AEezg438So37ujc7cO6NWvF87c
PImlC0Zi+KTRmDtrOMbOnoo504dCs35j7Dx9gJGlc7k0F4zWN75PGQMww8Xz
FZ920mdUeDtlyhRC//oX9C8QZFPZgzu6GeCp2SXontuC7m2bY/nuTfgQboXX
ro/gFW7Nz/sYaQU7VwM4eRtz/Gx79t6RmdnEmv4xtnj74Rk73xDuTDm8ML+I
Vcun4ddBg2D65jmTJo4yDRCZ5E4FUzzazrNoC4p41ggFrL9808CVX70R47OV
mIAW75l98n/HBF8QLXOTfP8JE9RWU0WzRs3QrkVjtGimhUOHdiI/8CXWjOzD
GwwXhdoj74MRdMb1QduWWnj56ApOr5mEdh3aI9DlOQhD9N2NXWjbQguG93Xh
Y3IRJpe2o1+7lnhw+zJjAlsZE3xOj5TRwPnz59G+fXt07NiRu4/yTIBQ5rnd
mQKk+vHVkMqFQLLCRkVZtigPXimVd6xR4WqG7Mn9Z3Qk1lGowDts+s8fXYDa
GnVw6NZJ5q074ei+BVBTUYJ6jepYsHE5UxSWWDC+E+rWr4dLz+8jmngn1Ayz
Zg5gZo4mzj48g0M7ZqNVpw4Y3K8z+o0aA/dIew5KG8AUkYvHYzwxuwyrN495
D2Xbtw/h7GOM94zsLJ0f4OKlTejWpy/MXZ+XK4+KvLN2D+MdDxu4uLzhSC+U
EtirVy8BCY89s6KsmFkckQr5X1PFUS0tK4ZvhB1O6c+GR/BLib0KSz4hIkXA
pKvOf7wZVxX+TEESTEyPrq3QSKsRrz3WYsRBuHN3bu7GwF974a75bYTG2uAq
e4YOTHHOW/UHjC0uY/Sv3TFj9Qr4JTrBw+8ZNq6ZisHDR8DE0QAGT0/jr7/m
YfiEUXDwtyLFK3FYVKoniksFNHb6S0vOwbM7b2Fp5MXu/kfLQV+kruBfLTL/
pxi1tzdspxGHvfxBIOJ7HFZDVRmjx06Ajd4JjOrWEs1bayPEyRAL+7bHwKFD
qBEezM+sQU01ZY4p8/T+ORxYOAy1NDTh6/wMpRG2cLm8FdWqqePetdM4vXIi
xgwbhJ5tf4GR3jV8kYFS1EBBShjs7B0wceJEjgVENZj0nrADCMBVDm6TjdOd
O3cYoxDsJqUPEHzVjRs3cO3aNXaMyWg2ZpTideXyJZzfvRKn53bGhUPbcf6C
roDIqcIROc+cOcPBsWg7efIk++qJEyeYeyJiLXEQLcJDJLROKXtXQu2kjFgR
uZPjLAnonSoSyhIH6BKhlRQ4thK7JULyJBAvCVVpw4YNhKekSHBK7KsCmNIa
Du65cuVKAk5iX9XR0WGTt3z5cg70SahJS5YsUSS0T3ZFwvtcuHAh/vjjDw6e
RG395s6dq0jNIZjImD17Nk9zmzlzJmbMmIHp06dzCFXGjWzmmR5jl5g8eTJH
O6axpm3ChAkYP368EsaNG6dIxd6KGD16NLuFUaNGcSALgiZjmyKGDx/OdlOF
PWVB0TZkyBBFDB48mF12EFNFv/32G/r374+ufVtDV28zM2BFE6CZTBOeP/oH
amvWxaGbx+H05ha6tG6AuvXqoq6GIMb8o6ywYEInaDAxdsXkAeKzBC9u7sxf
mWjThO5TZgAxWXP63FYcObudsyq1pgyWwkAUIoqz43Eh6oYnBjIDE+zg4f8C
L17dhm+0nXBXNcqll99TLNrwO6bMGI3mzVtATU0NSkpK7H1zDijMnpmNHz2/
Ch8OGhYaHtposJQwduxYRRpBNkBsMPmg0sYGWJFGm51B405SkeZCkb+q8rmh
eaL5onmj+WMzqUhzyq5Es0uzTBubdUWafkXCfmWXI6xOIhBGKCLRqHDkLSIm
2lavXk3EpSAQmxpHkyX6I8wXCVyO6JMoVZFTrTKnX8oxIXpmdM1JXJFj1Spz
2iceIH7g2GOMORQESDJiGdoYCylxjlLlMHQEhEIcRxtx37lz55QIk46J74sX
L+Ly5cu4qHsBO/atw5TFvbB972rcuH6DI9YRbzMeVySGZ8/KmJ+jDjGRwO6V
XpV4GTyh8urr67N99KrGbEMDbqkaGhryzcLKmKkSoXewpDNI373zNMAiRlCt
O3bAvvN78deaaWjYtAmWb1uPqxe3oGP7NrhufB1O7+5gxK/toV6zBibMmwIj
k/Po264FRsxfAP8kF3gwZ3z5wpHo0qMvrj04hckTB2LIqN8wevoEOAVYy+uM
sAgHJLg5I8nZCUkuTgg2tYLh9sswOXAT8Y6OU9hOas9IhzP8/Ki7mSxs8p2k
j6rbl1OglTrA/bwemVSVHtm79L58UPK77kq1ajh/9hQKYuxxY90E1KypCTuT
21jSvwMGDRuC5LcGGK7dlMOK1pTTIzXrasLD9hHyAyxgc24TBzm6d0sXCQ73
cP/oZhhdP44sH3M5dBQ1ao+M9zbP0LlLV863lGpMOGk1atRgI6CpqakmAzpl
LFKXaZo6tWqgbjVlDlBNe9VJ/1TnqKdK8qin7NnZq6LwdXYhdlTCP6VPfJ+i
gKdav359JQFjtWHDhkqE4qkkB4FKIJ0E1tmsWTMuU5gOJIDrli1bolWrVnxr
3bo12rRpg7Zt28r+pz6H7dq1I9tTkYxPRWhrayuhU6dO7EG6dOmCrl278o2A
67t3787uqEePHuwYQZKS4UUbIXb16dOHHevbty971H79+mHAgAF8o3rB/v37
MXndBrr35eR1kwryug6T13sv7sOm1ROgqVEPOqvnoBGT1/MkeT2xM+8L3/PX
3hg3eShGjv2VPWp9Jq81mLy+gsg0Fx7rIC+mPFxPLXXF9auEck8/OF5cvyrH
/wrkDFS1wJ7MBDbBn9KkKysr82GjJ2NPza7Anp99k0aDGlVKG40WjRqNYOfO
nRVpQPnQKlJynSINN/suDbw4GexG2Ts2rjQxNFE0cbSxSVQQJlSZ4yfTHIug
rIoCfisjBBUiCQEnV4nfq4SdqySD4q1EWEpEcUpEe5wcFUXKpK55BP9Ln1To
VZWOqoqUSnRbq3ZNVKuuwv6voUrXqCbg/LJrKxCJ1sNvQ/rD/v0TJpgcJXkY
ykbTkSniCUM7oP+4SfBg8vL5s+Po2b4llmxZy+Whdse2OPfgNI7vXYyazN+o
16Aexs+dzOVhn3bNMWzOHHhF2jEfQh9/zv8dXXr2h8XbpzAyPY/TV/bjmZ0e
zSLNaA0x7O7r+gTOa5dTyT8bXrvZMxTxetYMdsBu1nT6SJvCJP6qzPe5rNJB
xBNDFKal1vy+YJRWhsPCwr7R7f2nBePUrwRjbHgaTv/9hOoTvi0YtcoNbObC
rmKmXqLXc6wa0xM16zSEm6Ue/uzfHoOGD4bulvmMxRphy6o5qCEKxkOLR/De
6926dMSgPl3QpU1TwcC+cQFgo57vb4HCAEvCbpEBvgVZITchGBaWltxWkdiD
bBCmPgV9qSTTl48fP2afmMZkr4R8//QpmzsjIzZ6z549Y5d7/vw5Xjx/hqcX
dsJgVR+8uHMeJiamHAHWzMxMkWBg2VfNzc1hYWFBWLAKHBGW7bOysiJEWMKD
ZftsbGzYPltbW44La2dnR3PPXtUoviLhqvNNwlR3cXFR4IDq7BzmR3L8WFdX
V44h6+bmxnFkPTw82Dmenp7slePJsqkiP0qRvypxv0rETmf76FWJR7mpIp6S
epUEXEsKbijx1GpSq2xjJ7NXJepEoMipSYmnxVPjPAqQq9CrIoULlWllWYlr
YmXef5XKacVNiZfQKvNkGyqoFTdFHklQRkhYIHYe/ZO5/ZvKI2b1K4jfGjWr
Y+b88WjdVBOj5sxmM7YfDWpUFL9KbHJbtW2NHr06oUv3dqinUUMmfqNSXaqC
VOQiVZK1wXI5JFW59mt2joGN4ws2qVacoEjBMokpwP6yB1SmR2XXEVu3i0YJ
GxVlHk5VktLl+MAp81dhMKk8k4ZWWRhlGnVlPge0FCZufH6U+FQpSyuufGOT
qkizq0hI9rRuwiaeCIA2Rg6KnDJUOI0QrdBGtMNoiN0coyb2FUZZHJeYNkZv
ikR4StQnQYkTpgonVCJY2ihFmAiZk7VA4Wqc4onyCQqZNsYQnDFMTEzYicbG
xmxAnxoZ4rTuHsxfNxDHzm0j5iImUyRuEziPeJDzoSJxpMibZN+yje1j1q4i
ecVK5BKz2yaL+InRQ3xgciUo0aG6GG8k49blvR6mj+kB7d59YWSrhyu6m9C6
hRaWbl2Pa2Tc/tIC63bpYFB/bQwcNRQDB3XBqJkT8cz0Anq2aog69TTRq19X
9OjZgWkuDXTv9xtee79EqBgoIkAAWlKvKVJRaJgd4pxsEc8GJ96WoKVM8GTL
eZjuu4QYa+sptJOSO5495T0cqcl2Tnj4D2Q4LZGK+QKVZDixFaOyfyzDebCu
PJlSCbLeM6Jc/yCT67IfLylFJi8UKv7O4lQjbnl+MDgIdZX/QZOpxM4dWqEu
Y9YJk6cg7YMJj5q0aNEUbVvWY378Mphf2SyLmhxcNByqatWxctFM7Fu/EIvH
/caF+l0S6hGv5UG4JPzOGL4OQXKEPCsyIMnWYBzD0+3UxWab1Kej8KNQfFEU
66lOX6pBAadqNKi8iprXc/HaASmhmeL2hy+sqhi3ryiFhH5iNaDV+hc8tHkI
k+cHUU9eCjGnvY6mBo7cPg93f2O8fquHSRN7lxuBqS6NvxFvd/Wy4Y/GJAUP
xZBXzXQAT3ltLCtAq0a3XoMeojo9TnUxrZJC3ISq7MG04JG7M/HWh9ogsb01
aFRUeIRVCdm5aezB3nGgiurS4hQlOIW+xPHDOqinWRNajEmaNWsAzYaNuOVz
nTFLE43a6NijHboP7IOzN45g2PCuGDljAmeW3m2aoJV2F6za9CeWr5yJXl1/
Qbc+A2Hrbc5+S5ZEVUuKGqZ4oKg4j3p38S05OpVXiPJqrcLiKbST3Tn1Nv14
6gS8Du5HTljYN/hEzEcpk5BAf7bEQvAxy9sUy1pw8DYcJZ2FiG0xbz9ZKYGV
85SExYgKnGQmM8U+FSDQKxppCdnf5SSCn0tyuI9L+9biie5OHN64EKd2b0Co
01MU+BljUb+O3H5p+UsH+DkawerKpgrxx5oamvCye4xMZvfYn99UgZPqVAGC
S3+UqUCKggwgZjJWWNnyk61s1RLvmrA0RJBVWTMAWsgrpq7KvLDri1DuWfaF
NxWj7F/6o9QlGjhufpaW8Ib+ObkFYrtxJflzFSSYA2kV7fy9jcxS/4obzx1d
wA26ajVrYvHmjQhKcsJzw32oy7hxzvpljBstsWCcEELjKwEZb/Ax7CVmzRjA
ufHCk8tVc6Ow/OvqZcvvlkiCFlEpTZRxUoXVr0ArHL83C65+JvKrXxHi6lf1
csuiIdz9nuPSpW3YsHUZDp3djvPX98PA7BquXtiEOkymNGymhY2Ht8PG5S6G
DOmMEdMZd1Gc5RfmV8ydhw8x9njr9QhL5g/jfgVxV2iSQx0xJyK6HPSN/1FV
HfVTysnKV5BWFPKTEuF75hRjqQNM9XyLpeQTBcXy/B90pfoRc0ntz2VVFZ/F
XOGCArFQj3csFHKFq4m5wnm8XEI+V1i+5Y0EtlGJ3yoX5B1b9wgu1t9ZVBNY
joBg8/wtBfwa35f4JODEoeCjMf7o1wFq6uo4uGcXiiPsYa67QY7lfkctzXrw
dX6O0nBbOF/eiuqM5e5UYLmqwWSlBUb69I3VZAl2j+cvBvrDk5l1WblFvHvb
qX1/4Y81u1EkIbtqID8rCWvnTYPuQzMU5H/CqgWzcPLaY5joX8WMheuQy8bR
VO8Mpv+xAjGxMVi3dA569eqNwUPH4OoTS146LmUaEgLarfOHMXf538gsKJU4
klKUztzaisOXl1KeQgWOjLHFldPLUa9hPfQY/CssPU0pCRfGRofxS4smWLZj
HfyYflw+ewBatW+NG6YPEJ3mwjly6aJRaN2uFa6ZXEdEqnNjWUKGgK1k56GH
FTtGwzfQXUECTyz7UsblRRkjBgkEmgo2I4P8YMGsUHtHZssy/8nQ1IbnAPn5
B+BTYREKmEzx9/NFRlY2IoODEBOXwmVPWEgwImKThPfsGjavbODu7UcgPbLW
2EzspSTEskNWsH1tD9f3znhp9gIpmbkKUongP14TbySL1BOom1+0Lfxj7Hgu
lV+EFS6d3Yi6quoYMGok7D6Yw+7NLQwe3JmrXB5saN8CIyn4mugCdwq+/jGc
CYV+klAQE6jU5aEg+R+VgcaEJiM+Ko0ykKdIs51IguHkPxQMPwYH+HeCoTyH
vCQ3HUVxlEMe+b4rCiNcCeQ3mhF9SiyysrMrpP/KZc2Wd7AWpQFP/3tp9t3M
9YrSgAcMVHg8VYPjSRcGmMPV4BRMrh1GorsJB5uLc7oHk6sHEf3OCH4mujC5
fhQZbHYIXC7RSQ/G7FiosxFB2lfJ+t+oXZLYvLAgHzuWz0Sr1m3xwIyMoQKc
2b4MjVp1RXxOqYzN8z5h7piBGD5rE292tHTiQAycthwvDa6hYZMW8I9Pg43h
FdTVbIGH9+6hmYYG9py4jJP7/4ZWyw5w9ImUsXkBY/O7Z3ajResO+BCdIbC5
Cu9rYGR+E+v2joNvtDXPclWVeF1M+Xvv+xwvXt2E9TtDMaZlD+9g5vLZ3IK9
1wt+jr3rA5i8vgP3ECu+OBUQ95qnc5jY0j5Luq6M18lIjLXDI4sTPME1NSNR
RNlpTr0w4O/uhEljx2LtjhMo+AwOmvfaVB892v+CFq0oTtwOLZu3wrgZi+Hh
6oD+vfrg6SsPRAW+Q9/e3XBFzxQ7dWZiwdo9zKdJwdpF0zBr6d/46O6M3tpt
od25G7r16I2/j19GfkmZglSnSsggPm8cMGkIxXKbQrtjOzRr3hy/jZgIt5CE
f8H3gp/YUIjuEqxrggTz6shTe53cDHDz4QmY2D9AINv/IcQcjxmVPbW8hff+
JtA3PIunNvfZtRzhF2mFlzZX8eD5JXyItKWB/BbLU9OMe6es8fwWVQd8/jmW
J4YjrU/BjYosT9Yj236C5ZmNUpSL4nBnitIRo1h3kWX9W6Eg1BFpiTFIS0+v
UGonZwTIatA413/4FtdXteyfHMi4/iVndSvyMK04v1rzdDLiZg4XGSwYBhwO
mk0tQU1SPFEyGIo4uCwPN4pJwtRrOU4adxlsQZXc3hQlxYW4dXwrc37VseHg
FQ5c9+rJVair1cKKDTtw8NBB3NIzQEJqGnR3LkfrroOQU1SI6wfXo2n7/nC0
s4JWvfp4ZOuD5OD3aMws2rO3nsPGwhqRsfEwY+KgTrWauKxvpSD1FqZ+LS6W
j6BZpy7+WL4Rhw4fwo3bTA8npgndjkT8msBQLyzfNgxGtucQnvxG5P2KWKVU
WRVcvoghLjrbyc4RZIKdbHFDbh/JkCYyvneEZ7gZdp6cA93bu3hYWuJ7whWL
DnBDOy0NtOn8KzMNPiEzPRXL545j5kIvvDC1Zu9HQ1FFDV37DYPjWxcM7d0R
W8/cRVJsGIZ0a4sV247g9J4N6NJ3HJLSM3Bmpw7a9xyKF48N8Fuf32D6+h30
r51Ai7YdYOMeLON76oFx6/ROtOvYCccv3cCp/RuhrqSEX7R7w/DVux/y/SdE
JLvxBHtNsSQkKI4NQJydLM9T+kyCUv69NKjiZw2Rr6NTvCok21CRbKBnNML9
Eijl+t/x9Y/BISgB9N8UdNQU9/HyHgrRBFhwAFfiCooPIdIeZUy7dhDz5Ynb
sqJ9v1uLUTWDm1ZVhG9v+kG6qy9UXBRsy9V6NX4fghYWIGStRQjZGl9DyHqb
IM9DgJH99N4IOa5GKPxoxqFoKa/aUlG6GF9j4BuJDWGf/0uOVPmlOF+mXCsx
vnDbLbiVam9tiiMHD+Lk2Qu4fGI/qqupYOhUHWZtMor3cUGT2mpop90HM6dP
Qfu2rTFl/mqY3L+CmrXq4urD57h/bidq1m4EM7s3GNytFcYs3IB3rvZoWb8O
1u+/zMElohjn9OzcDjVq1cNLJ98aovlQwnT7yxePcV/vAfM1vURq+oK87HQ8
e/IID/UN8Oa9FyIDvdClhSZatu6K6dOmokunDhg3bSHi03JlsoLcgWsPDmP1
njF4529E66aCrBCYXl2uAKkc4Dg4XrbKqSgsc4oFKBL0ebyDgkw6JDoyq+A1
bhjuZpw8GkHhH0RnqSVvIBUS4Ad3dw98/OiJSb91QYPGLWHtGoK0lCTMHD8E
Q0Yv4m5kgPdbXDx3Eh1aNseOI5exZu54jJ61RrAE5o3HoAkLYaR3GS3adGRa
PR5OT2+hefO2sHkfgJjoaAT5eWH9snlo3Lg5TOy8xRaGQpNSMtvi4mKQmJSM
3HwpW5QZlEzYJibEI4FxZEx4AC4cWIMeA36Hd1gSEiLDcOP8aUz4fSDm6GxF
XnGZBCrwrdKvsiIkZ4VyS4GZURr0hgcYXnOJGkTCgh0KlP9c/l6Rn64kOxTE
PtXm+5R5tj1BzKdmRxBuY7l/+oWZh8xhKiguDyD8K6OB2JhXlvGG4vLChdYu
fH19/2V0jl0xNYzYWqzWEV5JuKQ4PYABY4lwFyNes9NeKsph45gT7YNUJvi/
VZRTQcj4VCFkgNTELN7zxd8zSro7AoL5kptMONk0OdFuCg3wOcYdpbGeKEvw
xpfEDyiLZxI71AW53pZIf/0I8UZXEHHrBILO7YPPgc3w3r4Wbht18G71YrxZ
toCj4jotmgPnpfORavcUpfGedFV2bSZCo925r/IlP1vWOKmSfBFurRU3JJwt
9NG8cX3UrlWbJ3FQtoKKiiKaaQ9CbGYR027xGNROC5MWbkISo1GD83tRV6M+
buvpoWen1ug1YCA6tG2FNl0GwiMoGqtnDUPN+o0xoHcPxgNNcPa2EfzdHHFe
9yrjvzcY0UcbC9bsoxBCdUnOMAP9IXtSTc16aNmxF+zdA7j98dbyCRrVr4dW
bdvjisErpCXFYcaQ3hg6aSESGRuZ3j0PLebG6Fu7iXJGndf9xSSEY/eJxdh4
aCLzLx6SrKEQPS31dCLngqQNo+KQZEdmsjjDJ8ISVx9vx9LNv8PCzoAgkmqJ
A0SwHdfO7kObli3QpIkW2nToxASDFuqwAThxxwQ5mWnYs2oO2nUfhISsIj6g
sZERGNevB8bP1cGZ/ZtQr2ET/L3/IMb81hPtuw+Ag40Z2jXQwNR5f2L3Xyug
2aAx7li4c5xSbyaYx40ciuZt2sPc6aOEhQteUO+LtQumoGPn7li94wjScgs5
Ru6rF/ro3qk9Bg8bjQdPLWF07zy0O/WAqYMPH4z4yCAc3LQYfQdPoEa1Ct8Q
Hg1EaiVI67RPUYhN+6DQDTFp3mxfXIYvMvJiOfS1DOckKRtG151g9diNOt/9
fHjg28gk1EDkX7N9WmW2r87tiffXtqNe3dp4/OAamHMOhNtyLU9WOiLs8CVY
LIhizBz2mh/mxVDsUBk3BIRqUV4sRaeHWKMsxEaJPtA9ytVMSaewrymKRg2v
Lw19JSZfCaH1gjjfCiVThbTEQbJC6G9TpagxMy0vOajU+kRB6EdKTcMhzBJ7
rc8hIArTkpD50QvRJowRdc/BY/vfcF62GPbzZ8FuxjTYzZ3JYX2dOazverjv
3ArvA0zuHDvCp9L/wjkEXrmM3KiIRrKLCygnkAsDfkPEUJe0nesWQFFJGf2H
T8NLC0sc2b6ep0PXrKsFe59ojny4euZQaGp1wI4d2zF51K+oXqMmDOw8ERYS
hNCwMJ7E8DEgFHn5ebi0dw1qNe4Ia4d3cHVzR1b2J/i5WKFdi5aYt0AHnbXq
Y8jEhWA3KZgydZGRmoQda/9gt6GCwSNnwTckGqe2LOO31ZHZ+KGJ2fiUlY59
a+Ywhm2Ov7dtwexJo1G3fkNcMHIUAFoFyLuI6EAc0V2DJVsH4+yddbB4c4Mx
kJFCJ7gHGbNz3ge8gJ3nQ+iZHsLfR6Zg1Y6xsLB/jMKiApFM2/DmfhGB7ujU
phHUq1fHyClzsFJnGRrXqY1qNWpj0YbDbG4LYGd8F1oNGuLQeX0UlZYhKTIA
v3drhxEz/oSLjSlmTJ2KxfPnY+SoUdh58CQiw0PY8bZo37EPJowdjWnzl8Ez
OBoWD69jic5feOPijFF9OjEBvIumT5AvmiguzIWdqSF6dBCxts/cRkJ8FPat
X8wBm/oNmwj/6BQmnl7j977dMH/5ViRlfEJCdBg2LZuBnv2Gwz8m4xuipbyf
TSlvMM82ha78VYn3JC0TMaEl0ZKVxqSaoQecLX0ZoZX+vGipuizz3/a6kAFA
FjP5HPSKEJ5kC3Nfi5vGjPnt4XplK5QUFHDi0A48vbgbL++fQyEFA3xM4XDv
OALt9cnBYG6OFTyfnsVrA13E2N+H5Z3jiGSWSSk7VsrOz3J/Aqu7x+Frrc9E
0m16r8hOOsZ8Em+LO0yCveJiikrY6LRIl6f8skV+L+GsdwIeFne5kaMqredR
bCIpiLcsFFbeyvApPg7xzo4o+pRTITZaLnQqN/Ax03uHkI+x6iJrEYJwdmgI
ooxfwOfEMbyVoRPPhNOSxXi/9W/4nDqF8IcPEPvKioMhZAcHC+jEycmKhM5E
BdXM4CKA4hIm+WkjUOJu35MtNbk5vXH5DI5HvP7YXb4Cm5qUAJ0pIziI+LkH
Fhx01ezhZYwYOVJINtfA9sNnkJydL7US414WT3Mr/Qyv12aYM2c5wpk8+CxC
dhQxLWtj/AR/bViHtev/hq3LB9GHrcuFbgozN5ZMGozqNetg1ITJ6M+sourM
+1q3W5evbVI7QTuTBxgzchTGjhmL8RMnYuu+Y4hMyZYgb4kF0jKSYP5aH3tO
LobOtpHQ2TG8E3sZwQ7rbB/BtuHYuHcKrusfQmC4N8Gf1halCS2S+nnYQbNO
dTT+pTfeB8UhOTEed88cZHJWHf1Gz0N2URlzYZJxdOcGtGzWAqPHTcToof3R
gEmXY1cfczeQOtukpaYiOTkF2Tmf+PmrZozAgDFzkECdb5htTIE1XyYGBvXu
id49+6JF48ZYv+s00YbkNpYDhddFe2at7NyzDyN6a/N+oH/v0yVwduQyWWt4
7Ry6a7dHv4FDMXrUCGhptcCi1buRXVDyLStlopz+E5se/QePQ9S9/2HJ0tDm
mCgf1JGek4CDt6fg7MOFcPUz4w3gubwRZITAgxqCeLi6DWpMPDTVagTtts3Q
oJ4GDu7ZiU/v9aGtWQd79m5hVooLIl+eQ3utumjdvgNs7xxAA3ZMZ81quuEo
B3YzTw4s4vuuXz6LS+unKNEHJhq0GjXChg2rURzhAM/7e/gply8coS+h0PMx
BmppYOaChfgSYV9BNHxODuF3/JlxdKyNNd4ygnfRWYpPMTHyoiEzIAA2lO9u
ZlK549MBoeOTiqhXvjCGzAoOQtgjA2ZW7ID9H/M4toTzimXwPnKQ7ddHyhsX
5DCTmWA1Sz6V4y4ThoqIu9zve2KgrgCheewvpqlUMXnJDuERGNub3D4NFVU1
LN56nO8jM4N6dtHqPDVXyc7JLYcpV+KXSU/LYO7zF5kqIq7IzCSPMJtJl8+C
+q4jqO8Abwzq05kJHzWoqqig+S/d4OgTDuHvCyPNAtmvSQxFK5AdxUsXMvWe
kZWCsEh/uPswx+Sd5ysmBt972cI32A2JKTHIzad27p/FIKeG8LP+rmjXqDYa
t+4M99BkHqOOCfND//Yt0LRtV/jFpPHZoHCF5QtD7Ny2GX/9tRm3HxohMzdf
5sPS0753sIL+ExNmWUCC/iFXLMTfB08NH+OFsTniUzJFWachAIOmECT5bmjU
qYFazGOspqYK7Z4DYOsWJD74F+TmZMDV0QZHDuxhP/03zl+5hfCYFN7097t8
rcyb+7owte/pFEpdQX4uUvl9oCFKe/w2aytz1t57bQxHwfMOslElnc/4g3Kl
bplsxvbLQ7GHcb6e+W5EJ/njc2poOXe3kyl/ArdYtXYF/K1vYlhXLTRt1QXh
r26hhYoCtmzfCMTYYeOkPhxrQJM5lqHO+him3QSajZpg5oShmD3xd3Rr1ZBD
GwW/NcWxP4dBWa0eDK4chfW9I5jWrwNq1KgFsyd34K23mye3nD97gF3XBcXe
j9GtlhrGzpzzFYuXJgchKygIH04e50r69Yzp8DqwF/G2r1SQ4EhdiRIcHZFg
b4+wB3qiBWCi8N3l0VocM50EhhdzG+wXzuPJ6K5/rUPQ9WscV53AqQXw6QIZ
+PTg7zF1dU7rgW6vmEWsjobNO8LK2Zcj1+md2s2N9r4jZyOvFE1EuqXWx1lM
goCjfmZTu3hZo+bSz8VwfGmARmxMlJTV8euwecgtKe0l6ZIvZWJKUTGz4elV
iTdXk9qjCg0HqzHSj8OiCQNQu24DHNQ14ASVmhSPiX07cR//qa2HggQCR9xF
USTa8gsKJcqkBygoKBQ/iUNaVsrx9XjLCEAQMSIKenQo9m1egWpKVLOsgTl/
bkFu8WfxqypcyH1iIpN+JY/abjDJ9Y3VBonBqC+x/gVbZsO9Jefxvy3xfQ2F
TpmW8vBH32Kw/TcnYsel35kOHaPKXkYz6txzfTT2XR/HGOx3bLs4BJsvDMQF
Qx2khDlRbxJ5BnvHGIwY57nhTZQluWD/omFQYuPjaXwJrVX/h137tzGmOMCz
u1o0aYC6TB8mfLDEtQ1TeE7mkF/7Yeao/lBS/B9GjZuK0hhnHFw0FCrqWgh/
xzQ389e99fajmqIC1jEy9tbfzxls754tSPZ4gSjra+hQUxXjKzFYCbPYc3wc
OQb7q0njeAdr2xlTYb9gDvOyZ6kyk3gWlWbMZY737OkSc6mIaky2CKmjx3So
r9jZPRHhho/wjmlie6roWLEcAZcvIZV5w8x2xue8XAmHeljV/KQiUm9hbg5O
7lgORUVlaLXogMlTp6BlI00mIRWh0aIrAhOyRUxfVa5TEphamjJ2DC4yFp4+
YTxevw+S+InMTZsnN3jlM+FTNdBqgzuGrzaLv0QqxPrJTdRj7KbVQhu7D5/C
YWbQ1K+myovVdl14KKoBVQ44FRPsgyOHDsPD0x1nT55AqISGroqC3EwY3jyD
mqpKTJMzN3nCHAJLb/s9Ghd6IJMPmZ2R95PG4bcbJUrAyz8i8H3Xx+Ky0WpC
nVaFJ6cOjwBz3DXbiq26g/h223QrIhJ9UJIawjSIRWUNQgS3Zs1KhDvcwehO
WqjdsDUCLW+gtZoitvy9HNP6/4IBg4Zj5ayhqMaGNdrLEpGmJ1BLWQHLVq+G
0ZGlfHauXjgFxDvxBDSValqIdDVjNq4d0p1uoUG1/2HGggXweHCAM1S9Bg3Q
qV0rdGzdFMr/U8CUOXO/1iDMf8xgjrX3kUOcwG2mTYY34UjbMl2Z6EBgkwn2
dgjVu8+NxGhTkcBrikZiCiNwfdgaOCPmuRHerF7Bg1CENhb94jkzNaPxOZcT
tYSv9A2CJhsrMy0epw5uR8e2LdFEqyl+HToF0yZOQJdufeDsGy5Cu6siJyMZ
m5ZOR926GtBo1A4WLn7UdUBZlLWFzMFbO3scL6dv1b4jGtXXQNvO/WHxzkfh
b1Ef0c9lZ6Tiysmd0GpYF7Vq1+HFZy1aMkVcvQamLtmMz4D0iyS+Y8MDMH3M
IHTs1AkdOg/Ah/BUCRs9PjIE6+ZP5tjoatWqo44mYaPvRVJOAfPnvivBKS8r
NjSFI90wavw5CU4ZUVUnbJK5SmU2P/R+ro/CI2uKjlBUWJ0DB++5OhrH78+m
u+UIehx+S977EcU3eT//U0LTpk2YCKoHNWa3b1i7Htlv9dCuuhq0tZn/XLsW
LB7fxK7Fw6HOqDvczQylQWaY1LM5OnTriVm/d0Wdhi0R5moKRNuL1N0UcZ5W
jNpdEMM8J8J2WrxiKRffZI/NmDEJd05sxZU9K9BMXQUTZlVB3cycI6+jmBn9
cdaWjD5XwmHhfApwqIrZ5mXkJ1B0hFO3sapIjznpObA4ehumi1Yy6T4N77dt
QRyziQqZQ00IK4wkFCS8pkokrSZSxaecLESEh8DH5yPikpkvnpbKazfyi0rK
8dbZmIZ62KJHm+bMAKzOo4UDBo+Ai2+kgoRXTsQX5fcOzRvUQt16DXD6uiGu
Ht0CdRV19B06hlm0cSJdC8jOudkZcHtrj5vXr+Ou3iN4evnC3NQUzq4CSFAT
8bcJ7Nrb2RwDOrXi1XW1NLWgs3EnYtM+yX67lHm9Lq+eo52WJpq1bIuN23Zj
6sgBaNisNXYcPc+x0lt/n8IpDenuCSs8v+38722UHzsBlI/4T3GaDGXxP+YL
lhTAk5Lu0yPozqXFz69DgO14TlCy8wM8v3QAzo/O4ubhv2B46SDSvS2R7XSX
UbkqlJQUMWXmLBRFO2DzXEa9tTQYlTNqjrLHgx3zeXmaOtOwU+csQCmT14h4
zan8fyp1oad7CGa3DuGPMX0YZSvi3g1dfHiwl+uMUyf3ooBxWZ6bPrrUUsXY
GbOrpHLpj3ztXGryyuz0z3l58o5+BnOXSLwzKhcGRl0wSpiR53vhAqznL4Tj
ipVkw3AqZ1eSIaxXlchUETKtmSgpC3PS8draHEe2rkTDVl1ham2H+PRsCb+c
PPBL+9dyemvWvjf8o9OQFBcJnbljoapeA4PH/IGguPTN4tVoAY60N6Gm0y8R
nntxSYmWSMEU4osO9MCOvzdgwuhBaN6+Ow6fOoPIJKnbY3WkJ8bg6NYVbAJU
0GPAKHgFRsHO9BG02zRBizadcUxATG/1fSLmOTce0QgPSKBo1c+LabHLeCUx
TeV+/wYWSpoBQs0U4VAVvkfBssy1QCFzrUAsmP0cYoNM57voWr8WGmu1wlvm
VyHGnsnpkajXpCki3U3xhVFrrNUltGtQG7Vq1obBvct8QY0o+ITOGNSqUQ3N
mzREM2aa0/LuyqULmE/6Gu73d/Fjl84fYlzgiEJPQ/RrVAdT5i9AWbhEwUry
FCx7Bk5ZxcUiFVRBwibGSjIJWoZUdze4Mpv6xYyFOPXnJbgYuZCQVpBBp1ek
3w6y6wrVK9EBXrh69Q6ycjkQmUQ5VLjy2uIFrl67jmdmFijiCGKfERfmj1tX
r+DWXT34hcddlqPV1OREWBrcwtIVm5GSk0P1MtLV4mPCsH/bOkyZPhNHz11D
QUkZPqUnwejeJUyZOAnrNu+BT3j8d+lQipQWEwjNTxrD315JkdrR/5dFWj6p
qjybugUK2JC7PTkPd5MbKAiwQkmINV/2eGt0Gbn+VtzBKvIzh/ezi3AxvIgs
b3O+j+RtlO0dOD8+z7Zz/H8P0+vI8DLlSR+Zbk/4vth3RvzcQv+X8DTSha/N
A/pcFWHVqJqIJAA4ik7GWlnCcfECvnDqesuQBz+dzH0VvgHxoi3NCKMI6sf7
BZCt3RYxKUfJR4WyFnJCYKCAiTKehVLy+Yp0VWovWZDPZEIWXUKKl/B28Mxo
IbzxHGZA0x8xemF+Ho/pp2dmsqv8SGoRHNqTa46wMnTD558ND3y7y0qB0NL/
XxNMWWY0T5ujaaopLsXL8moDeJ6tokRNtMQlpeKKwovtk5biKZdQyNIVJpyn
9FqLpW78Uvw7spPEDD45ErFAaUaUHInUEkjEV0YiwtATAripCewJSXnTRmT5
+zLnPgn7lxONfPwWjfDvyoJIVc9RZmourA3d8cbSj6ycn5sjqaOagCYhP0f/
FrZLmqMvxfkoCXPgydK1aJzKEyH5O6WK71SqTJMU8ifF81TlEybDnPCl8JMY
i6485i8EfnxlzSOPbszyzomKZEPL5iA4RWrC8/NjLkrR/GK+3sQfuI88EMW/
G/pvt4v8uUpU+u4XfMnPQmkCNWv4HO2uRAlmHegdqZkYD3yJ92S7PIS8sLwM
+kZVIxljZsZ9e0fm8bj+tR6foqP48YpdOwJE201YEc7KyEUEM3LyPxV1/Xmi
lgL/BJHNy60hw0lh49Vd1vtQoRy6Sr5N9r8XUETm0dHRlWaAUoupfv6fzoBA
AULEjFLQaYtJSMOMDZfx2OJ9B9pBD11cAj+3CPGUMmHdVl029LbTpyD49k28
37qZKZQ/OOw6JDQeauVfxvMKTe69w62j5oq4e5KaAeqdsUZspID8ra/7GneO
W9IR5uJa4tkt7jpxPLRbx8wVhO+o8GNvrPx4iOz1c2/cPCodq4Z7p615wRdZ
rvq6dsL1mBtGaNDH1j5CuH+8wn+Y4eT4THbLr2B6/y11CxBST9TKUZh4FTVh
oxTzcHhhAUHhFRQUtmdKkHf9LGRnFxTwI3yTr/WUYcPU+CmCIL1UKd5X7R9S
gKa4LygyCc2Hb8OZe6/EomQlDmR8bP0jRAYmiJSiJsy5ny/spk+Fw6L5XGDF
WJrzJRHh+m14MwUzNkwXtr3Axd0mbDPG5X1mfHaoA/jNw+bQ3SXs12XHCcCR
kFr93aNk39Flxy7ueAG7F978eoTdfWGr3PX2mjG2TeQ49LePCNfT3WOMUxsN
cXiFPoI/xv70ZCvxxu65OYWUFSyqSVUZSNqnfGalZMUgKTMKSRmRisyhjtRG
YnoEs2IS0yORmhGPrOwMWUdqCfFXDgSq+k/NMl1ArA+qApiM5v6fsr006cFs
0lsO346z92wUhFQOFV5JfX7rM47OdZ+xKDO+xTx0VXHy/aiDE15NnQjPvbvJ
7ZCVURd95vh4hXmkGehVSYZOzLQPSa486ldBmQ/0R8fY+cKpKvyrJUVCDb14
KfEy1fgx2aXY19le5GUXwOmlDw6seEAY2/+FuQl+m5B1qUU305VSzvvn0hKk
f4pFaKILc9J5HQv7lSAx398RUYkfkJyWwHRIxYRrLu3ZPFf7V/PMfVyO7fo/
4Z38FFNH7u8v/X5nikcIU9xOnEZaGKQkqD1L7uHcViMc1HmIN9b+tcWn5rPs
L8zy65nTkOjsLKYnCwi27175c1+Bac3/MOQU/712wAxPmbkuk6dMlBURXoc7
AuLt2LTLlUtQ+WCig0JbsYUBpfeHxDshOsEfySnJIvhBTuXCmn83A/ILhMRT
CQkJVSCNUbbvf58GNYT5xWPfMj0cXaPPFJQBjqx+iFObDAn7XTQMpLnwxevp
0/Bm3WoU5+T8f5gLApoO8YnjLMDIXxo0ZqMgtyAdoUkuVJ5VTYSqoGqtjxGW
8AqxhH+sXVsZQzgwhvjIZiNJVuZEvQ3kGULqHfJz6u3r7m7/Fk3ze9MR9CEG
t49ZwNLADYfZkFobeuAesx/io9Pl4Ewos9CHt8v0PXem3f/xTIjgC4WEnfpZ
QdISZKbmFmZI06AmG297DinhE2KK/XsWYtiYEbByNyVwBGruoVihs4CDjImo
MaqiOJNy++g97wlGVU0JlcqYEuSuqCS7YnnjMOFmYpL9kZGZJqth5awoGDf/
YfKJF4nr/juI1/cmv6z0C1+Z8nQM4VW0Ef7xXCl8KSs30gUYTw+8mjwBEY8f
/V9PvpjcwCxhC4P3JBJlBThE5OwbZcUFsuBKJZoQpkGDF1oTMoJPmBWc3B/h
73WToN29K4xdXvBmXv6x/4+6r4CravnC5SooCHaLIorttVsxr93X7u5O7EKx
uxMsVGwQiwYLEQmluzsO3Xxvzey9DwfrXr34f+/p7wBnx5yz13yzZq2Ztb5l
JU/KZMPYI9SKH/MIsaT3NgrgqMyJvxh9JydtoN8CcYMVz24PiLUXuWms+DFP
MdlTaJPuCbPmHJ5lFCooRSR4kz5I5bYvg0Uuq7DBoj7IpmJj+OdU9feKfjI9
8W93R74HCsn+dbL1wdaZRtxzkHxlqbTBy1HDEPzwQcmDIIlFj9/7yCvcyvd4
1ZCXEIq422sRfWEaMv3fQvhXDARiRbYmHAUuPo+wW38emjerz/lGdBrVQ4s2
HXDt4VmsWjke01YtwudwOzi538OUCX9h6pIZ2LV/FcaO6YuN+zbBnc6FJTng
5s2dGDasF9ZsW4kde5aga5cWaExtNm6ug4GjBuKU8XG4Bb/gzFnD6P2ha8dY
nQ08e3kK06YNx3r9DXAOsGSoUVGYKKKTfXmAKbPo0qOj4Hv9Kt+Rj33vKKm9
zJ+i8GFelFjZ8gs18bPpvT9ChKdzCM7rm5HfGq9UVMaTEEHmEouUCX5wv+QQ
0Voa/wXkOGSlIj89WUkTBfSTWk9LRl5qIv1OQkFGsjI/rIbcaH8kPtyB4DUN
ELa1DRLN9yOP/JH0nBQ5Snh+Oj0R1wFhFrhlvBuN6lVD++6dsXzNVDTSqsqR
cvn2cYwd1RW6f4/HxwALXLm4AZXVy6Dn8CHYf2IrRg7uiHY9OmHrQT2curAV
f4/sAe0mTej9ZqxdOwl169ZG74F9MHpsP+g0rI3mnTri9M2jMNg+F00bN8XG
I/qElNe4/3A/enVrjWmL5uK9nwXLchORLOiN2NRA0hNpiHrlAKdNG7jH+XH7
Vj4KGWc2PXVaKj2VLMAfbvsMfpLZ5etdATbhsLWtksALm1ZysvL4NKKIl8Tf
gRfplsK8HGT6vULUyTEI3dlZE2H6Xem7hO/uigiDHgjf04OejR1TRdjOjghe
p4OgZTURvFITEYcHI/bDLcLKG4YVOVRIoTCunqPHV0CzQT3sNzyMzwFPsHLx
UIJKWw6V8aO7o9eYcXjucBUj/mqFP0qXQvehg3Hd9DzWrRyHiuqMtrgCqlar
hDJlVNBjMInv2UXoEVTad+6E83fOwz/GBscOLkMznXqYsXQG9NZMQYvmzbH1
pAFCUpzw5Mlh9O7ejqAyj6BiqQCVskKpU087fD59HLbTJsFi9EhOImw3eya5
8K+XLCLJvFowH9aTJoiElP82u+/r4lA/u3H0I4hEhiSQF+uOpLiU70DkXslD
JDfWH9FnpyB0Y1NEnRqnSW8m0+Gw4+PxaesQeO0ajugzk5T5YTXEnJ2MqOOj
EbKhGQKXVkXwai3EXJ6DBF8bCSlKxaAS9AInjq9Crbqa2HrKAO7+plg0/S8B
KneOY8KYHug8eBh27pyP+pq10L59E/QcOhD3bG/D6MpGtGpRH+NnT4Lepllo
QlCYuWIB3rg/wvpV49GhSyecu30OIclvYfrkCPr1bIlRk4ZjxZIJ0KlTE227
dsDkmaMxcFBnaNapg5lLF3wBFVVOxBEW5IiAO8ZwmDcHFiOHwoqF/K5cBhf9
HWpw1d9BF7vq74Tz1o2wmzWdDnPEKP2LbQlxvec/bkv8CDIfyC7ZPvsqX/RQ
hEyShweHTND93wGZaB9EkkaJOj0e+Skxmpz/oTTys9KRmUJWXWoaC2OmY2oc
XfE3VyBoeS2EG/RG6tsbbJJCelbSV7MQo0zwCbeCmflRtG9aGzXq1IVur06o
rKFKeGmFi7cIL393Q62mjdGhczMMHDsKUyb9he4DB+Ce/V28enMJo4Z1Rs8B
uhg5ujdatf0TB64cgWfwM6wlO6d9584cL6HJjnhCn9FPtyVGThqK5YSXhjWr
QbtxQ+j26YQ2bRuhWrUahJeFX+OFzUIpATynO+mzB+fqtBpPeFm7iu3El0M+
p2FNCw0RaTz/7Q6WRCL232oC/Rgq5M/Mvcb6/n8LlaiTY0l7TER+RrIU0s0X
2fxjWGlS5tLILdvkKCQ9O4KEB1voTj8Uism537JsuXYJeIZrV3dg8NAe6D+0
D+YunIwVeotx1/w8xg5rR5+kjMaEnMuPz3O2vW6EFBPbO/AJeYpN66agbu2q
0KhQAX1HDcXjN/fhHfxUQEqnDjh14xQ+BT3FHv35aKhdl09CG9ZOQ4tmTbH+
wHaymG1hcncPdLu0UZyEigPFn2eFMinnJCcj/OVzeF88zzZKfm3Zl+kTFi7z
9W4Ps3dZBGSJAMXuG0ApLEAqTYDWY0Yg5MFdOVDILXlv4fX7gMJWYc/tMsO9
8w4si0YCCl+3JJ+hMDdb2LDi/4oDRXA4xUqy5Ah7MqeVXmy9gjFls2LWw/u3
QsWq1TBXbzWfqmZM6YtOA/rD2PIWghMccP3qNrRvUY9HtM3fuAIfg8mxDXyC
tSvGooJ6WdSuWwfaDetAg1RUu+5dcOXeSeymqUpbuyHWH9oFv/g3uP9gL3p0
bo6pC2bjva+iUVtaESVFRTdZDidzhPPzlX4NJmztmWmO37NIJtHlvbfxxubp
hjwsLC4yCZ8cmfn82SmYzn12CqJjMr7ZTC4zPr0PEs+pw/NjKF9lzEjNhseH
EHYO7x854NbEpXhr9FDgHomg9t4Vby82PJm3F1isPWXeHqtumEVtejgHS7d8
cgrmH82ai+dfL6hYc9FhSby5YK9IhXNq1EQI30nKzswjHy+YHeVfkYVw7lpw
g4+Kksc545zxcQ3jgRWFRcuu31rvU+b869rwjbDDR6+HOHl6PbbtXwtLl8fw
DbfERaOdOHBWH3ZuZpwu5L3bXZw4vRGbdq/BI+vrZB3b01h4gVv3D2KN3mws
Xj0dS9bMwNZ9a/HQ+hpftHnw+Di2G6zFnRdX4RttBwfH6zh4dD0ukHXvFmTN
lO+3IPxrUQTfZ3sX6wmUAFx7kyZJwKMrr5AQI4Plg4+cP2vn3KvYMccI2+n3
q6ef+FYT0zbbZxnxczvnXMW+ZTc5ViIC46FP/b+D3TOP3XeNrxGzudLG1IWG
gkJ79LIzc+PtXdAv3t7eJTcRHhSPmLAE7F50nR/bMZfOkxV30cCct2dP32Xb
TMNi7Vnec+ZbYlcOPC86R/ftWXgDYf6xiI2W8W0D1t7Oedf499yz8OZvwWtp
hlG+SPrl4rSCXaehABBmZjO9V4pjV1XOBMl4br0F9iuBxyaKs0MKl1UQLuOH
7fhptm7JLvEWVbp4uUIT/H3ZYtAM+AVo/nD/reSMMiGRJD01m2si5v6xeu1u
bwPgSi/2mwWQs3N+buFwe+Nfih2kBplCyszI4XrP3ZEuf+OPt3ftYTx5Bd5c
ecSbZbd+2Zyk9Pw+KTRXjzeXkSqoUHfHoKJb3gTwS5kOjSWV7KbYHJ0TEjcK
4U96VvEcTQVIT2GkPrm8bXatC52/f9EOuxb+Lh3KHtj4pBWe3XZitoK0jZid
l87pQT3DrZTKy3dCJIY2eQVqAZulJB43W+aWKGx+ePM9EeEC6SpvRRo3eWPi
5K7Mmcn8ol8jOT3i10Os2JYZU4Osoltx5cjqqfwMH/m3YNiCHxM5yvML+CKV
8CqAkDPKjNdCZXawlHgtP5+bj2QvT1iNG43geyaibcGWJwtKsQuUlMUmCr9u
gv8lBqKJ9wnLY1/cVKh4k9QqiwRyfOn5+wzOxNgUPL/1nsWGMetWAhGLP03J
jENQ3HtGZhvJ4RHBdlGs+Y4H9X91scqOP3V5PGmd3Pwskbe7BGJ4lH6thNW3
+rybXGbk+1EfWo77G0H3TBRN+t/o+5UWTHfCDw1R+RoKmzryCnKQmStDRk5y
VWTmJLMwkBwZnDw9oXfkOk4aP0FUQrRSNX5OIBnOyctkfCNiXvOveFPfzv1l
0QNs96DExOwpivmuyf/MxWZpo8wG+fjKj/WplGj61jUQE1ZdwObjjxCXmCpR
OPxcRpJU0oC9Kz43/izH4f+Lkouiedhw7zOYXn3LNqwlyb0jyU1cQ5I78QuS
+2eulp/J5fqZoR14987/SHIKsXLpOfLQlHduTGwXseX4Q8T+qti+n7jBwkoY
1WZJis1q/P9SbMJqWChbDQtjq2GFcsCR5CatLQHJfXtzqyTWAopLzoskN4aV
afyfSS6CHKnzu57g4aVXxYaqJLljJLmEX5QcU3Bi7MoXkiOri5eqK3nJ3f6f
SY45Hd7OodKCg1xy7kFccpu45FJ+bXqQwtrx1fRQEqGLipJL/p9LTpj8cnhc
Vr5cyTn+F7Ep2iOsIOLX5QYYFwk7+v+v2JS563nzhCWnQ1SwRxQlF/Orkvt+
zdcSVXKFCpK787+TXEJMCp4ZO3KXpKC45CavI8kd/Q+Sk2oKsuC5r9kToqKi
foPkSjBc7idcDWmovudiu/RrYvtRqNl/XRKS0jQY1QSzavLl5G2lkUfdlJ6e
yd9JfnhifAxnXy/6V8ipEkPDI8j3RL3/q7IX/A9b8j9cXvkz311C7ftPgvg3
Hn2AmPhfRC0LuoiOjv5GMjlL1vyZZPJvdYTEbJKRkgQbaxs4unzmBMGycB90
aN0K5+/aih1TAR9f3EKbVh3hGZbIP//uuX1o2kQHjRs1wshxCxEcHo/j25ZA
S0sbHTq0Rf9hk+HqH1WUdVZY1DklGUf6L7bVLu97hifX3ioqY945a+WdU1Ea
RkUQU6rxSx32/RWNny2e9aMOSwx1R/3K6qjZqDti0/KQn5WItvXKY8yy3fIO
C/Nw4BVNbrxg8stGn0a1oDtyPiyeP8XiufPx4Lkd1i2cgcVrd+Cu8UXUUlHG
lDX6X3fYWASUZIcJFSGr8dpWH9+/hampGWzsbGHx4hGsX73lzKvenz6yqsNw
/eTJHcmYyDACqDWcPrjA18sbgcGhSEtNhruLEz57epMWkCfefUdBsu+dmpyJ
9LSsIgVJIJhSBAKhE+oIQQr5YhkiEQ05Wemwff4Ya5YuwrwFi7Fi+Uqs0duB
W/ce4fadWzC3cGD8Epwj6NyxA5g3fyGOnTZCUGg0/Nw/4KD+ZsyaNQcGh0/j
s28ICwEt6Y1xduZn8rS/j69apElz0adNQ/oe6nD4zGoeFWLO6F6ootkCS5Ys
xVJ6fOMHT5GVFo829Spi4Tae6Y6xus1Ro34jjPj7b/Tr2xvDpq+E62sH/KXb
GdWrVEatOlo4fu1+MYz5SBgzLjmMVRa7Mi83Gx4ujthrsB8mppbIIbknRUeS
oloHzRpVUVtTE7VqVubFfpdsO4xXlqZo31gLdepqoU3bTli2Vp+6fC406+mg
71/90KpZKyzX2we7lw/QvFFdTFiwGglpOT/EnjJPQg71j0VMeDGv1+lTsDBB
HHmA6HiZBL9Q30/Ysm45xk1fiJf2zmClKCweG6NXxz/xZ+t26NSxEyqVV0cH
3QG4cPESls2dhnnL9RAYEoZTezahQ7sOGDN+KsaOnoDtuw5iw5oV6N69J+bO
nYsBPXUxnb6zZ0jUr8FPCuARcjcV4ceKzP/XiGOhxbqQxUfi0F59LFu6DMfO
G2LWcF1Ok3PqllCy1XDfKs6BN2zUBIwe9hcn1Tx2yQQLRveBevUmuHDNBDtW
z0XpMso4euEqpo7sDfX6PWB++xpn71qstxMHtm/Clp1HkVUAqZ9+Oxzzc7Ng
++QW6latgJ6DJiJalgkP19cY0KUFBo6fAzPzh/R3E6iXr4Lhk+bgzIl9aNmq
PW4+tsTDW4ZYvHgZ5k+fiFbteuDEqfMY3rcnRk9bAsuXT9GlfTscuPSQaax/
gGN4YBxPQntk9FpxShTgePFLOCZG+GPlgmmoUa8Jjl8ypiGVgeP7t6NTl964
ctMUj02uck7qujrNsGrjZqxZuQBjp8zD6/cuOLRlFTp36IKlq9Zj00Y9GBw6
iXv3HuL00YOYMGYUtOrUwpBxU/H+s9+vwbHk0vIFODZQhCNvh+WgLJs2FKqM
MbhMGWiUr4iyysr44w8lTFl1iF/z8bkxSlN75u98uD07sXsztO47FheP7EDD
xk3RqmVL7D19FZsWT0XDBo2hWac25ukdpBksCctnjkOrNm2hU1cTI6dsQE4h
lL6Jx1sliMdKYt8WiDSmHjSN9m7TGH+264a3n8Pg/sEWf3VrgZV7ztKXTMGH
V9bQ11uFFo2bYD6p/87t2uPKfVs+hQf7+cDB6hlWLpqBgYMGoFmjhujRZzhe
Wtti+uiBWLzlsMSa+r0FmpRMeH0IRrB3dJF6bPglHoXeoC8cFREGJ0dHuLs6
w2DzStSpURurSXcnpqTh3OFd6NNnMO48tuEsUuEBHlgxbwaGjxiPFYsXoV+f
PjhKCuXMYX00bdoQQ8ZPxOSJY9FedyCWLFqNv/v1pMHVHvNpoF25dguhkbG/
Bszvh1Ez3tekpKSfBKb2V8BMjQ9CvRrlyUtSxa5T1+H84R2mDO7F9WS7fhPA
aJVkYe6oqvYHOvUainnz5qBWxTKo22koYmWpiImLQzQ5UbHxybzeB6vZ4e3j
i8wsTsjEefp9vUine3jR98n65pRdkpgUEnF1CFMyPHtkjGED+0O3Z2+MHDMO
um2bQrtxC1w1tYOfpysmDumFkVOXISOf5VPn4P3rp+jRoSWmLVqPGROGomXH
Xli+bCk6tWuHlWt2YOnMqfh7/HRMGzsMLdu0x8VrxhjVuys6646A9TtXSGF1
XwBUqdhCWE4e87BF45Hg+TkYUwieG0R4FtL3eGl6G/16dECF8hqoXlMT9WhQ
Vyinhgmzl9OUG4fn96+hb8/u2Hn4Alg6eGFOOo5u10P/gUOxTm8t+nRtg+rV
62DgwIH4q3cPtG3VBk1pzLH+O33hClaRud6xQ0f06NIVvXuNxIMnr349bu6L
ZaSf406o9jUe4wKgWUUNSuqacA1N5qo51t8N9SupQ7VaUwTHZ1BnZWA7zQ+j
Ro/GqFGjMWX6bJi/+qg4Z0kGt7icVVqhBwrEhdbiUPQueSgKuY+NeO0Tt/e2
0G3XCGVU1VCDrFfm7pYmE6JKTS1s2HsJsoQonN67Ho3JMjQ2teUWp83Te2jZ
vClW7joDDzdHrKDps1fvPpi3bC3euXrB8uFtjB05DH/1H4R1m3fi+UtzDO7d
GdVqaWPzvgvIyf8mHOXri6EJuHHMEhb3PhStkkmAvCQAMk6GuIgArCTAlFFR
RZsuvTB/0SL07NwWZUr/gV6DxhHwPyM23BerF01Hh869cNbQBI4OLzFrwjD0
7D8SJg+fwsHaCrevG+PJ05d45/QB92/fxOGjx/DS5jVkqRlkSvjS+Ss4sP8g
Hj21Yps3v07zwDQjKx9VXF+SBv2F5POqX0/kOSkY0E6LGlbBzZfOIsoKMK1v
R7IllWHuKNRRYLpQKFqfjgzS4nn5BUrNv0TchHG/A3Fa3EC0enaXfCUNNGvb
E89eu8HL3RmLp/yNchqVMUGoJYhgn09YMnEk6pKf0rNXHzRrrINmrbrC1MaZ
J2tmZgoPwHjLWTUTxlqXTpM1O5aVnY2cjFRYPbqBYYMGw8LR4x8MRkYwxqhI
3tAzyndQGuIDA9z6S9A7ch9RBLiwgM+YM30sKtTUwb5TRkgnw+wV+cyDdDtB
p3V3XH9gwaNLfN0/YvWCWWjSoD5q1qxOmr0Zdh48i5jEVDmrDCvvwgrdMI73
7GyJ2UBQC6wwJC8VLLAd/BzgfjvfhLRoeclgNZ+Lu/afhHCSTnZqAga0bcyP
7T53t40ipHy9eSpOgHGJQ6oy3ZENe4v70CSfo53uEHhGJPNkuXeWZmiqWROd
+4xAYIxMYFiMicTDO9exUW89tusbwOq1MzUrBWeTPLIyEB0dhfTMIsa7f70g
Xb0IMIcFwCSQa7GadGPFqnWx4+glZOQWIj0xily3xeSBa2P/KUNk5QsBGGkp
SfDxcIe9gz0+efowk4Rvd9T8JXXD4MMUC1v2L65uQkJC/jPXhQSBtPgwDNVt
TvOFCnRatEXXTq2hXKoUh8CAmRsUISAjCFj/HggwY78QXq7vMKBjIzRo0go3
zF/z23w/uWBE19Zo3rojLN77QNSJfNFZ8Kr4wNMQH0ceJyf++462YFR3LLeP
hUjKtUUFfPAIxlTq/PWHhM4vINvn4tFdqMerKi6Eq3coCrNScGKnHqqWr4xF
6/QRnZQhzxUoZDF7nExIpDYuWUKN/xprJrQoMJxHhXhh6dxJ0K6vBS3tJli6
cgt0O7XD3zOWIpv8O3mFrGIdf7OkbWk1JMVG4vD2lSinqoF+QybC+rUTHhpf
QpNaVVC3YROcNn4iX+b+QdwBC/42v/muyNioAGePEIXeTOZfxsvZAROH9ycX
uTpGjpuBbVs2QrdjG+4qj5wyHy5+4Vq/PFrZuPx6tJIjxbdG/kvPSRSzrDeY
0xPNaqtFxXDHmEVFZGRkKhUfqj6/q8fKcbI5f09nTBvdm6sNDQ0NqKuVQ6k/
6O8qtbBA7wBj95ZKxP5gsVuWmEFKM1NUvlKPXRZ6LFbosQLyWV5ZPcawv7pC
Ta0MypYpi5rkTlerxuaFYXhq5/RzPfY7CSqKtliL+sC/JPugojhq2CJDeKgv
ThzYjfHjxpLhvBJnzl3BxvXrcOnGHbaIrPTDDhBXfANiOX+ewoov7wM9oQ8i
Y5OleYLRwIYHB+DZk8e4dece3rx3xocPznjj6ISY+MRfGzTMimLDIyUl5Rsr
tSUWuSh1xnjWGTdKeomqrOh6Zwv84IxbRzT+cnJy/0l1hQXE4ex2U5gavWHq
XbETphV1gqKHyToiN5clqLHpQOBxk8J7pF3mkgpKYxMsvUquF/ykIVGCvfBP
oVUpmfBwCkKQdxT7CnIJewowX3foHpPwr4fzfbvMcElspCpKLj3YD7YTxhST
3O/N9hTN4zxWlqZAvh350TNUENvB/yA2KRn/6xXxn2Wf/2GKWUgC7Mzc4eMW
Cmd7X3xgLztfONn5SHxqPJ3mva23/Jyzgx9kCanIzc7lWTwf6FpnejEa99tT
l8PP+BYSyXZkbUj3fLD3QTCBS8iujCzWHvudFJeCvJw8bmsW3efDMioZFTa1
l0LHvYu1FyiQ+yPIK+qL7+eLhGgZq14L93dB8vYYIdLdczbQL/F0HqHAgQpn
5GUSvXnUkie/0bdT0lEExfoSAMXvT7v/aC9kU985zVKMds67ptSJ5+Ztm30V
T66/ZRXHOUftlhlGQt7evKuctdTbPYwzpO5feZvnBjIqsp3Uzv5Zp+Bz9wHc
HIOxfVZRrt/2Odfw0PAVz5AxOWtb1B7LO5x3HR4fQ5nlw4mPd0jt0e9jG+/z
YNDP74OxbWbRPTvmXMW9iw4cMPcv2VN7hvJzu0gBuL8N5Py6R9ffx45ZV8Vn
K82f9XflHSojLjIZZtfe8Vg4hbBVhodpXEncRcSv4kEKIvia7D2OV5KNKQE8
KHNa6O0kW2dbX5bxWwreLqEsZcyFLPnQJJ5YGR4YT24Di2Rg59Th6xqGVFkm
pzr2c4+AN3Ulu/6juSMekJPob2yMlKQsdlypeHsJvL2IoASF9lTg4xKKlOR0
PhP6f4pUuE+Z6xMWxp+SlEnHQ4puCeEZtGzMRAYnKjRXjp4ilJCaxqcHdrvw
9ULh9TEEjwxfSxl//5vwPgEJVwQkxPwiEr5fNK3kEuhL8+RMhgT/T+F0bwEP
95MnvxUWCsfkVRoKCrl+5n0T4MfZ+P2Nr4vP8cObVYpuFl+Mg0rKxfv2nexx
xXUN4WJ2jDqCpP3ud6bf8WUS8088g1TBdnLxEnp1Le/VpF+PGmQlaNg+Y/Fe
ZZWpwsLCSkbfv/LDpqmXGeu0AnsGWaL+vrxgsP/N67891U5xCmW55pcMzPH0
1nvelSUi0u95tCU5cbLkYpuHrsz6+LYgb1z7nwUSC0sH6QpLB0UCXHPgP2CS
xV8z9H2d3ssyE/9rkokkSsHS4XsFX4ty4jj4/Q9FySr4hAXEsjIACqIMw/QN
gijDf1WUJZ81GxASCy0S5VEjS7komX18ee8zFrn2hSj9BVFe//2iVBzeYf4x
OLPtMXfnmfaWhrerN4l0oyEf3r9sIX8/I4XlMLJdyX8rUmnhIi4pFbvOPsFD
Sxc0GrwFe84/xdFrlrB97yN+9bKICUvCS5MPfGONWZuvX3jghYkTO17Evvyv
RF5B+iYpMiTLUvk7+T55iSGaWdWsJAa5ZGLFS1USuQwmzz7gsKEFD9eZt+0a
Tt20wWNrV8hSM5v8VHeUfNptJfFrBoXFo/mwbeg1/QD93o5+sw5Dq98GXDCx
Z1c04JDim4PwdQ8ln8UIxzc8wM4F1zhb/J7FNxnHzrc75ep3OkW6mpXDu7Bn
PfoNmsbKX5d8v8jNw/wCeb94BURh/vZraPP3TnSeYIBOE/agw9jd2MzSj+Jl
P9cv/5wp+LNJvRWEpxWkziI7DM6bo27f9WhMY0X7r40YNO844hLT2BUNuE4T
uBuYk3bzuBW2zDQUnEF6mZy1Y4spxWqJ/LsekirsFeTlwNvzM8KiE8TnqsgL
Z5pfO4TKtRvA3P49HOztEBYVz2UQ4OeN4PBo/uTsWyVEhsLS4jmsbF9BlpYl
T9MvOQ1YyNcI4vmzWz9yKSqkU02UYXZOLm6YOqLbpH1oMGATGvTfhCELT+DF
a09m0tZgl/06SQNbM/56DZNBgRXm+LedLgyIcvLhLVQHySc8JqP/nKPU7xug
M2gLzG3dmFx1OKVkWR6MHx4Ui33LbzEHHIfJsY8IjmW30hdiixrFCwxJnOtM
aPR4AgaufQ8DyqIyzkxLxIXTx3H87GUkpOYiPTkG/bu2wsQlO8XHrsS3Bvzf
W6CmhgZq1GuAhjoN0KxNd1i+dsXyycPw1/iVvIBAUqQ/Bndrjeo1NNG4gTb6
DP0bfuEJkvxLzotg7OmmRm+FVQIJ/UX6k42bqlxCqvx9WFQCjw9qTEJuNXIn
zfcWSJKls47gl/FAHO4XyaXJXhJAfm3t+7/7lsIHqYv3CbjJyc3jBUNZhMgj
C2do9tmApbtvIi09nWOyEc3aaXRnZlYGrB5+xNbZV2H16CMyszORJlbok6rU
sLUx8ZGlwrE/g506SJfFYlD7hqharQasnf15Ab9lE/uhUZchSM7MFxlgCpGa
EIb2DWthxFQ9eHl+wpDurdFj1HQc2rwYWi26IjErH36OL1FVozyOXjKH54e3
aNewDiYv2cmCFIvILH/HwoJU80cCD7Oj80jKjP0qKytbmUUTVWCFneia7Kxs
WL3xxLBFJzFtw2W4eAQjNzunCjtdmtd9UpHXe5Ik/B/rPUlzz9eEEsyB+Bl+
IEU4sZ7JJUhkR3kjO/g9vRyREfAG+vvP4bPDc+SGvEdm4DuCU2bQO1JgWcHv
kOTpAPNzD5D4yR5ZIU5IiQwgo0smL/7BYMVccBFS4veSMBUAm0nj4XvN6DuY
EjakNEnEWbxm5KaFE6Cqpo5DRk+Rm5OFS/s3QFmlPDp37QHdnj0xd8lqePr6
Y/HYPug1ZiG3Nm4c34pKNZrh/OkjqFqxNqxdgpAc8hmalcpj7+XH1G4a9q+c
iPqtdZGQUaBU0sBSRlJsKquZyEmxCPjlFLDFsJCRmYqE5DChnlRCYBVExQfS
aVam2T/cC9dMn+HOcwuExfohOj6wGj+tipiEECQmx3HWGhEKQiSYMH7/b5cf
kj6D80OxwllhLmJdRM9nbFXG6znSPz3l75ryn+X5sczPz8TKlfTb+yWSQ70Q
F5/A4cS8D6ZHFeGk8iM4NfwSTlzk0aHeWDBjMnr26IEho8dj+pihKFO2LKav
1OelTZ1e3uIV3afNWY1D+3ajRQNNDBw7H0d3rEY5dQ2sXL8ZY/p2g0bFhnj+
/CnqVFZBs3bdob/vEOZPGIA62k1xgubOv7o0h3a73kjOLiw5SCmaQMyfvrDH
nBNXMR9fKlrFrAhWtScwxkksWmWtVI2XrirNSc08w/hLqQY/Vo4zWvlHOpL3
Eiiv2yPVLVOYDX69ktK36ZboyE8tv5WXdF9WCnJ8XsrroT4X4SQWTBUrQNMx
ugaB1sj3eUFOplA7PM3/NU8hFgtF8MdUGDTF0BT4D2iKIqWeDr0FY6GiogLl
chXQotWfKKeizCuft+k9CRn5BYjxd4VONXVsOGiI1JRk7F08ERVr6eCOyW2M
GTMW06ZPRq/evbH9wFkkJSZgzYJpmDFtNiZOnYUPbp+wZeUCdO7UHrq9/8LZ
u8+Z81/yMx9f6EoQFroksykvPxtRid7wjLAilVhU+IczMUbaKNUXafcDIz+S
SCN4MR4WtcyUvihSpf9Q9afkyB3kuMlIlgrjsrLsHCm5TMU4meDZlb0IdriP
PMJKQxErGX4OQuFhhSHxT1i5KmKlWnGseEUjnSzq3l1boKxqOWw/fhMxMVG4
dtwA5cuqoKZ2K3hHpSI9NR6DOjaGWsWaaNe+LSqVV4VWm14ISkwrxad6dWFc
ZktZKbwYMa/FzKZuNkHKqAdSUtOYRahU0ha2sIrHguDio2VynOTmZyAiyR1e
hJMKIgci6RV4hFjANfAFqwSkpVCyzT/yPaJiQ3mZZwaXbyiaXwOMtKbK+LCL
A4at/rPiUT8LmMLMpC8AU46Xhne7uRPqaqq4cPwoaTF7wN+SK588Hwuyv6wY
iKRizqx2NztEOohfUkCXws+ilKKKEk7TGGPH1HjN5uzA1xxyKSmpYui6MOuJ
Ne2Uvo09w+9jLxmDuv8JNZq9rj77wIWSkpyI8X078kj6x/ZuPCrexvweDh06
iAMHDuL4qTNw+uwHwpWcU+IfcORMD7jXaDzh6OEPZ6+qfPZitUDPbH0M8xtv
eXFHVlmHhUkw9lyWIOz21p9XhmXlkFiIBHP42XWfnPzg4GDLq04xPaSuUIDM
l5McP8eFC3rQ7acLs1d3eaUquq50sWpoRaXNvDl7o2JdM35OhLIqx2xg9AfE
JUSJXfJ1lUcpbEohKFgeEv49EOdk4Nmb8zhxZz4+B9j/W4aRHBcTgu5A5Mf4
fBO6kjeRn09uSk46kJNGc+NLdY6tWhy9rje24w/6ege2bYbtzUN4ff8M8vys
EONwHY4PTiHO2ZSXmGfYTHa6y48F2Qtl532enIezuSEyvYSS9TKne/x8mOND
9r4C/5iyQtnxoDe8KDyLm/7K6RESrHiYPSsfLPP2gqjaCc6BEpzF2mwVv7Li
WOi9/tIJUCmjirkbDvNbc7JYkMM8rl+3nrrNj+Xz1RC2blLEO8paLLbo6PaQ
AD0UeRFuXwA6G66+FlwxvnK990PFWAXJNHnamrryaqSMkPbKvue4fdoasqQM
vLz7Acc3POSAZ2TfLHSCVYpmyxWX9z/Duf134BHMwVxOrLzG2I15tTbSoU4e
j3H44BJo6TSEicVN+MXYCbyzIk0tr8LGKq8JFdeYtccrr0kctUwX88ps9K6i
WFWJXRMc+xGytAQpQOpL319J2kVmpPSRNtb4fOwIouztkJue/k/gZsh7+vos
aej58Ah89c87sSz+QrE2So7rA6ScHoD8KI9vwHyPCHMVOLia4OCNaXCi39mE
yQIfi2Ka2vXGDqj8URrVKldHnaqVoKGuDn2D7Xh7SQ8a5dSwbcc2+iLh9uSt
XF43jh+6cv4EWY3PMb5VfdT9swvhk1R0sA0cz23k5w/Q4yLIqoJkftLcmRvy
jn8fYblElRXExYetNLrItPM3vsmLQKTRzMRhbXRFQHWFr1DNfA8X28eoUk4F
1Ws3xc2HVvDx/owxvTqQj1sGo+asY9aftNXDwetyF7JzpI2jPhUDLytb+8nP
FnuvjoOds/EPwVuZay0WpCtLJLshKxdh/nGICE7gayGsbDcLOmO004zjMdA7
GonkzjIqtCDfMDi7vGL1AZUE5NYWq/88x7XrO9GDzJ0mzRuQWdwIDQi9a/Xm
Ysz4gdA/vQde0Q4IjrODoeFWDB3RF7tO7sZLB0MsWzYWi/Xmw87dFIGxdjC5
ZYBx44dg23F9uIZyCnqRzllgWg6Nd0VmTgqbpkohn6lPehhBH6ujkOzvaAd7
vF2+BDZTJrGCnUj29CTJ5X0JXbm/mpGdAlP7kzhlsgDewW//eZtRrOBdhF3P
p5Cd7s9mSBG7ZeTYNX6+k8+UObmZZMZklmLTQCk2XOjLZmWnIZO/UpGRlUrK
xxo7Lw7HhlO9ceX2XIS8NyJ8W5I6f0EYY+irI8f4H0pKGDdpCjyenUe/5nVQ
tV5j+FkZoWXtCtDUboDZE4ZgzoTBaF63Cjkf2vB3fAL4PsHIJrVQtVF7Ocjf
nVnPE3IOHCalGulAQLdh1o2G3Nd6hoxPloh+84reRb9+RVKLef0KMW9ey19M
3t6XLnKwW44Zifd6axmrJmwmTyDwG34P/OxfNrlTp/asRNlSf3BHu0rVylAp
rUxzaWnUa9UH8Rl5cvATwLM/3CDNPRz5sb7FwF9QmA9vGpL7r04gO/HSd8Bf
RJQlTT08QEZKXVGYLngcjTSzZ+emIyzBlVu7AubrcEp7CxuSfNcmqN+0EeYv
n4yObRugfiMd7Ny9Cv16tED3/j2x/+xOnL24HSOGdkOD5i1x6OoxWNhewPBB
HTFk4nA8//AAQXH2uHhyHf5s2hhzN67GJ7IvA+McmNelIcGeLJKQGGekJkUh
RyYje1YmU2F/0RfKJl8lzvkD3PbvhTVJ/NWCuVwFJbi6fKuUIqtkft/6IE7f
Wwz/MGfFDWBWrurbvDqKgdq5gQ6QneyL3AA7EezVCezxBPaB2HZuEI7fmoNj
xrNx1HgWvWbiiPEMHLk5A4dvTqfXNBy6MZUU+BQcvM5ekwnww7DhZG+sP9kT
284OwIunW5Ht+UwEvKbcgGHf5/rlcyiMf4ezC/vTXFAZn189wq6pPfHHH3+g
S/vW6N6mCUr9QQNj4jQUBtoC3mbfBHwpAnzv3n2wafFk7Fg1BzZ3zyHP10JJ
XUI9GToJL41g+fcoUvEWo0fQt2G15Rh7F2NCtxw9Ci9HDmXneUUluRP41Wqm
lOOQmZ6KxyZGmER3jxw1BodPX8XOTRuwYu0mRoNSBPIcZL06h5TLY1CQFFoM
5AyuQRGuXHiP7Y59B+RSS4VkzOSEuSOV7Ln8lBgpjywnLwOhIpiF2s51BRs4
3BK37hqgUSNNzF6/hFw4CxzcvwDaOjowunMMi+cNg3pZZVSsXBGVq1Tg6x/9
Rg7D0/cPYW13AcMGdcDgCUWAvnx6PVo10cGIaZNw49EZPLG5ivc+Txmo1aVC
xNG2cLe/iXdb18Jh3uzSDLll8WrhPBKXw9xZfOvB8u+RXMAO8+cIJdl26yuC
OSklmowDfVx4tAoh0R7/HO/LIuo9PDzkYM4LdyUw9yMfx0wEczWaSXNg5kDT
wd1FOHt/Kc49WEav5Tj/YAUuPGSvlbj4cBUuPVyNS4/W4PKjtbjyeB0MzTZw
03HdCV2sOdEdhw3/hqv9cTWOqbpyxc2U7eLFixHjch/jOjeCSoWaCHZ+AZfr
W1Cazunv3o6bmyfRdX/A+PIpvp5V+B0cs+u16mlx8ofK5cqiUtVasDK9hkJ/
i3IKCjzd7SWibK0JylE21ixmwZpMz0sXuMJ+OWII3qxYyoKsRIV95YcL82W5
2yhkiDOXKJeb/Gwniq1HynFM6Mu0OoDU61NRkBrPZS/RoESQ8j5pMp9mxh3I
zc/580scn5vCkiN1JK2cmQIZaczgtQ346XQPC5rk8wQgxysCuZ5Ym8ESJvf3
oYlObUxZtoBXNN6vPxtaDRvigdV1nDy+HE0aaWH6omlYtYYlKdbFQr0VcAuz
g6XNOTmQX0hAPrMBrbRrQq1cOVSqQuAnm7Ln0MG4Zm5ECLYTZwRleJPt7un0
EG7njzKUqsLFYDeddNlnALcD++C0UQ82UyeRuIfCesoEfNi8AW+WL/2yKmVU
vD8Mn+hR65sRkxj8ZVbD1yUGv4zDK0gMRgo561nvrohLBqU5oJn5QS8GiNxM
9iNLmUTItLqTpznp3z7YcqYfzEz1aN64hzzvl4qw/XhtG5RIrVaqWhGatarQ
DF0KU6ZNR7afDbJd7qCTViV01u2JEV0aoYZWM0S6PhPsCLIKRzWtjWqNOyLN
h9RxhAMczwr2xq49e5AWYg2z/Ys51I8d2kXXW5crZmS/5bWxyvKfqshLT4fT
pvWkgcfC58olZMbEICUk+B9gK4/GIiMs/dE6pN1ezP9WhGQsSe3So9U0tFch
PVMmQFKFQzL65BiE79aFzOoUZHaXlBrSz4uEOIbJRNPdCDPohaBlNRC6+U8k
mGwiq98VoXGK1kI9shbsYP/GEKP6t0bVmtXRd4AuGtSrjnoNG+CBrQleWpzA
wD5t0G9YX5oceqF1x7Y4YXwSwYlvRUyStcAw6fwIwfH2uERDv1XThhhJytXQ
5CgWzx2J+oTjZdtXwz2M+4fimCjNq3OH0TjJyEhioyk7m75VriwZUXa2cCJD
zXrCGDhtWI9oep/i74fPX5sMgTTpnL2/BHet9pH7GK9oH3/bZPgyLbUwU4ZU
wwnIeL5LDLlTIVvXClfM9ODvb8eXZPO8X4h+XF2+hBbz6jquH9wA6+v7cXTj
Alw8uAVxLmbsOuaM4dC8IShNliLD4qwFC0nlvcTb20fhcGMfumlWQnnNxjC/
dgSvH5Nhenwtt5cXLlkCpycXsHP2EI7B08cMWFvFMBf8lpl/cseOkIeEj86k
dd1IK+UI6xVBgRxzPoaXf4g54cHTjOcg3XyTEpeMsjRxpUaTZ2+Ao7dmMfAV
6UBfUnKjEbi8BoJWaeogeEVt6rXglXUQsqoegtdoI2hFbQQtqU5/10fUbZr2
wh3gRf1dTkEHeoZa4NHjIxhDWOrRuzMmTx+NOQumwOqjKfmID7Fs0SjUrlmZ
JvPKpOvG8EncL8oO5s9PYPCAdhg0dgievDGBX6Q1WaZr0bp5E8whHekSaIET
R1egaTMtLNywGK4hVl9gzQrhCW7k3aSKQSjqfC0hxOwx7GZMhQOZpoF3Tbgj
xgSbERWpaKLKHbJP/rY4fnsOnr+5QG1l/GB/oCg9vmipR5IxYzdJv7ecBvxC
Vl9SikkqICeaOWSFWXxvQEM0M3MJV7l+L5HPtpnoletrQceei0u4VvC8Y4CK
KqWgXLY8zO8Zkd67hT+1q0NDTRUqpUqhVOnSKFdOFXW1muOG/kqo0zE1Ole5
ggbKqiiji64u/N885Ou+3wKcqmDqFRYUCHqbIy01KEhCmtJ3oPan/JkLURAX
SJbjWGQ6nCmGtvQsGSwcL2Of4Tj4hLxTVG+RNKVGHOyPdJcnyPCyIfWW4WVN
HcqmWZn1OVJvughYUhXhO7sghd5nJoaQ/ejG1Zu63H4UinR5EOzcg14QDJg9
acWXpvzp+NlTa9GMRKVetSZWG2yCyaPDGD9GF3Xr1YQ6WS3lNNRRV1sTE2aP
x+oVU9Fauxaq1aiGpk0boDpNOfWbNcO+C/sJ5nZsxUwRbWFfoI0tLyZ9ckfo
EzOk+Plx9EmO3Jfuv7SixCJq3rg/4E7KW/pN74vsw+9mEUtEGVLIZqbVIaRc
HE3WToxSVfnwL9p+qioulGa5meKd8WHY3TqB1E/PkP3ZDG/uHIX1jUP0CTY3
D5PwbW4cgsPtU4h4ZQy7m4f5ezoP+9snEEljlfRjkauigCHF4D8F6PwTcsh5
zgt6C9mZwWQHPymGHGmNf8+VsWzlTdFWi+Q+xyQy0GQ6LJWezS5p8Uh+eQIh
axsi9vpyZId94rxgOXnpcluNu7RleNm3anxj8dX7m9h/cBU27FqNJ69uwe6N
EdnACzFn0STMWzKZXpMwd/FE7Dy2BZduHsD2HQsxb/EkzKHX0g3zcfHeSTiT
YiJFVO4byJB4vRgyWMHNQp7ZjG+tZUriY8sx5g6nuQr6FGDHW/inGAkJBjnu
j7lDkRf6oQgG1F6ON4PBMxEGZTgsmKrJY8vu4k42vVfmfVtaOEy3SO/4T+8X
8g3vYhok1ElE/5e9P5GZSf/U+2xZxekqZBdGID/aUx6ogqJ/bICEhQYhKDRC
kFw1rm2SE2JgZ2sNW7tXZKvK+Ocyxo0PTh8QGByCABp/stRMvsjp7vIB1jZ2
CI4UfAHGvODpxo7ZIigsWqITYM1mZaTBz9cXiSnpKyUBFn0XcRTWQXpKEm6d
P4lFixZgzfpN0N+2HSs37UNMXCzuXD5OLtYibNyyG45u/nyX1OLeTWzZugVn
zl7A+dPn4B0ai8ggL+zcsgHLV62GyRNrHkvn4+aITXqrsWrtejx3cBJy7FV5
5GNEoC+OHdiDRUuWYjM1tX3rOpw0NEZuIWpKuoT+B0V+wqEb03DPaj/yaVy0
VBg0XznqakwWyEsKR1bQBzLP0uRVbpmDExYvaNqqCsXnfKOYgSfuXbGfkfJy
iCQc9rMs9+jFY+J5O7EKo62otaVB4s4HyXcq1kmIik0KxfWnW3CR3OywGC8J
6xKLENto/Zq0jIXLSlfmx3gj5fRAZDldl48KBhe2pZjz+YlSG7aEyuDsYc5H
RkFyWFHFsJ+DMymsDLMtSDWexawvNbH72PbR7nWLMZATfvlyopM1c8agba9x
SMsXl1iqIy0xAmN6d0RNrQbo3rMHuvUagNcfXbFkwlCakWqhXZs2qFu7Dk7d
soDNnYuoVqUytBvqoGnrDjC1cYTD46vQrErHGjREkxbtcOPRaz5Y+IIM9XOQ
pxPat2yGXadNVvDDDbg3/cnRBkP698eSDfuQlU8zVVoKzh/YhIoVK3FqumaN
GkCjQiX0HzUF9hamqF+zBsZMnYVpo4egefuesLC3Q0/OEfknhvbvg1p16uHQ
5bs4vHYhKlepiVGjRqKxTgMYHLuA5RNGoGptbYwaMRw6Oo1hbP5aZPNQ5ezd
q6aNQY2atdBVtzvq1y6PapraWLrzJGNdqSU+SVxyKC6brsPpu4vIkI35Dr4b
i40yfCv+Y9XfYpP9WJAJ22mtKhRcZPNBaalCI6/KWFSEsegvaemIbWaxXdoY
mS/zbv8Bvj4hjjh1Zz7uWx9iy5/yGfu7hEhS6LAUDFuYk4G0GzOQ/nAtG55y
BOdnIz/WB3kh75Va8Z+kvumz8kI/EoLDGXKLgTiYQDzlKxBLWZZB3lGSJJka
LEyOROrVSch4YVBOlCTb79y3biZfKN9+4gZys7NwZe8aVKqljc+hIp1KDWTT
LGywfjUMjh7HoT16UFdTx8LNRzGyTwf0GzEXH986oFVDMreW7YT+8tmoU78D
3Enh7tVbhq37TuHglgWopt0aHz18sW/baqzbepipOAnHsZFBGNKtJYbNXIv8
QiwXccy6OcTzHRrUqEAGW2cExqUiPi4G44b1QvtuwxAYEo79m+ahnpY26jds
AZNn1rh27hRWLF+GDi2boEat2jB+/AQjddtiyuIdCPT3Qe+OLTF2jh7WzhyH
jj1GIzkxEfbPzfDgkSnG9+1GPvEKJCbE4/njB3jn6i0ONTbmC/DJyQZ9uzTF
9BU78NnNGXPGD0A9Ghe9Bo8h+CQoSWBOy0zCs7cXsNdwLDwDX38HzC3ELs/J
TUNE4mfmLSm1FstA+kY5IDLJg+1Jfa8MpGKY3itXGpg3pvPf5IsoKWpTMii/
wfIkUeZK2Rrc1KTpukAWLj5yaWHWIEOOXoxfi36WBoomzuLGAWlnDsTLl3Sk
6Y0HSSbhnaUn7J64YfeC63B9HYB3Fp6QJafLCSDZXOVvA9nZIaS3zYWvrsM/
KC0pEW4uH/HZ0wdmV0+gbJkyGDFjA5/93zw3RrnSKmjbsTv69O2DyTPn4Y2r
F2zNrkGrdk3UIpXad+BoPLX4gE3zR6GF7ihkpKdi45xRaNV1BE7vXo8qdZog
ID6LUzuyTLXLhzehQrUG+Bwm49o8KDCA/JxsMSKyMn8iRpoXFROD+IREBRuC
LaVlIpaOs2z/uNgYrJ41BhqV6nCS0v4DB2GbwRHEJKUIWYsdizJHGnFexiBC
posrTcxe7vhbtxWq19LCi3c+SIiLxtThfdBjwBTk0KdnpCbhvYM1OpAbM2fp
Dqyf+jdp4xqYMG0W9uw5hI/uHlg3byw69puE+MQ4bJk/Fu17j8Axgw2ord0C
733COEHpZcPLWDRjNBq20UVIbDKCvJxx+74pUjLzJO7H3NwcPthi4xKQlp4l
wEeD8/kkUb+w55TJkvHJ2R6DdNtg8ZZj/EkSo8Nhcuk42rZsgbN3XkpDgm0l
f/a3wx7DMXj65ux3hkRLEXkFhXm88i6D/5/8J1nQuSn8WD752iTwH44KZcjS
YnHXci9OmixgulpusX83CU6i05IGRK6/Pd+SynE3VRr7BdBtiwOdZWI72Xjz
ot5nd5hi9+IbOEO/9yy6iRCfaDnQ+fr1QaRcmUCqPLSM2P3MEg71duYkxxXL
a6BSpSpo27od1FVLo0nXQUjMzEdskCsaVNNA196jcOTgPvTs2ArN2vTG+RMG
UFVVxZpNBlg6bzKWbjuI6yf0UaGSFqmQJDw6b4DyVbVh9tQUzetUx+ipC7Bj
LQsCaYpb9x+itU4d9J84H7u2rCIlqgNLR5E0vgqZ8Nn4YGeKjk0YDWo7Mk/M
uZzSZEk4sGkptOo3QI9+o+AfEYvbp7ajfPmKWLpmKzasWQ4tzTpYTrMDjQ9t
do8QrFNanp/EAnjayHNjODMU7xrhsxsLtsqRHdCkcVyhYkVy5JugWf26qFC5
GvZfeUx2ejJObF8KTe2WcAsQrP/YqAiMJhH2JXvm9MGtqEPjf9KkSWjepDn2
HL+NW6eoPa0m+BwcjVsndqCOZhM8s7DA8C5t0LjZn2jfgmwdnTa4e+8OujVv
iD/bdkDzBlpoQV0QnZKjJMklOswf21fMQv36DTFuzjIERiexlSA4O7yEbvuW
aNW2E/advI4Qf0/MnzAYfYZORmxqLt2cj4/vLNGd5p+Vu85JfIssOv/s/WU4
Ry9ZWlyLb4+LFT8Gu1/YB5w2WYjbFrvZ9pUE4e8TALOMzyKwkzGSkYRUo8lI
N13P9PGYb+L9Il9mrSxPByNvLT4dZ7Y/4kwynPVlthHunLFlRA8sOK+wujhF
cdtDFkW2x1SkP9nKjCElCf452ZnYv3khSiuXRvW6jbBkxQr06tiar99XqNYY
zgFx1N/xGNZOB4MmL+H8+E8ND0JdowKumVrhMDlMvXr2RLceujh17T783F5h
xKhRcPSOQoirA/4ePhJOXkF49+IBhg3si46dOmPWoo3kCmbA0cYMo4bSsY6d
MHXBakQkZaiLqp65guf3beXLbPWbtuEpfzGRgejevB5U1ctj8rIdPCvE8dkd
1KtVE1efvEJUWAhmD+mGlt2HIiGzQKk+b6so+Yf1B+cBpVk5Kye3FKm0ghbI
yC3g2q2QvUVmVjbblSnFyaZUeDSVGBkiZvYVCKFvwjTZhHsAAV7v0VSrGmkC
NfQaNhZzZ09HVQ01+p4VMGPZHupQ0r0fbNBKpx6GT1iMT95+eGv1AC21amHE
9OVISU7Cg+tXsHnTZhw9eQGBEQnkl3rgitF1hMelICrAA1cNryA8PhkR/l44
eeQgdu7aDbMXr/hGnY+7Ew7u3Q19g/2wee3Chr00WgryGDGVDfp3a4OKVWth
wepdiImJxRUa3cqlSpNm6Yznjl7ISk/GfaMTaKatjbU7DsHbyxtXTh9EgwY6
2HzkqjRamGH14u1F7LkyGm6+1j83WtRENLKtK1tnY/Knp+C16z02oRSZQf/I
LSfNJFk2R7nJkh/nq/Sd8VJervuqi6Y/CwfxcAqW0yexrEvGswNuZEtqsFhg
vscTYRHN63lZccQwy2Tp3DFQKauKRdvP8u8c6e+Bvq2bQK1ceVwxe8tXJzYu
GI0yZcuhS9euBNFqUK9WF89cArnJn0wzt0xGEyphq7CoZFyxvxk1LAurZmlY
GZnC5hYvL8eOJcs4kzd1teCOVEJSfDR2rpoGZZWyaNVtIE4dNkAFlVKoVqsB
zOw+c0sy1McZTepURq26Omjfri0qaGig25jZSMkuqC9OpgJnYD6yCfmZWblI
pW+THOKF+PemiLW+2BwxL88qVaCf5xBjcwXxzuZICvOFLCUNstR0HlfLEnwU
U5kU4kZ5b6iI0wwfF++tULmiGmo17oSP/rHkDsTh+tHdUC+jik4DJ0GWXcAL
VVk+voWurZrz6kZ1aldDo5YdYWYrxEDnkaXEPofFqPJ1Yc6vWPR3rvQ3iYs9
lhD9L3iwnIuR35vNU801RP2Tm5MJh5f3yNCrTdOcDhat3ohpZAiqqVfGhNlr
kZIl3J8UE4GL+7ejZZOG9L3qoia52f1HTMFHrzCR01fwEPxCnbDv6kSYWOxl
A0DYMqspRoFL4yfqDI0fGon0XelmOjfuRyNJGTGJQbj2ZBOfwIIi3aWh8f16
y1IAhXRlfuQnHqCZ9eps8UEUIgwi70sXNYoMCBUxhZITSnK1yBgrq/AdbBXq
7WzcPW+LLTONYGfqymxIpersXCl2KTNBi3Qoa66C9Hk5adwJT705E4Xpoidf
iXPW710zkwcHz9l4jH99lipodGATjSpVrNpzlo+Qz++ssXevAfT19bFv336Y
W5JSzC/QFpthTxMdEYDZYwahVGllVCinDmVqss+oGdSHwqpcRnoK7hqdJQN+
D70McPLcJXgGhLNuqC/vQuHBswg+Sb5OiLi8gEQbsrUNCTF8d3eEG+jSq6dS
U/6zkvB+dzeEbGuNkO0dEXptFWLIyIxNTOaWu5Rlo5ijxSArykdFRCFTB4Hk
gDciB7xWgz/xgSZj5hVGBHmiSxMtaDb8k5ylePkoiIsMg621JZ49fwkf/1BO
dN6At1UWWanJNMucQ90alTkprho5c/UbtcDlB5ZKEk8VOF9wOneHLCxewNrW
AeEx8Xxk1BH7KyklCrde6GP/9UkIinCvLEKpKMM2j8Xb8EhK9jSZkQzbYxB1
egKy0xJZ7YEaQsQ9s0KLJ7lLEPwC7qpiJ7DLPng+5VFmT1+fI/WUqlB383tV
k1hRSW9vbyVp0KAgFxmP1iHFkNyA1Ni/v4T91CLYi1ytPO+R9AXTL0KijkAR
UFkkUUlNTUEa6bwgv3Ayv6ypgxPpfGp1floVqWnp5MAVZWdLGSDik0tbVqxf
84Le8UDgrNeXULRjrc6n8VdmRihLU3aTdn3JUMrmXA4WN8+Q4aaCPmMWIU+Y
HoRVBx4hIl+jUxJGQxlhvdLHHcN6teOb5ZXIdT1u+LS0NDOLRLSS0i6gPtEW
5wXet7lZSHp7G6Hb2iPq6FCkOlxCtp89csM+tmBhVwT83FBnZHtZIdniGCIP
9Efwzi4IsTNBWFQMzxRkWXti8DgHP+e/zZGKIYhTgxoSYyMwY2hXcqSqQf/k
Lf4U8dFRGNXlT1StUQt3LZyVpHQNqb5CgZxApwxkCdG4SNNIVQ1VEpAa+g6a
gvCEDPk2Mgq5fMQSDJrS8+fl8BiG3ZdHwczhBF/pryiJrlC4hau/7DxOpZ2Z
SYZiZkZWJU6oXYZm5GzCkCcij4xAxPHRSI+PQUZWdjV+WpVdyatXSCL+QiFK
SPwO+hNlkXzcHbs9G55Bb5hJr6ToVkuO3bdjiaRyB7n+tnwvK/vDTaXi0A8h
6E9iIWQaCk/M6lXkJEchO+QDsgPfICvwTVX68Zqlwge8RmbAK8g87NgR9p4G
PjtXDllBdC7kI5KpG6VsG4WEQumJJf8JuZnIeLadPPPxKEgMUhNBkJoYiUkD
O9EUUBaDR82CoZEhhuu2xx+lSqF+6x4Ik+WIFMZluPZ7fscIF2/cwztyK05d
uAEy51UkPCTFQW/uaA56dfKU12w5yla/m4rgZoGVaS5mCN3SFgkm65AX4U5f
JBD58ewV0IKszIBS7C+yfAroWE6wI+JvLKYJoC1CXj9ESEQ0y4HlCGell1n6
LXtmhYw4CdksMf+lyUVULKeMGnWaYseBY9ivvxFVVJWhUakKNp+4IXdcWIDp
fXIMbt83w/PHd/HA1JJFyEvh6KyO22uL+9CuUZ5kooL2ZPW9dfWXeLniZGEw
erKR29nBUZ8UgcwYp1PS4hGdFIioeD9ExvuWQkS8byX64UPXRCT4ICzUEcEv
DBBosQ8RUZ/ojF81floNkQn+iE+KkmdzK3atlNs2+ttoLqugy529n3Nd/tju
GNIykuQYZVLz8/P7BpWnVNa6CDhZPBwk1WgS6fI46TO/CWhlvpGXn5qAHBri
OZ7ParIEJyUx6diTv5jB4ilk7z1Fhq89n1ATEpO+lTiqJPkzXHETIFJIcWfa
n2SfriRBmLuHn99gUK8OnPueRRyqalRH7erVCYfVYOsaJEJYhe8avXhwFdr1
akOnYX0MnbhSXhyXGwLu79CibhWSUCmUJQuoWi1NHDU0U2qiMHnnxgYg4uAA
xN1YyrcxOIDjAghR+XEsFof+BmQhQGo4kByMQrIgkRJGdmywcDwltOhYcnBp
fltFfhuhn2f/x16ejeB9AxHu74mIyChegJz1CzNpJI3+dWq/GtJkCTh3YCOq
V9Lga2bq5TRQR1MHZVTVyQtezeYvJS1RFGy/+OSBbdCqVwstWrbG+l1niuoE
x4Tj4MZlvOqIMtkwqmoVMGj0bPiEJ4jqX4Vnfbn4WECfFPkDmyPc4pbsTca8
k0CP5xfpwALpqitk1HtF2PHtVMWMer+IN2QC+csttm8kuo76MdTjkkJx49k2
HLs1S1DcJBQJ6v/MVSrPzxUVd+abC0o/xLlQVyQvxovtvCqpyUOGXwCBNkCA
JQFGyIxOCvFAdGycnCxAyocUh7CcciibDHRTPTKYJqIgIVhd0pkEycTYcDy4
cxOnT5/FS3snOL97AzMzU1ITYmJGWe5IXT28FRVV/+DxVA2bd8KxK3eY9hVn
cBZIn4IrR7bwEdKAzp86dQSaFVWhqdMCD63eNZZ0RnY6j19ihnVO4DvkJwSz
zVZCaHnkxHrjtakRjuzZigcmxoj6bI97hqfg7fIabpZ3cfe6ISI+O+DupaOw
s3yGwqRgtlcnDAoaJIywIpTajXxxDnHJKZxZIPHbGeNSGGEmgdTF0R7nz52H
0fXbcPvshWdPzODwzok9nZYogHRZPLYsmQY15T9o+GtAd8Bo3Htux528ogor
BfD4+Aq92jVC1Zp1MX3BSiyYOgoalath+tL1iEvJlIdhJ6QwO2CXsLkV9Fpi
ycvKTUNIrHNRPI6YCMtDBqJseQqsDd9wrSlmD7JN2YCI94giFzY+Ll5O9SK4
wsJa13egXUYymMiDf+12D/uMxuPpq7Nk7KQUAfa7Zd7ZLMlICeX7V2R2ZZhu
QsrFkaS0/KTPZOhOCxXRffG8hG6ubslvZehWlZgivF8g3fURnl/chdf3LyHP
9yVb2uSJ2Ey9M54YtmHEBrBi5q80WUlDla345Ho+4ys+We+MuCovL1kYebni
PQVyd7BQyqouy4vkPbp2GmvXrUKd6pUwZPx0HDl7mas14fHZmC9EVLAP+rXV
QVk1DYyZo0eWSTxOGejx1Tjtpp1g7eQjTeA0oyHm/BTE31qJgqQQNQ7X0lwR
F7CXqNHZMfE9fyfAuhI/xhR3Ls0D9jePoXlDbUwZNxJ9enThpGBTB3RFp+49
0a1tM8xfpoeXhvrQ0tKC0c07TPcrK0wZeVEkv+uLEHF2mkAeKZCkcV3P4KKg
71UlM4M5TbnC6im3JAXboL4orow0GYxO78eM6VOgrV0PUxeuwO3HTxVGRTka
OQm4enIPDwdu0rIdnti70oCzRa8OLVClRl0sXX8ASWnZDaX5kzrPO/gtgXEC
DM3WIzU9Qc4BkJGdjMCodyzpSgyWEVLIPcMs8dHbHM7+z3hmbQNxbPhHONK4
oLk/PoG7Kuyhv9D6SiN/PDaCIt1x9t4Snm4SFOnG7fWixZRvW+mSpZJP8mbm
RPqTzSyYS/qkH4yI/CjFEVGWB5rFOlzBn5qVMH78TCDcQc6iItAWVEIhYzHg
If08PbAoZs3Xgl/LjjFaA4kYgYV08+PC9UIzBFM/sRnevJikrkpi8UFKajoX
3RekRkwAkpiEuIgIpN6YidTbC1CYFq/UXlIvhB9ZUiJZ7lOZpcMW75SkpFC2
eOjx0R4jhwzAqL/H4N5LHi9J5kEEdq6eh4GDhmDt7hNIzc5TaqjwWXnxwQjf
1xspdhd4SFJZccwUMKtHFkqWUBA7UoqZQ3RjQbw/H3D8FDOQ2G8ykpAWzo0m
0lc0WEL4ucJ40bgiwyo/TrwvWXhfIBpVGTQYz+rN4yx6q5bOx/zp43Hh/Bl8
MLtClpEa/uzQDyHerrC8vBV9/uqPpMhAFCYECoNRXTDE4nwgsziO8P1/IVsW
y5cmvtij4PhsIxlDOdnwcP2IdUuW4O4LR2b8i1Ish7jocBw32IwBg4dg9eZd
iJVlISczFXbmJhgzZDCmzJqP528/SXZVWmYyXry7iG0XhpKius7DaiUUZubI
EBD9lg+xcnIyBzKgYlmihBEmjeiJiYtmwj3MFr6RbGKyKwW/aFtGd69A5MBC
23yjpLA34Zx0nK6Gb7StmBOvLB6348d9pCQ0NQREkXeWFFOMbEphUvvR4FUR
H5Rl+j6yO8p5MF673WcrA/IHZZMAM3q/ZihhMQw+Pj4KYW4FyHpzEbITfyHn
0+OfHsbawjC2Z8O4MoYPHgvLa3vx6NwexHw0RQEN03yf53B5eALXD67D1UMb
8OYxm/wseaxpoNVlmJ7bBYe7p+F6/ySczemcnwVkzvdgdm4Hrh3cgLePLwrX
+76Aj/lZGB/Rg8npXQh3fMzaLycxQRDscnLzi22HSZKUz5352ci0PgzZuaHI
9bNhg02po2ScZLLxnys9P4ceW7zNYAVJSTfkiqvxTDKMI46TpWRls7daoonE
Po4ZZOyjpUtzo7356mu64202QbIVRxolzbmLnuj9Bhf3rcf4EQMxqF9vzJw2
Gffv3UZ2QhCyojxgangAs6eMw8J5s3Hl3GFsXLUY1hbmyKPB6ufwCGvmTsLw
Qf0we8Z0PDN/xAdxVpQnHl86gCl/D8XwoQOxafMmBHg64ab+clSqUhPrVi9C
c+2aWLV5J55c0ke5MqXRoHErONhZ4fHRdejeqy/C/D3YgBZn6TLCiI71RZrD
ZbZ2jJzECEaLyFND24niY8+ezd2qPLn4hI2LLJGcL1seC8PiQ4rEmifZEmyf
++KDFdh/bQJ8gt8p1qhl8xurjyGtpykOZG41kvcojUCvMCs4eZrB/PlpDOrS
En+N/xtu4XYIiLGDi68Z7D/eh6OXOc8D9Y+2o1Fp838ouw54LLv37xUJRSpZ
0d57iEp7aFFp0N57D+20d6FIRKKQlRHZQlI0JKuMSLaoZKt8/9c5z/NIve/b
+/v7fM7tuc+9z7nmOef6Xkh6F4SX6QE8hCDpfShDEmJcjKTsYMS89sKztAfE
wZHcUk0nbn+V8QCPqf5VZjDSi6IahUlWYRwZHp9/GaFswtLTRYRC1Sz76Kfk
ZNRXVfJG+T1MQEKkYEiJPEn04iGeLBKqrLyg0WT4b0RyERYyjwhy34hyWwPW
lXq/sHkOsflCvLG5/u9s3pmzeUmUPfprKEBWuhU6qrRHq1aymDJTDyUv78Ny
1yK0lW+Jdort+Ph9G8X2OHpsPwqi7TC6lwpayrRC1w4qUJRrCf05M1GZdB9b
9TSpvgXUVRSh2E4JthYXkexxDr3IImjdtg3at5aDlvZoZBOrM6tA5Cniywch
Kf2EomN2MdKDUHeTZFjMNR4asFrEx9QaLGRs6NChWL58OYfVZYr2e9Fb7qlV
xnHmlOT03oeUIvnSaTHYOEcHMtIyUFJTxYB+vaCoIAdlFTWYW9ggNcwJnRVl
ICMjjd69uqO1ojwpzPYwvWaJErpWX7sPZGVk0LNPXyjTdZ269sTD0DBEu5hD
UV6G3CZF9O/TC63k5KFvsARJUb4wGK+NQf37YdLkqQj2csKaOROxavV6bCU3
a5HhUrKGtaCkqo6rdg5MaQvYU/IX9sw/MxoN5UVimxsNznqkf4jF+dtGsPXd
jtIvuY2jHTnU8Vu3boWWlhYcHBw4m7K/mvry35irE2euyKcOWLZ4PBngauja
tRM6U29OWzIP0cQIJ44sQb/e6lChnuzaqytW71yNyAQfeHhegA41RfeeXaCt
Mwzjpo/DZScLBIVZYuqkwVDroIy+gwfg4MWjHMLL1u4ghgzoig7qqtAePxo2
nlaMwaSF2jS7+DnHRWCS5Ac3U4GZws+pJRlBqgpRK5Yh2eIqvr7LRFVhAZIu
X/wbU6XlxOHq3TW45rkR7/JeohHWWewnJj0DDPxn3GXRMM13Mp/ZgsgKj22M
wbo1apJqtkKV7zUxpCV/CW5g6xNJffxjJJkouW4jdy75n7iTKeEBHVpj0PCR
SAhxxPFlk9GypSzsTI9goHobaFJ9Upgz3oXYYtbwzmjfrT98ruxDqxZS2LFz
J546nYZG25aYpjcdSd6XoSDdAkaMWwKtMWtUPyxbsRRHV+hCVq4dPO9YwuPc
Jgzq2wM+d23QkBkifBcJ8nQD8TjQAzdsbXHz5k1x2NvbizMKo3d3dHTE7du3
WaFPd3JyIt3s7OQEJ7trsN8yHg4bR8HlpgVcXd3g5uZG57i7u9N1Hh4e8PT0
xL1796jOy8tLHD4+PuLw9fWlo/fv34efnx/8/f3pKNtK4MGDBwgICEBgYCCC
goLEERzMollCQkIQGhqKsLAwOjU8PJz028OHRNyRkY0lKioKjx49aobo6Gj6
qsePHyMmJgZPnjzh5enTp4iNjUVcXByePXsmjufPn9MDX7x4gZcvXyI+Pp45
Si2YZBZnK0XE2Uy3OBM6zXgmOAkuixgQkbCIswnAZmw8WZxRnjiT5+JsarwZ
D/WS4HENLPBLWCQZ64ozAm3GBymk2Rtg+vTpkJKSQo8ePWBpaYFP716i+KyO
SLiJiaTbj5J0JATYQblVCwwcOZ7s7lh8yU9BhPMVqLaUwRjdGbhvexGtZFpi
xbodyM18CZO1Bmit0AaXr1nguZcl5GVkoTtnKfIzE+FpcQhamsNw2swcJ9bM
4OeZW91E7pvH2LZQF+PGTULC65coz36Jt7GhKMlIQF1BKorexqHiwxtU5rxG
XvITeJkdxLTpM5GXmfrTnfhpfHwlPZJ6WAsf0hJQUFgoywbZ5ZiRK8cGa+RY
Q8ixJtFgjSPDo4PJMk9LgpPvZWw/PRbWdw8jPeONoDmpzZhDy6bT25PUVlRU
xOLFi6k7n5P4+4p3RQI/XIrLnS48iCUh/T5OmixDO1J8+kvJKls9C23btsbk
ubNw2XQX2iq0hvakiThz5QBWLp+Gjh3VsGLbWuzcPg+q9HvllqXQm6oJ1S6d
se3kAezerAfVTupYsXs15swciT6D++HC9ZOYrtMXPQb1we5D66A1rBu0Jk3B
47fBzB5pIRwWyMp7ivLCHBJvhVzEVRYUsAEE2krw4NbKfFbyWBFHZR4T+ZW5
uRwZqiL3g6Bw6VbxIacZEzF09VcSNF/J4v/Kw6q/UhORi5GdhfKsLI6UxsD/
vmSykIUvGRnUMF9YmFV6Gr6kUXn7Bl+Ipj/zkkLnfE5Joes/pSSRjUMliZVE
lCUm0rGyxNfkfpRR85e9foXSBCqvXnHcmI/kAn58ycoLKs/x8cVzlDxnJU4c
JXFxxIzFcU9RHEvlKSsxKH4Sg6IYVqIZQJA4ColnyZaMfkQlimMEFURFidOG
xQszBAoWwh+9YQ3CqN+ebN/K91+YHEL8CQ6JICaaac4nPrG/v5eD+zxLDWCG
mGCmVVwAetxUM4jSY8iJjBES0XWvPPHFYgKqwi4x40S48l8KZR+LOR4Ij12j
v5z4R5gwegypS9GzWyPM4xo0hw2D/mxDzDPQw66zVnji74yp0+eirLYBTwLu
YtzkuUh5k4Sls8djlM5YornlGK+rh8ScUpGaq62qQE5GKpxv2cPlXgBqvv0M
U2aDE7Ehrpzlkt5/FOkhNkZYUlJMFva3xnjFpnoo9U966Kcz2JecwaVrN9Px
x3hmtw8yLVrg9LmTiPe9hjhva7wgh9Dq8Er0UpUnPdQPd8/uQitpady0I8Wd
6I4h3ZWgO2MqYhyOoIVUC1w6cwoNOQ9R+coHH2PdsWn6QLRT7obceAaGGYjS
5/dQ/tpfZCDWvAnG1uXzIC0tTeYf2wrmtegXpMnjYUWGaluT/SajCFlZWUWW
81mFLNpW4pCTk6Pz5eXl0bp168aioKBAxNumTRtqkbZt26Jdu3ZcblARZ0KE
aFpJSQnKysq8sN/ssISEBJ/SbdWqJaZo9UPE1v6ofeH6097sTeItg1gpDk8D
PJDyLAofM17QbxfsX2+IliTRdSZOh9+Ni5BvJY/9Ry6h7msOvM13CSSy5VWE
256FbCs57D5ylIyUfHwryUAF+Z2FmbFYN1mbv8rjJ4/QwPxDMnkr8t+ivjid
j76SpOWDQmwwqIGP2mYIRmrpfzlpkKyEaDZjJ9QeAnH8oyQNZRG2WD1MHqr0
qWpqanJQVVWVJfNPpSX7+lbsmXKsVWRZI0ixxpJirSbLGlCKtyXbtqG2boXm
LSQgI9sC7doyN6A9P9qMtTk/R4H3GmtC1pRMu5lfvUCeW4zQOCXpXBCJ54lu
2LJiLHoOGgTfOB9S3XaYPKIPxs6aCce7F7HnyBaO0ZmQ7ovLl7aiYydl6M6f
htUrp6LfEG0Exd3DDasd6NK5E9bu244FMzUxWGccolOD8CzRE95kNNk7nsCA
HuqYt3EtUvIiERF7B75h9nj9nkEqCqVzMyTFuSOaXPWHC41oj1wrtl1kxFer
PVxoyMKtFxo2Y1HSYmw7H+FGvNBeuOE8vp3LcwqHLzCgk8PmG1A7hM83wEMO
A0X/2THyasPmzWH/2Tnz5tB1DCKK1YXOnU17gu3PujnUh1THDsySQajBLNoP
M6Cjc2ezKvo/h/0m6qZjbKNPp87Ro4tm65HoDGU4VOxm9GCGPxWiPwOh9DIM
m0oIj9QI5MjWgbiHncMJ21kIjXNgkc3CRSqCgQIh0Oxv5rUIgfTn2tZ6wRLa
q5NQE+sgkp8PHM15hOLS7ef4ZZ+y49Ga+PmIhWej/Dy3bS6k26rB198XOn07
YfDU9Xj1OADNmrVAeGIBsmJ9ISkpBYsbNmhD1+46cRlmJtvpuDSCnmULbtMc
9ZWlMJw+Fut37EYvomyZtj2RXVIpGt9g8Q8PHE5DvrUCnmWWCs33BpSX5GKu
7mgYrdmGr3U/xP+/YvSnOd+fmfOaI5Ec7oRTq6YzmQWXW5YItNgDzZ7qHCaS
4QP36d0T1pePIdpqPz/H/sZVVCS4YTCJ0SnTdZHkawr55pJYsmgZMh86YM10
HaxfswJHlk8m4acA/ztWCLq6F1NGa8LHyZrM+dDGYfra1EC8jLgPz3v3uAnO
THEyyoXmuaurK7XE3bt34eLiAmcXZzjZ34Dd5vGwXTUUDldO4A6Z98zkJ9Nf
HLdu3SL6IIeAeQa82NnZwdbWlm5148YNag4bGxtYW1vj+vXrtGdlZUXba9eu
kUlrCQsLCzrv6tWr9FpXrlyBmZlZYzE1NcXly5dx6dIlOufixYt03YULDGH4
PM6dO0d7Z8+epY86c+YMTp8+LVxJeQonT57kCzOPHz+OY8eOiePo0aN0somJ
CY4cOYLDhw/T7Q4dOkR1Bw8exIEDB7B//36qY9tm2LdvH/bu3QtjY2Oq27Nn
D9Xt3r0bu3btws6dO2lv+/bt4szPJgrYsmULNm/ejE2bNmHDhg3NsW7dOvqU
tWvXYs2aNbysXr0aq1atwsqVK7FixQq65/Lly6nJli1bhqVLl/KyZMkSZq3S
vRctWkQ2x8KFC3kci6GhIS8LFizA/PnzMXr0aDRv3hxif/1FsrcNdq9agIR9
w1D9nKsfwVCkBuo/puF1uDvWLZiJnp07cKJqQWpHVaMz74lIx0uQY6rn8GXU
lb//qXqsLBDrbk56Wxbzlm7C9y95RKhuOH5wN9zv3MbBxRPpse3g5OGN6k/p
cLc8SQb0IWQmxqPh0zupJvOCDaWZjYMZP7VMOsoi7XBcVwWzZ05nEPaStDFo
gblz50pj3rx5LdhXtmCf24J9twxrBBnWGgqsYaRYG8mwxmrBWk1MgQ/9LFmy
GFNm6KCPZjuMnNiftyWrZ+3L/uvr63OPgOkbZgEsWbwE0U8ekkcQ+6tHwHRO
kge2rZmEbn364G6YKx5GWmPkwK6YtGAe4tIC4HjnKGbNGo0uXdTI+pBGx+49
sff8XmwgJ5rpnBAyWuysdvGVNOsO7cRCA20M0BqB8AR/hITb4CJ5VletDmNw
L3Xor1qOV+9DcNf9Akytj9P9A9lopMgjeJMcgNRbNki+ao4Ucv5Srl0l0kmx
sqQXTr1uiVTra8JihTes2FizwRI2hXHDRsyAtjdYOALSbtoh644jcoiRs247
IM3+JsvDgyyXO0i/dROpbJ/qE6zM8YbV33VBptMdvHd3wwcPN2S73UU2++3p
jneud5Hj6YEP9zyQ7eGOLCofvL2Rf98HOd73kEXCJOueJ7K9PPHe2wu5fvdR
EBiAwqAA5D/wR46fL4fweU/efY4/K35U/PEhwB/5wcFUApFNdbl0TdZ9L2T6
eqOQDPzCsFDkhQRRCUFeaAjyw1gJ48Z/wUNWHqIggkokK5EojKLyKJL7Cux3
usMtchDWIoRMh6fkIKQ73sKLo0fwUuAgcCH/pbKEg/Udt53JJ2E+fy1iol+k
5ES5u5j7/s95DUWxiQyko+r+AXyxnILaBC/B0I8q3r8KhwSRYJ+RM1HNQmzJ
KR3fSxWDR0/huOmm5sR7r9PxJj6anMSBmDXXAAO6KqFtp6FIT0tGx9ZSOOcY
jIaaEnRSkMX+S3bYv30ltMikmTNzHEfwu+DgJ1J0Tlf3obm8MhLepmPKkK4Q
E5dCZFJeU0UXdPsspFpIY+PuQyRnzeB+PwjlVVW4fnQbBwmwcAr6RdF9ECk6
q/9UdMTk/dTl6S6yUFZSIAUmhVFjx5Oiuo0pPcmaVtfAhcM7EXXXHE88riA9
wgVRlsYc5uimzRWu6IZ2bo+J03T5qPJGg1Fc7Km2VyBZ1hLHDx1AovdFdCWf
hOx7tG4pgy5deyMhzB0/0oKF7yKALGTgl4K8XWwriW+1VaiLNEeF9TTUx95k
E5Us8qK+vi0b21dkg/wKbMSwPevy5jxzggw3b5gxM2DAAD4iM2PmTERERJA7
noq8U6N+HW7uSIIuEwWJ4dTwPSHdQgpdycRdYmQI6yumSI57hMqyTITeOEMO
ijx2HziPWjL/vUx3cLPjooUF8pMeYlSvDmhFvTBvzhwM692RbHAVWF6/hSC7
05BtLoHO3fpj8Xw9yJMT1K33MGSmJgJl7/i6uaZjyGyU5f0pHVSV5IjNZJ/T
hRtqkjz+OYfen6FSHrfVYzOORNnsmDQbqeIDyexbNTU12bCeYM1lzWe8Ew4k
i+QmR21+F4BrV3ZAUaEVuvbuRp5uT7SgjpkwTx83nU6gi3prtFNRxtQ5ujh4
eg+8Qh0R/fIuVi4aTXJzKAJj78HGaifUNDpi++mjOHFsOclqOQzRGoy+vTXQ
f2h/WDpdxnLDEVBoT3J+nCbUlRUwUlcXT94Gs7lYka3OBpTr6ivZjAz5b7Ql
fVRfJ9aBx48+j42Gu6cXktNzOaJTOXnuXg42mDplIsaMnwADYrp5hvNg6+EH
a/OzmKE3G6vXrseurTth73IPDnZWOGtmi9KCHJhePIVbzndhS0KYlBiWLV+J
jeu34I6bHyqq68UZSBBTfPV1yHybiKtm57Bh0xbc9QnE1+r65vxwC7xLeoVj
+3ZgzGgdTJ+pT5Sli6Wr18LNNxQFRR/lOGKhPGo+fmSyH5FLF/P/fCg8L68p
6BkH5H0QY82Bn+8GnUBx2Xs+DN66iQj7LY1cI6QICbvKe9tFyE0CXAp15Ga/
pW41w4VLZnjg542+KuTaKXSh5uaJUbFn+UyIN5PCmEmTMbR3D7INusAr/ClO
7N6InQePYe/WlfhLvBUexafDQKsnBoyZhXdZGRjRoy0mrTyMJ0EemG+4BBaW
5uik1BqzV50Uvpkaaj7nYVAnBUww2s4j6HYumMBV+NK122BlfYME2zs8jgiG
f1AUeSO1CL5zFhLNmmHwiLHQ0RoIhTZtsf/qHRS/S0SndvLop6WPssqf07iN
4szaSuxP4x9sDWNlvDeCbU8i8q4pPMz3w/7iIWTFeKAizgVjOiig77DhSCCD
PtLmEMm9dpg7bwGKn7rivs0JvCMXtTbJD5G3ziHazUqQGuG5O7wsDuL68R0I
dDRF+esH+PYmECl+lrA5sQM3z+1HUrDTT/RMgSj7LsDx/Tn5XV+F6sirvNeq
I8zZvth6oYDnGL9ZWdzyZIY2m29lq6HqC940nSATWIzqSH98D+rtW2Og5mS8
T0vC18/ZeOVni5VLjXCLrIL4B46YTkxyw+YW6j9nIcrpEmZMmwRX97uo/5SF
p743MWu8Njqpk0YbPAQHTY6gLOcNvr6PhxV95cC+3dGpozpfIOPhxh6dTXT5
99kuNhn97Uu+mACwSZ5HsWUXJMHSfT1O2OnjUYI7n2xmC2OZz8HsfJYhiq0P
YH9/n0buxNeDvEjxwvnTmzBZVwcGi2dj8+4VOHpxP/kZO6CqogLjUyZIzg2F
w+1jmLtwBi7YncdVy73YcmAropP8cT/gCtZvXQYHP3vEJXni4OGVGDtBC/oL
9GBxxxxJOWEIjbiBjWtnY+zEEViyfjHcQm6zKWnpXwRTlfDD2LYDPpfk48qx
XVDR6Abj4xYkk2oRHcSCdNUxZOR4rF65CLISEujedwBOmlnBYOpYaI2fgzMn
j2Bwn77YeZgMh2N7MGriTKS+y8IKw7mYPWc+2agzMW7qLBjv2YMRQzWxbd9p
fPxaKy40DjISn5LJaoReZL5qqKlAb8Fq+qosSSHtVJTm4diuTWTldoeB0XyM
GzMcEhLStN8L/foNxqJVO1iyaMH0GkkoJkipDxg6/jdSEmwRHhvDZnPfCeSL
5ae8wIMnJJdsZvAlyfnkGjQ0/BDFcLHZdOF6/t8sK6aFGKaOgojehWg2le6b
8eX6VGZdCY9pkIf+HuOG9eaLvPlCb9nWaNmiGT1ACu4Pk/n9PCwP468WbRCf
XY6vn/LRX6MdZiwzhs1lE3TqoIGe3bqgjVI30mYluLRvKVq3bY8B/ftyZMbF
+y2QnRqH4f16oHevXlAg1bxpn4VIWkX73OR44VecQ/ijrp/cyaWVpGRzPtil
1rEjOii2hpJqP6KVL3jofA5yCm3x+G0higrzMGloNwybvQXVVV+xasZIyMq1
wf3HyU2k1Yc/SiuBmNAQoMGlBXPg028MeDI9WAj39gA3DyyCQitZUqytIC9L
zkvHrvC6fZUNDfBzv70RrcQLbsw5JICOC0EdO071otV630TAlvxZQU0xor+T
2hGQmaDXmD1czQZ9LKdyJGeydsQ28mPSXEqJgrFEnypaX1MR69xklkuDG1V5
r4Kh3VMVCu3UyJc/iGvnDmFUn45QVGwPcxs7Oj8LFTnJqCl4yxfC1dG9KnKS
UFv0tnEFa0XOa+Qmx6A4Ix61wjFStj6gtjgdpSzKMuUpyuke9YIohl+lVDoq
omxJSo0hKVUotkP4GQwJNLvgNUmpTTAhuzL0mQNqyM6sF4a2CQL48beFLtLC
bEGNuJfvQzmaGnNF3+SFwdPrAvp2UYZSB1WMGjMEqspt0HPAIDiFOiOj+FEz
0eUMmE0EeEW3SSGvkqFV81XYeRHCLC/hgtvTf56FLe8Pgqk7vtVUwP+uLdqS
wzxnxXZ8JuPJ+5Yp+vTqD8cHj5GU8BRL5szAUDKIp8xZhIvHD0JLczj09Gej
W+duWLBiB+7ctMQQTR08fPYGR3eth8F8I+wjgaQ3dTKmTJ2Ont3ZeVuQnF3U
ONDm63Qd08mo27nvIBbPm4kO3Qbi+h1vNvsunOeQRSF13PrF+pi3YhNeJKXC
xd4Kk0YOx8CBQ6CjMxK9evXGpgNnkPfxq3AJQEtOWA0CCBj+x9bmsGUEEcab
4OS4A8fsZsI5yITDZpNs4nbRfyE1tmkkc8FiUm5AMWy6WAeWPkheKJkePbiN
ZuIM16IjbN184GxnCY028lw8HDIXRBkmx/iSc/gXFq/fiRPH96NNq+bQnryQ
r7VKSXiJyIhIpKRncUOorKQQqWkZSE1+jehoouPPlTws4mPeBzwmh/dp7At8
rqgWSaaT24zI+ZNDTJIgUcZjX1v+aOWuA3DbzRPH9q5HC0kJyLZkEodNGp8n
X0sKa7cfxP7d29C+pTQWbD7NX+WqyRY0l5LGrjP2v0imyCWL/lUytRbiVNaQ
Fn3hYYZbZ3fh7tWjSAl1YlJE7R8kh2g9ZENFMaqCTlKj6pJ9YwrUlAsNAwl8
K/2A/LPjUR5uwVbUCuwYEkOFqQggS2tQDw2uBqSpKCqrYdtuY3zMeYsfpe+Y
EBCEGLUQrlbPEBaBfGj4KJw/+cii7wS8//HnoR+CQ6R4frVePgdeQN5FXQYz
L7ZTSBksm0huUSoH9z9kNQleEZcZ3osoK9HfFq9KcPQ6WWLaSO5Sud47R27F
DEyaNhqrt62AS8BNHh4kgKePECVpakS8E9QJlqr+XsfPk/kHlhd0mja+lH2E
y63rMJw3j2Oyb960Hl3Ix9Icq4e3HwoR6mmHvn37w84rkg/5F+dlweLEbvQd
NAz2zu44QMSy13gf9CePxpjJ+vD0dIPW4L4wPmeFU4d2Y+o0fXJgbThoyB4S
A3Omj8cUPQOExLzitPSt+jMuki0zZuxUuHmHwPL8Mai0a4ue/YZgrtFSnLlk
CsurV3Hs+AVEx75Gae4bbF1jhDmL1yIhPQ/fSIe8ig7EwtnTMY/ON5o/h+ym
obBx8kX9DyF0lBRqCguRYmoKl1W6OHdeF27hZ1HEPaUfjYiSTGYz4+PveUdZ
kkC2EKFtU94vL0KV3yF8sZiEqtDzaKj6LJg1VkaIt4DZeo1bwtZF8tiEu+bH
ed1ko138ltVlOTCYMQHDhw/HcPK1J02djQAhyESDEEDm51oiUSrxHyxKVqRT
+Mq3RqAYQJClrAErDcbhL2k1JH4QTEznpcagtbgYOg6ejNKab/hMXb5o+ihI
ScvitO19JER6YoS2Nr2KFrRGaGPVpt1kVubzKWSf60c4yofh6iO/8v5S4v3r
vw4JFb9hECbEIoLlQz+NhRCW6a1DI+RsIEOea/wG3p4s8r0kDZVeuzjQSs1j
GzTUVe4Qcv2PilIU3VyNYvs1zIVoLmRjHi1CPFiQGIUoX2eE+dxF0pMw1BSl
sYHo7o0RKnRafhKKbZejxGHDbuEzWYMWf3rP83/svzYRtj67kVOY0rgytb4c
7wqf8hgneWHeUg6fyrRubrgglyDLH1goYDQ1IY+9Zzz2rVqotNh2BOqqK/DA
wx5qinJoTqJJgSxMBVKx4n/9hZ79NeFPJl/i8yiM0+yHZZtNwJya2opPcLW9
iO6kei9etccqg+no2KkbunTuDF2DRYiMjobe2KFop9wBysqKGEd85uTsDONN
67iBr96hAybpG5IaThKovrJcmGxbDa3huvAOeIqYEG9MHjkI4uLifM65fXsl
tJaTQwvZNuT+nEV+yUdcPbMfI0eOhdM9gXmbl/YSaxbNwpI124gnTaE9qAfm
LV6P12m5QhNCimXkQFrCQ4Qc2AjvTfMRFWiDsopCzmgisMH/TtQqQpNqqPmC
GtIBXywmo8JzGwOCFSp3WWQ8C0RLCTG06zIMhRUCF780KwFKUuJQHziaJVHm
hFXFPQy23q8Zzzny7bsAE07wxnKcZRbrj4SEQie8K6kWSKUveRjcSQGt2mng
VVYRRwNxvLSPh4cv3W7CVv0147eU5VH2P1jAPnHL/RtHiVskMXPx+p/cktvI
Lb+kCa1PD+easil2bX32Y/Kran7yBSn4+rQwfHVcgvIbc1D3youl+Nkpap36
GlQ8dcEHkyGoSQlrsi69uUB5kdr7zovw90chU0g2RtlWvbhHlw9FxSt/sT1C
xcBil798LUbIUztu1zIsmdgkX54DhP3Vf69GbmkSUnK5Ycm4I1ySkb8q+8Xh
Vfk8Ogo+pTJlKBASI/G5tBBmRFLNW7TERP2leE5WnLezPQZ104Bqp+4wc/Dl
YArXTh9AZ/XO2Lr3JFycHTGb3N9+g7URlZCFkqI8hIcEITA4FBlZOaghUsp8
k4zncc8RHhqKV3TPyqpqOi8fMdGRCAgIQvLbTFK69UI2+ACTratJ5I6Dp38E
PhVkwXjjMvLW5LB8ywFiq8c4uG0dX+o7Wncuwp6+RnJcBIz0JmOEzhRYXL+F
sycOoU/PnthofAIvnsVgjZEeWayDYHXbG98a0ErICQyWMDjOHpct58Jh7SS8
OGaCT+lvmtC3IL6DBfMXFxf/xgkMuYXVtheRAsNBT/DkGPEMu6D2NScFgYiR
JjX6CVOGdMNff0ngtIU7v0Vh6lO0J2f4LxklxGcVC5ejtsIWI116P2UkvP8i
VC/fMG/CEI4L6xzwiq8oeuzvjBbNJKE5fRlqGkTGGT2nrhbu5oe4TjBabfIb
lS/8hcq52qosJeH7mkEA5jAYje9kFzWQlwGIYu9IEleUoCbSgued+XpnDQeT
x4/63UIq/04+e6HVAhRaGKA+L4kPIonmHEVkzPZ6CEn7R2kWat89QYHZDBTa
rWChvGJ7+b1kODQ7Q90wdVrGTTMGcpEnTAZX+60CuWUJSC+IHkCbR3T7jMIY
5H9OYQGvwq/qQBRaBPOz+yEtr4jFW4+yDIL4UpwPy1P7SbArYdPes7zuY2Eu
bC6fguaQgeRzd8SgYaNgZu2K2npB/EljCJVQyTPlzlf7C8MMhE0rwK7p0KSK
DOIvRThpvAF9BgyFvasvXfoN7vaW6NdZFfpGq/EyNQtZKS+wynAWFNW64eL1
O6iqrcfr2ChsWbOEiLc7NDp3wWyjNYh4koCarx9x4cgOtGmtwIm68FOlKPKa
Rbcz/OMbzJa1mQLrm6sQuHcNXp1gK0UyOUn9IchQqVGQ0cfmvhKM4VhM4cGG
JMtFT3l03wHy0mKQaiEHPfIXRw3uwxOuMGBA6/tPlIQE5XBuB1VJIuRZupgo
Mdrp7UZ8OsvEwolbIbmpsVBpLQWVbkPw4XONiG4ZENqlPasEuV5NXZrQbW4j
3Yom/Zpi4fbnW5lGVHX+xyJ3MyJQ4boe5VZTGcSyINlaw/c9Qt5np9S+e8ax
mQos5qI27RHzV7iE7suSLDGAODI/2WUsXK8q0Z+j3ORdnELOTLrYfuFrs0HP
ApLeDAueZYM8fWsuX4jDpikbWN6FH3ViAxjUOwuC/l7D6wRMDr5+pr76K/xd
rNG2lSzGTDVEzscq4qwaRPi6oIOCPKYsWINSNjzOYcxq8IlMwywygfMLixjg
lmCYTYU+pw6OFufQp0dPHCLDvqL2Oyn5GCyaPQUavYbAzvU+ub41uHXtPLqq
KsFo1Vakvi/i47jVFV9RkJeL7OwclH0qF2IFfYe7gxX6EsHqLVyLF2/zhDAW
MpwPCoilvSPMcPzGTJy8OZvEqB3y0141nfdoL+wsxkYsgP7z58+/SVC2OJvl
ahOtN2JdyMRR7ZMbKLeZxRUqy5X340uBmAjnneFi+LvZYnC/7mgpK4P2HfvA
aMEiqKqq4PiVOyJCzHoZBmmyqA9ZuDcS4gOHK9Do1BkbDlwVaBoSW/o6g9Gt
jyaeZxSJCLGq/CP0tHpAVl4VEa+y/06IVlZi44S35FZ1YQqqAk9yqCYWt1pH
DjW4Im7YKzqNra96F4tCMz18ODIQH5224+uT26hODER1SnAbVCcHkVauSeHZ
bnmpSQ4SVLegM4JQneCH8ig7lNxag5xDA1BkvRh1eW/YCxwQPYSEeVV1Oflc
D3HNfQP2WYzj6RkZDDU5t2OEvcdOe5sQh5mjBqK9akccPm2N7Kws3LhogpaS
EhikPQGv3hWKrGyBvcfbQDiwIschdaaO0eRE9PZ9MeqqPsPs5F4ot22D9btM
2AAPEp+GY+7U0Ry93s03nEVkiPqB3/InryLc2xljBnbHxBkL8ej5W8EsSktO
ZgzTjqWFP+swn3OXA0ml9JznJPSqf88tJCK3Pyd1ZeBzqiJyIy36Pe+1wEe8
pks23GLUxN0mcssXQlBK8Tj/suICvE5IQOb7PIbdxMM9P3+taNTWDcTWRhOI
joZMRcU3wZfVVVfReQUoJX4S0A9Lp1GMgoJCpl9+Bu4R/6U9C4ViyxaYNGcj
qr81pi5tJLgUq2tjmtJb0RtUh19Gue0c4pBZqI68QhIqh0k0ASmwCC3SUuT9
fiaKKTCfTfbjYDLtcw4PZOtX9vXHeT11mM3SwHuiJKJH6lh2rDltByHn2DAU
WS1COQujpI6lRx4WcgYbTmU206N4V1xyXsqz2DKg8zCSd6ynfpAHoSM8t6aq
HP6utuiu3pajw6p0UIecrGB1aeee/XEn8KmQ7+XwtTQPR3atw/ARk+Dh/4h/
f6SfO8aTtzV0zAzcD49D1ZdinNq/hTyg1ti87xSKv1QLBrIl8CTIFVO0e2Hi
zMWIfpEuKbxrHUlRFnbvG2WOM/bzcJBcSIaN+CI1CBVVZXwQiIuBX8MBm9IR
WzzOQhh+pSNhyKGYmvBTueYh2criXCvv7SBamkK0tJDhKJJwSGXHGzHgBeGJ
AnZSFda9eujNLTlrz4jGKEIGgmK8aiZk5dojICa16XqPyp9kIWps8sS5TVYV
dIrIYjYPlaoOOknUncDNUhZ9e1h0C9pn9t33j+9Rl5PQBnXZL1m6mvcvkfMs
BEMH9MPYkZr4mh5LR+IV+GFJOhyPutwkfCPrnCVLIN4ROyakYRY3WVaej6iX
LhyPjJHFcVtydoOOIv5tqFAVNowU0nB1xRdEBHtjieEcjBg5GkbLNsDksAmW
rVoL35DHIqJgn/oo+B50x+lg467jyC+tQFlhDqwun8WS5evgExhBtnwD4iKD
sX3dSpw4a4rMnCIRUTzyu4sJw3ph1pL1iM8sEDSgLH9XNqbwhIzzm757cMRm
GgmWSTwv4DOG9UHk/YPnsxAlS/9bVLiIQP6cg5RlPlcXiVx2w9pK7lBW+ezn
YA7lNvqo9N1PXoK3kHu/dxY+jwWs3bK6iCt2rkxONkIC0s5Xcr5OHNkDCzsX
5iWL/Z0uFjG6GCGSLqSGvhekoDbWARXMsLOaTq7JPD7d8z03noOgE3UeE34R
TyfATasfTNY3sDxKDC/gdWIS/x5FYV3TtAMnhNL6OzUsi5N/+TYYjv4HcMxm
OvZdHYPT9Dg2ucjyb+XQq1RUf2FyQksoX3mAclUlX8hTJUTD45hR374LEVNb
ob7qK2wuncSoMdRPzvfJjGKmEAfc44N37I/dp0YY2f+jEdBaHm43rdCfbKKt
B84gqzCfJUTmWAV2vrs5je61YK84l6PTMzimiqpPvP8ZPocofuMP/S+EO/kX
mL2Owrbh/U8aizV5TeRVEg5L+doAlgO40tuYT0zUZz9lioexp4bwAQyptk7g
Ff8cwYcgJv4nbIOw8+kdI5exzrfSFF7AAJKY5VqfFo7qKAtUuG3iVMfslAq3
jailZmArP4VEcF14N0bSDCWTzd7TJ9ryagXeKDV1FdwXi4p3owbcxVcnGVuM
xkGrCTjnYAhbn13wiTRnecSQlB6JdyR9WWwPG8Zl4bBD2HJ1em0GGsoWrrM9
Nb5tzuvS3zyC8Q4jLFq9DOHPn9A1+VL8sAxt8/CRzPOi0mz+CpkfXuJFih8u
W6yB4drB2HFeH6fs54pjv+U4Iquzt+bBKeAo4pL9eG4jluVMIO8bxJr/uVtZ
UCqLFvx70ksGOECGrBBDVUHAKkyaksz4lhHJ8Q4qnNeQlzxTyGmGxHWbuFSu
ibHlrF6fHsH8bI7p8r3oLXkv30vS6WXKE2MQucQIyaZn2GCQoFqB63oW+1qf
TdL4TShqyZarfmSJSv8j+Oq8ltsAbDiW/a/w3M4f843sIxaEzswbBllkI/ze
AvpetmZswoQJjG5vCjlEMEbNwGwrUUId9Zq0mP/j69yfPOdoiMNWk4lLRvOO
3mc5BgcsJ+DwdV0ctZ4uNoetaSLRxNZm7r8yHlvPaGGv+UQcs51JncCOtcZR
mxl8jOqwlS5dO57uJcgETh1F183AZTIkHEhghMbd4oA9LONzHeuuHwxRqUH6
z7313wOV3ZoyIeut6s/4UZCMOuqN6vCLXGPz0TthUzLEii/WMwbQRo8+jWVN
KzLVx8MFs5C4TZ9O0xMbyI+15JzET7eawUd8vjqvJJm+DzVR11CfGswjexhe
GlfBDT/shJ/CFlWwNfXXr19n3OYofEFGnwxzlI1Nf60qRX5xOsvliFgi8/Bn
Tgh4bEUulyk8Hl6AR/i5OczlpG/1JMfTQ1BIubJtK6o7j3sPL8InygwBT6y5
Zn5JZk8mST9mqDHkFsYSTGj/aBAgd7T8c0OLvLgvX7781tAsuJ0ZST2FKpaz
BYMIoG9hkIyMPZic+U4P/0bEVZ90H3Xx7qh7cZfIv+65Ez20LPA6IhfNReKJ
HVTv3I9Xt6StM+268mG1+uQH+JYZxW0aNlTaQCYcz/LLGvcHd5Ad2BuIsyE7
F+HHNKBBOGxDevpHvTjH/mvGm5mNm1ARm8224qRUamX4Phsgr+Ww9Kx1eGn4
zm/CWknhn1uJGy3/NS/dTyTDG4Rq9gfHZ/3Bw//IQ+QMS3ZVH74VIqGRD8GV
+jXLAby6ueBU9sH8o78LBz4anIRvxlZgsSX2LPJBtHyj6z+/tahvmRZjvchw
P37tW7ZSjTlSy35RNflCO8PirbCaEQYLh2AhFf/jM/87N5fomQzCg4XZsvyy
qVbXxNnKy9QmOpiJALYamF/c7b+/lE0gkgv321MZPBAboVjKa6X4wk4Wq8qy
qEetWoGEc6eRcPEcMpydxFKFD2EoBSyw5s6dO41INP/y2UpNXvifU94wo4FR
yVi2o86JTZrbWXX0Zk93bkfwLD0eAha+cAH9noksTz6ILKbBzg0UPpb5pn37
9sXIkSP5x/4PPfHnxCQs1naUgK/oMZ2FqROKXzxHsMEs/h5B+jMQu38vmWlV
HHW5c2PqBF/hg1nbsFZn1ETV/o2302WnSghu/Md3/HdkTJEzNvK3BhaAH5Nt
1pHbSs05Xb62tIDf1CkINpyPwhcvGByfBj8swQ0tEaARFXFu1ks0QsoIYWW8
fvsiBhfQqKQUUVPBUNWtsX7dGuzccwART5NQTdatt4s9Duzfj2tWN3Dt2nXk
FH3C+6QXOGS8HVu27cT9sMfc6s9+m4DD+3Zh05YdjaiQgik5QULOr2VFsLt2
HpfMLMisKaP73sDG9euw58AJku/v+RhqVKA7Tp06gYePHsPy0lns3r0Xt+zs
YXnVCslk19ywtkLMq4wtIgnZJB0KfdXUf4Dn5zHYdJ7Gf3P0PycaEIFRjxDy
VhN0eEFmibrvqKytZ7Dp5DN9/VRK53z9XIqvXz6hJO0NQlYtwwtzMq7KP7N6
4Tmt+HGOp15D11bXCpwIohT2JiIM/d9x0DybMEqfPn2gra3N6Edg66vymZXU
51EYP3IElmw8iAp6rTdxoVBn8ANzDLHKUB/qGr3h4OKEIZ3koNFrMLnLQ9FW
URlWLn7Yt0ofMvJK0Js+DSoq6jCz9cThVQsg07ItZs6cwZMomd30buxUhgic
+BgdFFtCZ/ZKBPi5oq18CwwdPQHjRw9Hp75aCI95iU0LJ6Gtei+cvnAGrWRb
YqbhasyapA1llU7wD43ExEHdsGL3OQEWzc+0Hezj63iOCyJuBlNOjVRdVTOO
WonlTmEQ5DXVddRW1AdV1b+03U/PRpSoo8Ofu1/kDrH8D792P7OmGRpH0+5n
S55rv/1gyPj4GHsPuTdW4/3pceQyvT8+kh7y/uQopO3og6xDQ+i3jgavlsP7
E6OQc3Ea8twOoTiZPIRPX1D26XNj9oR/gRf0aCKwWZwdW6FMnyXqdKZB8zPi
0VtNHqrqfZHyoYworARed27BePcOjBwyAG3atcOla1aYqNUXW07ZoeD9G4zo
rY41u0ywbuEUjJ+3iWepiAwPRmhoBDbMnQqdKUs5Sz55GIRHcQmKwk4vyn2H
adr9sdnkKiL9HKCk3hmPUopQmJ+JsYO7Y+7afTA/vhv9tXTJ7X4N3eH9MWX2
UuzcupEn0rvhEYj9GxZg+IxlqP2BTU06XZSOg7VBZs5rPHhki5vee2Hhtmkc
LFw3kkFr5b4Vt/2PIfKZB95/SMenT2xYnqk+qUZk9qbMI2IctT8rtu8/J8X+
RbGJup9zPlj4fBo+kGWdvaMDCi5NRpnTRrFO+OS+m677fG8vPnka8z11vm1N
2z345LYTH28uQ+6xocje3QU5LoeQn5uDwqJiDjsttFAbcZmbQJH68Merc8p7
n5mGly/jkfomFUumaqNdexV4hMYzsYITqw05gMEcw6U4dfYinsQ+x/o54zFh
zip8+liE9Ya60Jm2BOcPbYZ610FIzvuE/HcpcLzpiNP710O1Sz8kZBWhOCcN
zm7uKCmvaUQo57B1pSUoKinB5/JKAZso854rJ9nGUiGUMpjhso84uH4BRkxf
jtcvotFJuR2OWbrR44uxwXA6hoyaD3+P2+jYpTdi3xYhNuQeVq5cgVUrFqFH
JzXsOGYOJ4vj6NJnGN6VVDUlENZNpZ8LyZG4wtd9n3YwwA2fzXAM3DsOtwP3
kUN468EeWHisxnG7mbhwewnCnrjgA7VxcTGf724EQhYRSlMiUf1nIvlv35p1
HssyLCASQXbq2uJ3yDEZgrxTI1AVc5N857CJbAyN5AAbamWo7J99DyPbuAve
31gnhNzP534ue08RPrdIFtD7CQymrpxMWOguC8IQ2assHaWd2VG0kWf4+c0g
304FPTuxNHdtcMjciSN8uNtegIpSexgZLUafzl2xZa8pLE7uRIduw5BVWArr
41uh0nUgwqOiMGpoL3To2gudOyhBtbsWoqMfYcrgXlDv3A3dOqhAtdNApBeW
C2lDA1Vfv8DmzB4S/63RT3sinqbmcJ1fmJMOXa1+aK+shqUbDiPvfRrG033k
26hjy75TMNm3Ca1at8OIsWOh2KYV5qzYiTOHtvEp10kzjXDx1Cl6XidM1p0O
NeU2WGF8Bk9DvdGBVEfA07ebRA1OxFH6OQ9Ogcdw0n4W/GOvIDknZCIyCqNJ
1aYXROFFhjduB+/n+M4+4VbIys7kcxwM15kthmChLE3A/wWIXCp/pggmqJiA
aOIGCAa1JcnM/8bzIOWdJA1NPmN9WhhZooIlavVNMqVL8W0rvsSejbBWhJny
/PQ5fubkQ3/k9MDIi73eb2kYxEQEwV6fEQSLBecEQRohO500gkYbNKeG1Jk6
GxvWrUa7ljIcq3nuiv0MFY1L/Id+pOIPHISZhQ0yPnxEzptEuDi54mN5JQma
FNxx9kDpl1oUfkiDpek5nDl3CY+eJ/Kpn+KcDFiaXyZBcwERgmRtjQTBOv9T
4QesnqfLF3OMmjwPucXliPG7w6c2Fdop4eb9x2QVleLC0T2Qk1PAnhPWfAVV
gOtt7DM2hpklGZvURWEBHuin3h7a42bj3fsiPA7zx/GjJrhyzQbpOXnISX2G
/t01cNrWR0QQldWfERx7E2cd5yEq6TbRwSO2ZEi7CV4yQ1tla9bZsvi3BZHC
yEM5pFF9Sm44PCNPw9RlJcKfuv3CmUyC/AOG8n+QCpPlwnQa/wIhPkJ0g6QQ
0ipqqHxsy6hGognRMDTj72nBDAqGtpKC/bfBnJgYZDGLUm0ugmNICeDT/kJC
49czaOOf58ii7m0ISm9vIPNEGyUfsnh6CFE2m6bw6Uw4CpwHNuf3DW9fR0Op
bSsodxmEl1llqKuuhK+9BVpJSaGvjj5KKr4Jcu204rRYkJ0K/TF9IC3LGHwL
jElJNZNojsGjZpOC4RM8KCt4hz1bNiAsNkm4GKgZKkmo3DQ7gXNXbzbWfSzK
xYJJWli29agw3kOQgIMFSlxxXQ2v6PMkmB6JSTbFjRekmRfrybcSfO0Yh/Mt
ikJmyaPmIoRfDssbhaT3wXjx5j7ikr0RnxFApzxmoJ6C02Q5fbzK8oO9/244
+h1BZnYy9eqnXzTL/yJE1H6hAjbMEh8fL6SCZii5sxX558cTBYSKNSWBz/E+
SA91oPdID3NkS4jCHNkvvqfAtuKsSuIfjorzbXOqc0Bu9F2eDtDXfD+eBzgy
opAQYsyzZbUvHU9g4RQ9VL4VIGeXRN+Glcl2pEd54Uc6ozwh/bwJRtXTW3h/
oA/KXvpzN0jkxvxmxAqFldwvViwfdiAC+ZD+Cv3V25At2YO4la/dRXF+NiYO
7gFlta6IS8sTpf5icvVt/CMM6NqBz8Y2J2XXqnUbmJjfEc7wN+Oj/aVF+cgv
Km6kETZAHPPaE6Z3l+Jlhi/neAnRUvfch6QtQllnE43EpwfQc15lBCKJ6lKy
g/Eg+Dpu3DUlqRDBMJwFS+CJFRgNpRCxOLmcwAitXujSRR0Dhw3Gpl1rYHXn
PELJSE0rjBIRDhM4D55ewQ3vHeTvhpHOrmpsrf+nKcKkyT/jNrPJD4bbLKKj
/Iu6+Oi4GvUZDxvpiIGlRzpfxvRx2rRnMEVHrD1mTx6FGeOGY4rOUFbPajFt
jCZ0R2tCf9IozJ40kny2UdAbp4Upo4dCb8JIqhtFx4dh5nhtzKHrp44ZRtdq
0W+6dqwmZk4YIU4XjRRnZ1IDsON6E9l9hGXCCH79VHouu/fsiYJnzByrRV81
RWcY9cMUOn5ky1LE2h9C3+49kBjtDeREkigLF4K/ywLZEfjxIRJxNw5iQOe+
eOhmifTIu6h47oaZ/Tth2mwD1GaEszAzYRvIcH1bm+CF3JNaKAu14jb9PyCP
ewipljV27969OQaqaGTqc2kRNi2YCFlSXbtPWPG60uJCLB4/nBwuUm/ej7oI
1RFbvPskzBudFOXJwWgGja6aSH7/yUTYy+WVH/Hg8TVYe28mIguTaMQEj+Ao
w7fcLmPiVJ1mLGKDfICJuqMwdqI2Ro0dhtETtAT79H8UNflYcqvZ/oQpVCaN
wKhxwzBmgjbfH0PvJTp/DP3Xof0J9HvcRC2MHq/Ffzdey5+hxa+lOmrqCVNG
ErGMpmt0xmli3OSRvG6UmCL0507GFRsTRETbYd6sMdh3+QQ+fIlDdtkTsrw4
yyCzOBofPj/Fk2dOWDxrNOYsWwDDuRPQtV9/rFxniOnTdLB022o8TQ/mkOmS
QvxzJmwfJbIZz514TN3ViNrNuoe3uBA79T8Y5h8stVHCK5j2yTszDmUuW5gF
JilkEgY7HmZrglO7VtIVx7cvpwssyK99HeKE7xlhSPI8h1O71yItxgu1yffh
cGIj1i6Yhp1rjPDQ3Qa1bwIRZH0I5keNUZbgz1FTL+zbhoJnvkj2NsP5feuR
/tAdYTeOYNuyWThpvBHOZ3fB7OhuFD7zht/VPdhoNA2rDWfCzvw4KpICkR9h
j/M7FmH5nMnYs2EJYv0dOIpqddIDVCc/QCW10MrxA7BkxUqUxbrgwp5VPId3
3dtQboTePb+D3mEj3M9sg7JsSwzq2x3dOneEs70lgs02coinhz53SOaHCBml
uYBREn2Qd3YMPgWaCiB1hUOknkLuYEzDZlzZoKIoqISt5I0JdCWjUxLyCqow
NjmHc8f3o620JOeYraetlIXcwVIkPbjrAEu723gceh8W1x1R971BlBuM+xHv
U6DVS5Wv2FRU6QaPgCci5mELNBi0ip3fDqbZBdJ2DF6lP4DL3fPYsMEQq8gd
XUll6961sHYxw+PX9+AVYIHdh0hQkyCMjneHheVeGMybDH1yUU3MjiDypQfc
vS9i75ENcPK/AS+fK9i7by3sPC3gF2yNAwfXwszhPFzvXcTSFXowWmGAA6e2
Y9fBdbCncxydT8FokS6mzBiLDcbryGd1QthjBxw1WYNpeuMwi/r1vPUpPH3t
DbMLm8kDGgmfKBfSjQdwyuwAIl/74+2HUHj7XcFhuu/Rk9swa/pEWHveRNwL
J2xePxt76Fk7dy6E9vhRsL5HxnDxI0mhbmKME5Pigpt+u/mMNpskZX8MujM3
LAxf0t6yrvqXcZGmLu8/py9jiovFVmv/iYvGkZgOxe45wwXIhi1l0VpOFuL0
W0G1I16SNeFtYsCPhfvdha3xfDQTF8fA/n2hQYKynVInchccsV1/COTadkNR
fAAurtel+7RFcsQ9eJ5YDhnpFnA2NcEAVRl07tIdcyYM5ulnBg8bg3uXGVBb
MwzRHEb1Qzlmivm5A1g+sT8kpVpigf5k9NJQRFeS6zkv/JgRxKORsx5cQUdF
Bdy2s0B5vCtmDFCHrIw8/DzskXDnKGTo/r2HjUTAlb0Y1Wc43se4YfHYHli4
dhOKIm9ArWVz6pUdpJYeSoigjpsw0ecgs3+ZWhClUKqp+gpn69NQaSfHG4fl
klJS7QopKWlMmL0GtQ0i7GdJPkJ339UOKu0V0EG9wy+Z1mrJLPe2vQTJv8R4
2EizZhLo1FMLUa+zxI78M/cIyGcct1VYrKDp2Y2Q+OsvSMlIQ06+JaSlmnOc
naPmJ+DsfgrqHRWx/sAm3L59hPpMjo6poU+vTmivpgbj0/txw3oPunbrikuO
V3HH/jA6duiAA3Stj9d59FVXxqzVi7Bs6QQ+QDmWTAJlJXl07dUNR87swrDe
LF9xF+jOGEV9q4KJBnNwcP8SyLdqBc3RpL9G9UXH7t1x4MJhrFk2CfrLl+D5
G38cNjZEyzZtsXT3FoRH22Pi8G7o1KML9p82htHsMdh5/DCCQq+SyzwZB4ke
GJa4ttZAbDtmzDN6kB8g0UT9cC4iW5/h+NeR38dgpGI2b0DkimXIDQ4SE40s
VxcXIcn00j+b9wwhhfTPf7LLu1DsnacNGfmOyHriS4I7GAHn13MqMDlyHIFn
F9PvFghysYR2p5bQHj0FlWnhiKPmb92iOXZs24x9RmOg0qE3ZxezTTOIXVSR
QuzidXoVsYscscsR9G4nhXFT9BHvawmdXsoYOXIqknwsYEoCzvbMXmydO45D
I+3auQUPrh3Aub2bYX1sE4YQu7Rqo4JEYt0GFtBPJdZ+L1TbtMHjAGf8eBeG
RNfTUJKTwqAhQzBuSHe0bN0OwV4OSHI+gc7t20JnaD/0IUvO644lKl66YHT3
NhgzfR6+ZYT/B7swI6xfv34YNWoUM8JEKdfYourMNwlwdLgFF1cvZGR9QNTD
UDx99pLlzVQScgNL03TjHFNA4pwTuvUdDlNbZ9Q3/MzeVlqShwVTNNFCpiX0
Fq3HWZMdaCbZHEPGTkNmftnh/4VpHnCm6dS1My46W+Btbihc3E6jZ48O0NGb
iusOJ9Cjlzr5r8uwcc00dO/bB64RLoh8dAOjNXtg8NjROHNxC/r1Iaa5cxVO
Nw+hO/H1wSun4Ot9AUO6acBg9WIYzRuD7tQWlo7nsW7FFPTo2wtWrldwyXwv
jpzdga3bFvABsyE642F39xKOntqCY+e2Q2/6cCipdcCy9csxT28o1u3biXel
TxBFbpzexAFo1749xkwewRly1d4dSHwfAnOzrejRtRN69+mCWUvn4v4TD/j6
mWKszgAs2rgMsWncaJNoonqepN7Fzfs74edyHPFnTnJo0RCDWYjbtwdpt27i
nZubKm1cGUi1uyve2tsRT23Ey6OHGWC0mEj/iEBASQ/9CwjoHxlqPGeoffNH
kPxShJv1WYQ7XcSRlVPx11/isLxsioAzC+me0rjvcAl9FcUxb+laID8GRQ9t
oKrQAitXLISx4RiodiAPNzkElttmcYbKeHIf/ufW8syPQS434HZyDcYM7Yte
XVQhJ9sC48dMRypZGJo9VCFOz1JsrwgjQwNiRDdc32eINq1aQFxcAoMH9MP5
U4dR/UaAgsEYKo4YSq2tEp4HugFkD9e9DYTZVkHCV8aU27ZsQkNWBCpe+SAz
3AFvgm8h78k9nryq4pkLJg5Qg9ZIXdSkhXGXp9mfuYqNZbHFPGwtACmkLkJ2
YUaZz20r7Ny1DZ1JUs8wXA7zG/aow8+sZgzv7Qm9pQwpGBZ0et39Ico+5mMp
2TeSzaUxZtoK5JZWHPrf2UZNVQUbD+6Ek+dlHNy3DJ07qkBviRHsnE5ytlm4
aREWGk3AgBHDEZMZjldJblg0azh6DR+Oo2c2ol/fbjC/awXX20fRQ0MdR6zO
wY9ItU83dawk69v13iXo6mqjR8+OUFBohZ6DBsDKxRQrDEdz3SYrL4fx0yfD
2tUMt52OoruGEiQlJdChU2es3bUKTnS9ge4QbDq4H5mlMXhDFtodsgk0lOXR
rLkUB3YPJ8stoyiKhylGPL2De8F2iKM+fFcajQd+ZpisMxDzVi1CNPV3esEv
uuZJqituuG/Erd0zEWxARX+GAG93vgFjH9I1VEMtGTxzOmK2bkZ+WCjqKyua
TmIzTfP3SWwRnOAf2UWbs8sBQx1Oai2oOaSlJPlv9c79UJISTubaPB4hFeZl
DwPtjlAmqyTIyRxmW2ZzYISLZ0ywn65n4Y5W545gxdj+VC+F40f2wHiODmeX
B7ctsXPhBCw1mo0Am8PoqSSDEaR//K8ZE3lLYt2alXC6sB3zp41DkLMZ5o3u
DTlFJThZnoAxGdrrlhnhU2IAB5ZhsFeJd49DtZ0CQr0dmeOC78QGr5yPo5W4
ID9yyD1H/l11b4LEWSIoFrzKQseJG0rJOhiqKotp8xbiR+a/WWtpwtZlE1vH
tm3AVccHjREQjEvc7M0xebIulqxaj3dF5XxoPDctHssN9DFdbxasPYL/Rw4w
Jw6QIWuL4ftItWCArGLo2Ls7rrlZ4a7naXTupoZVRIWH9huhfQc17DhljMvm
O9FVQwXj586E+ZUdUFNqh9krF5EFasgAyjFp7nTsO7QCqmpKWLZrA8xNt2H6
HF0cNzuI2dM10bNfD5yxOIihvdpjoNZIXKTfy5fqY+fJXTh+dClZ4UpYtXUN
jh/fgEWr58PUnvwag5FYtmMT0tjIKHn4UU/sMXlkT8iR1bVqzxakf4wRJkET
DrIWPeJD7Zn0283zDHV3fyzZuhrPMkN/VxzM2rL334PwSFtkeXkiev1ahi6N
Zwf2cWr/kp6mhvL0NOqP8rQ0VJFJ8L22VkzpNw5ostTmj36+9k+TS04dCSEu
KHl+DxfWzSAToTn5ry4IvrgGqsoqiAlyR7zbGXRRaQ0pIlMp4vZp+rNQGO+L
I0sm8HO6KLeDpIQkhg0Zij6dVdCcfo8dr4uiF/dxY8dcyFOfMpwkJSVlnDtx
DCUxDphDSr+tgjwUyDPqP1CTNIQngi5v5h6IMpVWrVtj26atqEsXZDVkg8Bl
Mbcxsrsyzp4+ybwMVCXcw9KxfSFOdCMr0wLTZsxE5dswxiLNhGlFGcknup9F
aykpnDt9jI+f/Ye59du6uB7CJhZFgLA9UYLUpmvqD/yJ1of/Iu07du6Ikzcu
Ii7RC2aXtqCzhhrWH9uHe76mGKE9kCz7AwiLvgHdsb2oXZtBWlYGg3W0cdvf
BrcdDpJ0bgd1DVWOBKrRVQOamt24l9d36BDc9LHBHZcT6NpZicw5aShS3xiu
W4zg2LvYud0Aiu1ao21beXTr04vjsvkGXsWI4T3QWkEObenYFOKn+5G3cWDX
fEzQ08OrD1H03v7Ub6sgKy0BafJmGYi8C8uUU/JIQMPNedYvC9Mt0Bw+AAdN
jyM1P4oNgP1O4swtZ6MQDfjBURYTyXGIXrcaH/z9GDyHprBdRShmbIXg3/Pz
paWlNY7z5p2dgFKnjWxuWTg835eTtvFcbTosi4PbVuKs8XJMZKitdK+oB3fw
6u4pnpo3JdKd0QOKYlwQ63kV8X52qEwO5ENgH+M8kP/UA4WPXfDa3xafEvzx
MdYVr/1sUfbKTwDrRSSZHXYLL32v412UK0ngEA79xQAOX3pdwwtfG5QlCBxs
lukv96EjPccSb8LvCNA76G3FG6cUAnBlvT60R05AFRkwriYryZSQxNKVy3F2
7QyuTS6dJ7J/FyYmou26tCBYbtJDW7WueBvDsgkG/Ubb3sg9o4PPwVdFtM2m
TOfOncvXmhJt+zShWZ8oc9jd3/aTZrUENJvJaHYDFMjVmbZgDvYcWI2puiPQ
lnh5rck+hBMv79i1AjZulgxFCwnp/vAPtYNvuD3i3jzgcjAhM5DH7sQRswVH
38Fj+v864wGCHt1G9CtfNlnAJ6zikr3gR9eFUkMn5TwkayKSw2+FRjvCJ8wO
0Um+bJKLz1i9SPWBT4gtAuh+CdkkT/PC4HT7OHRGDsMtfwfcv38JvTq1R88h
g3DgxCZoKLXG5HkGeJYVJkxOKSBcNg36KtULG1brYaKeLjwjXZkVI/m7J+y3
i2eRFIQZscCQaj54VPfls1DS/tuMVuE1IxRdm4v6jHAhhaqwdFC4tGkmundS
hYZqe6grK6JLx44w3r4Vte8i4X96BTooqyLCzxkNjKpIirHZC/ZbNIvO6ph0
48dISH7j4HKNv4WU1YxPlrI6NgEqyvfK7iG4Hz9XVM1PzQjlxErEKaCzNvzs
oig7zBo9GK7XTmPhmP7QHDoUryPv4WPUDeKtLhg3dgLynvv9AnVX/OgWpgzq
iTPHTBifSTbmvwpCzQtXfDAZhK+xbrzR1gmHdRjqavBTW1jeW4+UnGAOASPR
SI0RSMoKhM21veRvdIBaByWokHbv3L0zjNYsRsjLe/AkV1GLtOz+i4eQXhLN
pruQSVSZwTQxh5R5yPGgBGlII/n8uCD1aCQ/hyUxFGnwt+w4u7Ywik+diuqZ
jfvr/R42eU4UB4pjVPUs0R1HDi7DMnIVD+1bgoGag3Ds+hnEv/XBji160NQZ
DkuXa8goedRIjSzh4j2v8zAymoZj5seRnMvHZSSF8/eMGiMS7IlPd+JZygMe
8CRaQyvKy8bm1H+VmWyNDRvJFM20fw6zRM7+nlz31b0JlhRODVUl+qGcuFFU
KhMf8NzBrCurXt9H2XMvVCcHdBVKHyYlP7/wRHGsF76QS1bxmiUXo1pmjtCt
vsT7oCr5gZDmBAm+q1774sMjVx4zXf8mUExEEvVvQ/Al8CxyDvRFXVGGSFqx
OVOW/4At1SaV4CMkEhYEweJBL7ss5p4DiY/GeW82p8nQ+l6/YxyQQNvmfC4p
jTomnTolJYes5IwAvM4O7SSan2TTTdlBeJrkg1eZQfi/7s4Fzsdq6+N/M2PQ
KMy4l+RaKgmVo5wkInFikAq9nN5yj0rq6LykcstxCV00SEhR7klUVEYuE3Lc
yZ1yG7eJGXL5nf3dz7Mff+M/LkfnvOd9/5/P//Ls/15r/9baa+9n7/3svdbf
t8wJHP0xl/HSvgx7BBpjV9lT1n1mPZWud4vv1uGYps7vZ2NXb9z+wz1+1Vxg
v8zJQ79o21/KKXVcO+v8wPTbfh+e3XMXuW52+HfQqj1Xkrat+WHSPc9QLv9v
rlVHB+QngjlxdODZ8mwlZLe7Io6bEdWuXndr75h29hhS+BJU2Mbb6T56HApw
CHPMF109df38TcQdCDYScFSmkPZkdsG63aYUn+C8cMLrfnb9QLQLL2wZx/oN
g51Oi9dN1LtT2mvGd0M5KxNy2ufZGZ7GIjuD4VGya0Jpiz7SlmcK6uBkAliw
dSnaPuvHdM3bzFj4jLWaYjNbxo+TtPvNetre8079tm/rDF9ZLG/jJYEnCMGG
+hz2aPOytbOss4kp3/Xxwx7bviVUw/Z0OXy7Iz1Zy36aZhp6Z6Pgztq0czmr
OhE2aN7jV8Whr9/Wls5F9cugOkr7aqAylk00FBkrJvOg6cfJOrb4Ax2a9KJ2
dL9NO16tqoytyz4Lwxu2HD/Dx3ss44i+Wz5Br434k31CO3/1WLtHxDSvUHWe
14ZyWv+a+CtavnmGZi0eqgHjm2vYxNZas3kBZ5Sq+YrN2psEp27xJlHNx5Kx
8XvtHvaItnYtpW1dS9XQtpfKGOm2vlRG214oYc+6p07qTrMJzfRJ2KCEK3l/
edSTKtb2Emu3LtS7kzqq+/A66jminlF9w+rmo5H5u/foRPV6v4F6vPegXh/Z
QJ9+/QbHHu8Na7KRT7r4W7RDLufJ1G1KXztPR1fMNAbCp6FeMUsZW5bo1K8H
Q7N8mIxnCdRCh2Z4fB50Zse1a98GLTM2lrziU/P+xLA2v8x/yT9+amPbrt6U
bI9enjp90jtpcsGT7v4e4JCCV/ewajh1ynNlcu52XzjNmzfPcNqzZ0+s3dSZ
YPdtoVy2CvJ21+6bXWEunQ7C3w5q0x2dn88whmd0QO9FKybtmoAuEv/w60zf
jmUYuVeMFSIUG5Qfzt/g9OjiIsE8D4bjG2NpcmYFxfGK8rNlRp6JtZctJijB
R+Hhzn2OziPpgHS2q/Ey7dXWYFTwy98YFv5iZ03mXDGZc102h//dcmKumMP/
XY1cOYec5+SKcBLw34A36jLKuXIO/99q8N/VKv5V8lwa0iu3kf8EWX//cmLP
+e/MWacWbiiQbP9gBNO3b18CyNkozgRIJvAzQeSISceIj3jMfpA5GyeZtAkT
JtjNqjNnzrTXRHxOSkqyEzFOCzK6ZSMrNPPnz7d5pk2bZq+JgcdokhDQ0PB8
DRyMhsePH2/TZs+ebc8uE3za8YWHGdASAs/ig56TmvDjevr06faaUNNcE5Kd
JW+OphA2Gz5EEYIPga3BTxw+5sTEnh7hhdu28oIPGUlDH+iFyNfwIBYfNKzj
gAUayoQGLORBVspJTk62ugMLMoIFWeALFjaHISt4iQvILlWwQIP++I1ewOmw
QENdOb3AEznBAs2cOXMsDXKgE8JtYwCMwAjyTXmcomGwBwbSGN7xTJlvaIji
zUCQvdvUAfqCnjRCeJOHWN3wRecEECcquB+Y0v6GL1jhS72RB31Aw6gF24E3
Nxf4UiZ80RM0yMA1snLT4ZQH2NEBtgFNSkqKzYMtwJdpHOVSV+w5Z0vk3Llz
bRp6gi/2CQ12yXVqaqoZFhoJzTSTkRN8qU/yoEP4UrfgJ955lF11LmH1DF/q
GRrykgdaaODlZLTxYEwe9E0e6ouyweT0DVZkRNfIyPkHaAiTTh5khS+y+/r2
/esOIxq7LcsFZ8E2wUbdU8+MCvkfvaBvOgPkJw9YyAMWrmnL1CH6Q9/gYYWI
OgADebBL8JMOFsoHO3TUF/ixZbDA3+mFaybV8IQ3uODLf+DDTpAZfSMz+mKm
BW9sCjr+gw/2BxbqHhpGv05G7BYZkQUsxJJDRnTJNJAlbmyVevED3FvbAQv8
wAt/+KJvysGO/Mgp9jd86QfAwmQbvLQNaJALrNgI8oIF2wcf9k0e7JtykJG1
OfRNfujob8CCnskDbvSNTcADXdCG4Qs9WOhzkRFZoaF+wUZ9Oxlpw/AFJzJh
s2DBhrn2pnjYVC1bp2BxNuXaMLRgwb4pFx27Mx5goSzqHpmoe/CiU67RC/+j
P+qLBTz4Ob1QDnrhGn2hb+REXnQDTmwM3OShjtzyDVhoR+gbe0F+8NOnoSe+
oaFNYFPoBZ3AG3rqFfuGD+0HXVIeNN8RAh0nKTOseSMCVY9IVD2q49bINWJR
LPlQESJg3qTR9QAX9cCWdFSA+pyIdKfAQzTXJJy7YspBRPIjIqoHC00XEeHv
1I2aUDciUpVUPWXxHyI6ddOcoEFd8ETdVA90/AcfMJAHGcGCGSIP+VA3MlJd
YMH8yIM5ghcZUS3qpmkiJ02KNPiBxcmI2fvqDg72YVJgwSycSblm706egoVr
aNA/NJSFzijH6ZK6Qh50DE8wcysC24IFCwJzhy+6BBsYkQ8TQY/UK/KDDXOB
LzK75XV4YNJ4bEH/yEJZyEbZmJarV+oZXVDv5HMTd+jh42TGdMFCN0D9UJfo
Hl0iI/VKV0Ee9AMNdUd9IBd1hIzYDnox+N040Dq5sAIB0D9Ra9No4xiI53PD
Di/NpXN5yL5pd9DA+d7yc58djgbjzRz+GfbfAu58n889KuB+yssdbKqKC06h
uFdmjpHxuvIdR+fP2ZV/1s9fNDEeHPPASXY4DS+fJiuxHIiAbUSxzkaOuDpL
sagz+gnrTsPzwOBKMLQ4R4kLgHneII4HfDLTMHvwaHIENC5akovl5qnNpNhZ
BK6bL8L0LJAc5wGJzNTldjaSGUK4aE6h/wyKC4uWFYrLUTC0WSk4K+kCFFco
3e+n4/9Y8wlTs78F+apgDuvO3mYh3L9ew2GyXYkJXUjJFzehqpcjYHDtH967
IM0Z342Pu3YBcSJgyZKvo3F8w+onS74RsITCLLp4lkwvBiScqeuqLwVIGF8P
SKjKZQnosFxAwCyxXK6MmWkuVcbzlB0qfFEZL4QlKxnDeETZ1pEry2LcEMSz
dZMryvdO5rBHqNNQlNf0ESNXRGFdCf45yZBDEc40khIDFFnwvQCQHJcqWnQw
BvD6AIU9d2OkR1wsb0Oh59fzuy+n6JPps3Rg/y69OaCvhrydpMMZp7Rtww8a
OXq0li/5XsPeHKKPJ4zXl/MXa+4XU7R1d2qwF/TXfbs0ecIUpZ+U743XO0t4
eN/PSnpzsN4Y8KYGDh6k2UvWFPdJQM2Alqed39u0s37yiFbt6uT+c8AztMUp
TDj4JtXK6+mX+qlP+/9SpSp/UrMm9VXniU4a9lpnVbqnnv6nUwuVqfKAHql7
r6ontlOLhjX1atL0APzhLctVrEhRLd+eFoDPSD+q51smqvStlVXn7luVI9dV
6j18Wjh4Rr8c/3bg3ZEZPOpFBs+Q2IytQy58nGFjZoA41HOBU/PpzOnf/G2I
xzXw5dZ6/o331adNM7XrwannNN1YrrwGDeivWo3+WxtXpqjug/XVKLG+br6r
tvq93EFN2/41iBfNaZ2DBw8p/bjztJXT+kNOM/OME8ePqG6VW1Wl2gNq2PRx
jZs8m6FxbEB6Ai9r1nxc2mnYmalCerpjRxCZdAP3iA6k7tYD1avorckLtH11
sp5t+4Sq1WiitBOnQ9eHKY1pJhuGk304WEDnzp3Vp08fOyVhavT666/rxRdf
DHqH+86zAB5Ae0osZL1bvtH5z8pf4Dq9/dE3Ns+oN7qocOHC6jtyqga88JSK
l71Lo0cNU4XyZfVUmydV8IabNaBfHyXkLaL33h+nxg/WVt36Dyqh9J0a90GS
Kld5WBmnFVTU8YxjdrLmhZPjM1o7d/3iAsD4A4qrlX5ojxref5dK3lJJyzd6
zhWeTKypwtcW1+L129WjfRPdXr2Jkt4ZomJFi+ubldsD7W5eNkvXFyuqz5ds
9NOuUcbB3Wpc7Q6VKF1FKRsIsnlaTzWqrsKGdt7SDerasrGe+stg69jh4KYl
qnjrjYSKC1c4CjZzvkDhzB/vu+8+FShQwC4ts4wdFxenhg0bBvf3cxWOXbPB
yzvqWFBppo+4v8qNyp63sL5duES1K5VQVM4CWrFtvxbP/lj54gtrwapt+mnV
IvU21frZt4v085Y1KnfDder97ifasWGV6WMGaNrXZka7/e8qW7q0Vu484nS9
eenXui4hj/LkyWN0zWe0+Syg8V8s9xsan7m1YckcFc0Vo7KmrlIWfqN82UMq
XekhHJ1p8tuvqEz5P+iDUSNUMF+83p6e4pHlsB3GcdMG9m1ZqYSYaL30t7He
7gXTgWb3q3HNkrkqnDe7bjadx9JF8yzrUnfU1VHTn/747TSVLVtWvYa8p37P
tVPxMrdra+qxiEY+lbT8tg3ltNbMRJmDApzzyJYtmw0mxCTbvBKC0Vf5c7SP
2bGRLtZvcPu2LtftxeLtcYvsMdlUu0Unmw9nrykLF+vYiVOB2a5ZtlQ/77eR
oYIJqU6nG+0P0rpt+4N8J44e0LRJE3kkYPLxGW0fVazbvNvm8PQSp2+mj9VV
ObIpb958VoTeo+zGF+3Ztlpdu3RRp2c6qUffwfrlcIbPm0AUJ9Sq0QMqXLCg
dzLZ0F5btKiaduxBf+NYJ89IUm6ONuXLZ/dM9x011ZPq1EmlzJulPz/RTI2b
NtcncxaGMnfC7M2eTJr/sMrcAOP9josFRLoSSkbxdC3mVTRQ9o3nKZsOOodv
aSuTZypPHOdyjEK+WlrAt6Fef+2ge6r9Uffee699V6t2j57q1BNHT8HCxdi/
efGjcxUqq80Hjsf5pDPGvauuXbuqZpVyyp47Xu06d1H/IeN1Kow0qX83D3D+
ktp2MKNMptbMDXNSIG7oXI96+X0erLxUqlRJ1atXZ1nJnlrKHjjotMKWOUd0
d2N1oel/WbvQ+hMASMPmL8gMBoKgfx+OHKJmzZrxNlXFZ7Q6vdJPx7xpiW8v
MZo5qr8X+ylbrPqN+NQFE/tiTH/DNo/W78nww6fE6LNR/WxRwOnz1pTMMtOD
TfJV6A93gurn4Rm7COrUqWPun7Vr1zblm9+qVauWbrjhBvuuW7duKN7/r169
eurQoYN9oMaAw2sd1nmlXYVxbiytLKUuYB/Z1b9rS+sm4fFmiVbQ9q8NC3ne
mGJ15uSveujOUsqZUEIN6tdWVEwujZ+Z4vzz79uyTr1ee10bd+732UFyVHXu
KK3c5lb2SIMaJts1+nRuSulMXUtgAL4y6L5Y7qtQoYISEhIQE4UYgVu3bm3o
2rRpYwVu3759KMGm5VSrVq1Uo0YNmx8TZqmTl79U5A03z+7ewtAi6MPt8o31
G3vank0qkS+7cuUvo31p6XqV0MV0FEM/0anTut4H/YO5S5BctWEHpaftV80K
ZUyPXlSzlqwOuTa2dM5HNk+1Bk/r6JEDqlm5hPIUKqG5i9aHSmVpHdltN4sy
rr32WrVo0cIq6xafJ5KwRtqgQQOVKlUqENqbqjAljMnszdL+X/Icod0ozgl9
YNcWvTd8uKbM+NZT4a+ppoUk6f2x05Tx2xkn9NrlC+wz2UUrvRh1u7as1fB3
39HsbxcGQq9ZskDDeQ79g3WYrd0/rVKSuZ4zb9kFhI61rb1q1ap64okn5Fzm
ON/E5ezcwIK1C9OJiYl2AMBiszX1S5Xb3YmejwDkU1/7rBLzALlEiRJ2pdmD
Z4uxjkzMLzvCjrOgrrIPTmifU6dOdaADvzNhroH+KTTRdt27Y8eOevjhh737
n82Ww58hIS2Kw3F1NGvc0f7PlStX2SVvrmL4jAr+tb9M4qqVK20WRlOG5VWW
ZYzV70MPPaTnn3/eK85bbQqTIhRBFNeKMovCEMKJQkdHl2vasndrzel3/lRj
3779TLU2NlePPvqoMabGjRvpYWPjVPVjjz2mR82b78cff9zMFRLNWC/R7r2y
/5nvxo0SbZto1LiJvX70sUetk8OmTR+x4wC51bKQ5zUeb5iYmnmd3TBS+rzq
YdAYLhN9F/fqcJmA1LZtWz+cUWHrymbpgtk2cHmrVk/qrz176ce1m+xU6ZAZ
eL4zuL+6deumsWM+1DtDh2jVph06dvSwxiUNUds2rfVy975a89NOO274afUP
eqVbF7Vu20FJYyYp4+Qp1/sChXuG6SG8Gil3HnqQ2h20OI0ySvaP9XLLiLLJ
cTaZO4ifHGRz6WHXdI6/L6u4zKzOowlLD0X5xbt0P19mVhGKuzxWV18yKh46
8dCMeEGRLMKrqiL67Xi6vpqcpPxx0cpXsJi5a5n5T/68KnVzRS1YtlZjBnax
h3jL3VxJxfLnU0KBQho55XN9+OZrio3Nodsq3aniRRJ0U8X7tCTlB9WpXE65
rs6navf8QbnxhNk3KXRRs7AeRuxzQO4ZPMej9fOMznd9H6QxiXX/8WzQXfPN
tUvnWSZ0XLtvny7k9TKFAv4uT+YyuM6qDPJzfSllOLzhecLxRSojEhaX38fs
l5H/nDLC8VFGuE4iyZG5DPMdxR+2xw7ljcg7kr4z86Z8MzvI2vKK6uihgxrc
pY0q3lVdSzfsNZZ4TLMnvqe8CfnV+60R6vFkIxW/pao27Tmi6R8MVoKZ4gwf
97Fa1vmjylWpqd1px7Rk3gwzLXpWo4e/pUJ54/Xy4DE6cviQBvbprv5DRzHu
j7uI8YX1rpH6zCI6YW662zet1+SPx+jZjq1Vxky0EwoW0oiJ09SteaJuuvN+
MxrL0NzPPzSto6DeNn1n01pVVbFmEzFWsH1z6j59NXWs4hMKaOCHc2x/m5Fx
TEfSjtgnppcNkntLu3btAmWyoLT8+1kqX+Y6O2TOlTuf7q9dX0njpmnvvr16
rtGDKl2xunYfMc19xhgrwMhPpuqVdk0UX6CYAT1eLz7dVNcXL6v3R4/WjUXz
qvrDLTRh/FhVuqWkGjTvTLD1zDibN2+eNU7uZQyEzb0s6G5wXTO897PKG59f
Q0dO0u69B7R53UozW5iujZu26ZU2zVW1dgPtNQpNnjVR5creaialC8zNZqFq
3VXeurDJm1BIrbu8qgNm/PHB0B4qlOdqG632ptvu1OQ5i4LuxlXm008/nRVI
r5vt16+fKleuzO84/0aJl+kJ7/TW1dfk0XPdemn8mJG6u0Ip68Nz2aY91qFr
6oFUnT5DjNEM7d+zX+kZngPY40ePaP36Ddq6Y2dwmJxYxXt2bje3vZ+UeuiI
m6uxW6VixYoaNmxY1hAZqbFwx3KGGeK6UMDY0L6dm/XMk6YK8+S2jqbLVbhL
SeNnMVW+LkzAgQMHqmTJknanROZSyvj5uHH07NnTjuxnzpzpwhAxuMLd+o4d
u4iMXMxPZiTKzLBIkSIaNGiQ5XRzGFfviH2sHSM+88wzduGhZcuWdsvVihUr
rvLHgnQf3nmhVeYmQFqsXbFhJ2uTJk3sMlqPHj2ChfvwIry1BW9QPHHiRDvP
io+Pt2taN7EcYWCa3ypUqJCdlLKlg9etYTzK+fXgdkcRHuEme3op2nafPNKX
G1aWDyO0r15eQijbPwCMySHh\
\>"]], ";"}]], "Input",
 CellChangeTimes->{3.522140248100326*^9}],

Cell["And the Ecosystem Matrix", "Text",
 CellChangeTimes->{{3.522140230848278*^9, 3.5221402428225594`*^9}}],

Cell[BoxData[
 RowBox[{
  GraphicsBox[
   TagBox[RasterBox[CompressedData["
1:eJzsnQd4U0fW/r9N6L333nsPhN47hN57r6GG3m1jAwabjukGTDAd03uvpoQO
aZuym2STbMnW7H77/Z/z95nLjCVZupZsSXON3/s8vwTNnXvvzKsrS3p15pyS
wyd3H/3O//zP/0zPEPef7sNmNZ82bdicHmniHrSY89Go4e/G/SMk7j//iWvh
RmzYsGHDhg0bNmzYsGHDhg0bNmzYsGHDhg0bNmzYsGHDhg0bNmzYsGHDhg0b
NmzYsGHDhg0bNmzYsGHDhg0bNmzYsGHDhg0bNmzYsGHDhg0bNmzYsGHDhi01
bpTKt9jYWPpoeA/asXQK/d+LkwAA4JKXpzbT9L4tKGxiN/rfK+EAAAe+PriY
RozrQ1NmjaBXv78EAAAuefjZSeo/oi0NGNGObrzcCgBwAr9GWg0eTatuPqd1
D78EQNBu5ESaMXEk/fxpLP2/nz5L1SyaOYkmTh5NL7+IpZ//+ttUzdwF04UW
qX3btm0bsdXZqVld7f4BAMDanN4SIP5e1ChTWLuXAoAVubdluniN5C+YR7t/
AACwNreeHBZ/LxjdPgoAVkW+RkIu3tfuKwHrkD5TZnFffB57UbvHppvcuXIK
LW7FntfusemmQMH8hDA+onv37tHUod1oW+Bk7f4BAMDacBzflN7NKHR8F+1e
CgBW5KsDi2jo6F40acYw7f4BAMDaPPj0JPUZ2lqg20cBwKrw66PFwBG08uYz
7b4SsA5tho+jaeOGI44vjgXTJ9C4iSMRxxfHrLlThRbYSLtvAABIOej2UACw
Orp9AwBAykG3fwJASkC3nwSsiW5vzUro9tasRmrfPv/8c9oZPJUu7AjW7h0A
AKzNt1d20fbZ/elo8EjtPgoAVuQPMUEUEj6L1mxepN07AABYm8dfnKF5IcME
uj0UAKwKvz4GLgmlsDsvtXtKwDoMWRpOO9ctp7/+9hPt/ppu9m1dTesjVtKX
3z7W7q3pZvuu9UKL1L4hHx8AwF2Qjw8Ac5CPDwDgLsjHB0DiIB8fcAby8cWD
fHzxIB+fsZ07d47aNapNC8f31+4fAACsTezB1dS2bgUa17WRdi8FACvyKmoe
NW5elz7o0Uq7fwAAsDaxL2OoXuMqAt0+CgBWhV8flRo0pRXXHmv3lYB1qN68
LbVr0YS+e3ZLu8emm95dOlDLVk3p8Yub2j023fTs3VVogQ35+AAA7qPbQwGe
MblXU2pZuxydWjHG7WP+fi5U+7h9xd2IadT6vfI0oHUdn11Dt29gxvNvztOL
by9oHwfmBi38wdOvzmkfQ2L4yhe5+mwzXXu+Wbs/YyW8pcm2g/OpbsPK1PaD
9z269pWnEdo18Ic+tvD5vDFvf/lGYbexHthvWnth7bVub+3f371w2h574Qi1
ad6IBvbq4rex6PbWPOXHv3xBP/zJd+NO7dvPP/9M9w6sptent2j3Dpg/3d1P
9aqVp3IlCgsqlCpCDWpWpI+G96CvLu7UPj7MDVp4k7XzxioNmKrlSlC3VvUp
Omy29rE548/3DgiP5EnkbK94IWsmdadyRfMqqpYqSF0bV6WPFw3R7gXpwtua
8DnEGpcxnU373d40lbo0qkpZM6UX/bNlzkC9m9cUdWJ1a+JNXfYsGCTmlzF9
Wp+M85czy+nQ6U0Uc2Grdu9Acu9FDA0Y1pUqVSlL6eLmzZStUJKGjupJD16f
0D4+zA1aeJONkUHUqNl7lK9AHvFaz5svF73fsCbtjF6pfWyOPPv6vPCLGG/4
KafvrqEeA1pQuYrFKF26NIJSZQtTnyGt6dz9ddo9JB34QpNFK0eJeyt9hnSm
/S493kijJnel4qUK0G9+8xt6553fUNES+WlusHXyL/pCn8uPN9G46T2odLnC
Ys7vvvuO0GDO0qFJOh+/PmZEHaPV9z71idc0fdcRqvB+I0qXIaPx+SdPXmre
fxitif1Muw/mb/rMDaT8JUpRgVJlqfOEj+z2Lb/yKG5faSpQsgytuvVCtC08
dolyFy4qWHjssl3/8esjKWeBQqL/6ruvRdtHu49SteZtKEPmLELrDFmyUq02
nSjwzC2Pxzpz73Hhpf36++d+89H++4fXtDZkIbVoXJ/y5zPeYzJlykgN69Wm
zWFB9H8/fir67d0cZnzWzJjBL+N6dDmGLl6Nod/9+MqvPt3K8CAqU7YUla9Q
luYt/Mhu3+dff0Jly5WmcuXL0Ld/eCnavvv5NS0KmE2VKleI+9vwTtzfhndF
n7UbV3htTFdvnRJapPbNavn47kSHqbwLjuTKnpWexmzUPsaUMrdiBfNS2rRp
6ETEYu1z162FVWnfuI5LHcb06aB9fI54Ox9fu3oVXc5/9AcNtPtKOvC2Ju56
fLmzGXlN+P+Z4763yGvWq1Rcuybe1MXXHp/V8vGx38hjkVqlSfOunXa879K9
j7WPMyXNrVDhfOK9dfPuYO0a6NbCavQZ2Nlu3mnTpbV7PG7yQO1jtMWb+fjY
B8mbP6c637sO9wDvO3RxmXZPyZ/4ShN3Pb6p8/up6+bOm93u2iu3TH5r9Zky
r5/L9+vA1WM9Pp8v8/HNO3SO0mXMZDyfmTJTniLF6Z13DR0CTt3Q7rn5m0oN
m9k9X9MjD6t9AadvqvYVVx8rz062zYyKsTsX10mR+6QnmDmHcb/x/6XuTImq
NT0eq7/z8X375DrVq13dTh/292wfXzv+sRaPT1c+vlat7e+Xs5eOqH1PXt5S
7bIWSMiKRS7/NuzYvcErY0I+PmOLjo6mogXz0tBurbX7B47eD//7H4+O0OF1
8yn9m89pPds20j7GlDK3zJkyiPPuDZ2hfe66tbAq0uPr2PQ9+s/TGPrmciR1
bl5PafMkZoP2MdpyedcyKpovh/BbvOnbdHi/Ev16cZWIGevUoLKa/yc7Zmr3
lnR5Wd7SxF2Pb2Sn+iKWj//Na3Wb1iijrvn9scC3Rhdfe3yP4sZRsFA+qlaz
gnb/4OXvLlLFysbzmDNXdtoatYyefHlGxHQtDpkiYiuEph801z7WlDS3TG/e
W1dumKddB91aWIn12wPU34MefdvT5dh9QptTV3dSjVqVRDvHDRy/tF37WCW3
nx2hfAVzCZLj1Vx/sYXKViwq5pgjZxbhH3EMGcdhfbRooLoHWrZ/T7uv5C98
qYm7Hl/I+gk0YUYvFQ+3ausUdY9269f8rdVn2oIB1LhlTQrfNpX2ngqkD3o1
UfNu0qqmx+fj1wfHgy27/NDrnlbLwcZzmSN/QeVbLbv0gDpPnEGrbj7X7rnp
8vh+847x/Jet875XPb4G3fuKY/jfvFaXz59UD5djCosWLkhfPbrqFx+t4xs/
K02aNBQ0d5rKA8h1fQ9HbqAm9eNeKyejtXh81atUpMJFCtG9R5e1eHzvvLlf
GjZ+39TjW7EqgDp0akOHju2mOw8u0uChfVWfjp3bemVMNWtXF1pg808+vr4d
m1Kl0sXs1iBe2b2MKpcpTi3qVXfq/XB+f0cvpEyxQtp9Dmd8cX47dWhSh3Jk
yyI80y0Bk2jDwvFizjKOzpO5/fFOtIjjKl2sIGXMkF6saz27LUjsYz8saPJg
qlmxtNiXNXNG8e+oFYaX9/jYenqvajmxLoDPW6poAapTpSztD5+T4rRgT4mP
WzplCIXNHiXmWr9GBdX/r/cP0cQBncU6V/Y0a1UqQ+sXjLMbD+vB4+H4wAzp
04njHx1Z53MdVs4cKcbO1/ygeT367Ow2MT728xznaxtHa6vNnuUfibbe7ZtQ
jQql6MsLO2h07/aUM3sWKpg3F43o2VbcD/JY7le9Qkl6eHgtvV+9gvBMj21Y
qPbf2rdKXLNw/tyULUsmcZ9sWjSR/vv8hNvzctfrCB3fhSqVKEAZ4sbQuWEV
er13HtUqV0R4NI6+Tcf6lVUb+0xy/rvmDVS+Sfu443JlyyTO937lEvRg2wyx
j/PMVY67ju05GF53ytc/sXy0avvpRLCI+SpdKI/weOpWLE5nVo51e39y+Gzf
AjGHHFkyCp804qM+tH5qTzHG48tGe6TJpdUTxXFBozrShfAJ1LBqKbHGtnb5
onRl7YdOPb6FQ9vRhz2aUMHc2ahQnuyibopZ3r3ZA1upa/5wLMin/p0375U/
xASJuZUqlFusN65SsqDQhdm3eIhTj8+Te8gdfO0LdOzagsqUK06rIxaqtj2H
w6ls+RJiTaJs4/1Sn4hdCWPOhozqofZfvR+t3e+QXLyzl5q2rEfZ+O9coXwU
GDqdFoVMFnOWsXNJnRuvZ+07qDMVK1GIMsS9f1avVZG271sh9u0/sZ7adWoq
1nZynF6BuPevrj3b0LWHB8T+mIvbqGrc+4d8by1avCBVqV6e1mxelOK02H0o
XJxj6uyRNGfxeMoc935Qo3YldcyO6FB67/1q4rqsQ5uOTeji3fg4QPbOps0Z
ScVLFhaxcrwudvTEfj7TYdbCcWK87Km0aNOAzt/aQ5WrlqVmLd9XfXg/z5Gf
I8fjbz89Ip5T3t+rfwc7DWbMHyO0ZJ9U3hNb9y63O5790QqVStPRc1uEX8jr
oHlNMO9jP3XspAFijTR/nysS97mN+9vqZUZi/saBCyFUv0lVyhr3/sdex6yA
wTR94QAqUaYQhUZMEn0CwsfEf/feNCnBOXoPjv97fuTKCuXxjJ3WnYoUN+JS
88S9Lw0c1V4d07hlDbtrSI+qZFxboxY17M7P16xaszRlyZqRcuXJJvyrCw/X
u73fU3ylybpdM8Q5xkztTmsjP6JqtctSprj3kQpVStCGPTOdenzcXrl6KcoY
9x4s+kXNcjluXsMqr9m9v+88Pt36OBuPPFed+hWTNKek+FWLT1yjyo2aU8as
2YRH2G9BCPWZEyDWoY5du130qd6irRgXx++5WgvMa04Lli5HVRq3sGvnNad8
rnHrdqi25Vc/oUY9B4jzpc2QgUpUrUETNu52e78v6TZtnhhv2vTpqWrTVrQo
5goVrViFKjdunsDjs43nG79up9c8PkfaDB+v+rC36umcvOGPffngMnVo1Yxy
ZM8mPMMt4Utpw4olVKl8GTq5b6voc3zvZjXO9csXJ3pOZx5fl/at7M7JnNm/
gypXKEsftGuZ7Hl4278LCJ4n1uDy+2K7Dq3o/uOrVL1GFWrTtkUCj882nm//
4UiXHp8jD59ej/f/mzX06vhT+/Z///d/9PeHh+lfnxz1qd/BHox4/U4fpto4
vozbMmVM79TfsPV+uPYvt9n6O1bhL7EHKF/uHGrc8vO/bGMPxZO5/fr4mMhP
J/uyF8P/Z8+G90eGTBOPs2TKKLy74nGf+2Xfa3tWCORjW8LnjE5xWsh7pEiB
+DVI7E/xPo57Yz9LeoJN36uq+gROHiT6sAeYP49x7YZxn8u7tqwvvD5fa8H3
uSsNCuTJqfo58/hu71uljj2zNdDu9WP7XEv6dGiS4HVmqxd7rLzv0Np56neW
7FkzU+4c2VQfzoPozrz+99lx+uvZ5YnWZOCYsQTzz2nk3iiQK5upb3NrY/zv
3KdDx9JfTi+j/DmziscNqpQUvgt7fWETu4n+mz7qLfZxH9sxFM5jrIvZOK2X
ePzPCyupQrF4/dj/4f/LtaiJ7U8OfzoVoubvTBM5Rnc1kT4Ve4XvvnlOJVni
/p6yV+no8Tn2Y+YNbuN0vOyfFslr3K9cn8KX/p437xVua16rrHjMnh17n3I/
+4fsqTrz+Ny9h9zhP5fD6JPPT9PjL874zO8o8eb94aN5o1Ubx5TJz5OybcS4
PqItR9xr3Vn9hb1H1yh9IvdbI1cZx57lzpMzwT0h25Ysm5rkuXH9hVJlisW/
VrIa63zYs+H97M3wY/b/OA5TrvNs2KR2gnPaMnfJhBSnhbxf2L+T++T68vA3
niGv92V/UV6PYwS5Diz3mblwrPFekiOr8EVZL/YDfaED3+euNGA/lvs8+vyU
6sOepbPz1G9US+yvU6+qnQYFnbyvsufFnq7ja85WL/ZbubYJe4pybLyOW77P
8v0l/WEzLj7aIHDma3BMVc7cWRPMX7bNWDxI9Os/wvApsmXP7LRmAvtO8hxr
dk4XbRNm9hKPs2bPRM3b1aFK1UoKT0gew56f+DuzaKBqY6/I0D+7apu/bISd
bpzPjf/NfqA7+z3Fl5pI7459MRnHJmEPj3PX2fZjON+cY78z99YkuB4/xwNG
tFNj3rjXtReYHKygjyN8vOzXb3hbj+fE2rnyiFwRev0JZc2VO4EOsq3vvCDR
r8OYyapPmVp1adrOQwnO1W9+sHFs7jx27TnyFbA7F+ec49gy9bkji6G5XIea
2H5f0mXSLJdacP5BR4+v65Q5VLBMefHvIuUr0doHXyTq8Q1fto7mHjij4Hx+
cp+z52929CkRP8n7K9Rv7PGcuD7KP755qnLgJYVffvuI8uVNeJ/Itk0rA0S/
6eONv2MF8uWl//3hVZI8vkIFjDWkG0OXqDb2E+V5k+Pv/fPbZyLn3U+/fOkV
f4xz5jlqkjev8d0yf/68CTy+JUFzqGIl436pWq2SGIc7Ht/RE3tVnwmTRnll
7JyTkLVI7Zu/8vEl1eNjv+vA6rnqM9OMET395t25C8dr8djSxX124djEn27t
oyHd4n//cuVruZrbmrlj1Odr9mU4xurBobW0atZIsf/5iU20LXCyit9i36Va
ecPrmje2r2j78dbHQldui1g8kf5wc6/wxFKaFvIeYTgG7sbeUHFe3rd5yYei
ne+tf77xqFkX8b6VOaOYr/Q7OcaPdeI+rBvr4ysNeCx5chr+Ga85Zp/x/Pal
IvZO/B038fi+vbKLWtWvoV4Xcpzy9cO+7smIJfS3B4doUJeWoo0/Z/3+6h67
fvz3mJ+L61Gh4pysr/QH2ROU98KUIV3V5255DjPcycfH/l+e7MZ35x5NqwuP
7tyqcZQzq+FVm/k2Xx9cLGrAivlnSCfix66uNZ5nzhH370urRL+/nVuhYsvc
9WdWT+puvK7i9DoYOFx4MbFbP6KVE7q6tT85cJya8bp4ly6vmShizYa0q6vu
bTOPz5km0qeS/b6IXkiHg+K/R9nWoZAeH3taexcOFutum1Q3PmNyjJrs9+Px
peJ5437yPH1a1KQ/ngzxmb/n7Xvlm0OLjc8hObLQP84bPvTANsZrTK5V9rXH
5498fO56fK3bNxJtHJ/k1Fu4E//Ziv0KX43XEzheS/xNSpdWxCbeeXaUuvVu
q8Ypfa2kzG1e4ET13rpu2xIRi3bk3GaavWic2M/rWk9c3q7OwfF53J/fl578
9qxo47WVrLEYy/JpIj6MfZ6UpoW8XxiOh/s4Zq24BteAYJ+K24PDZ4q+PHeO
1xPvzfPH2Pll0+eOUtfxRSwox8ixt8jXatupKT387KSoncHeonitv/H4uMaN
nM+GHYFOz8UxmbavTVsN+Nwc48mxnPL57T+kS4LXHL+38vPy8bG1dO3BfgpY
YfzmynF9h89GiL4cY5jjzWeAgcO7mc4vsXx8E2f1Vu/R63fPoFO3V1OHbg3U
MdKv4fWP/JjXXiYWR8U+HbdxPBU/Hjuth+on47Xc9fiuPNkk/s1tDZpVo6PX
QsV6Tz7n/nPBie5PioflS01svTseL+ei4/W2si0gbIx7/cLHqOsMHtNBeKfy
e3KOXFlp2caJPvH3rKKPI+83qWK8TtKloeizSz2ekzy/J2s5OWZN/L1Pm44m
b40W63zrde6pziV9OfaquMaEbGfK1K5Hc/af9tjj6znzzXtGmjQ0cuUm4YvN
+vgEdY8bizv7fQWvic2SI5e4ds1W7WnlzWc0cdMeypTNeG068/jYExwZulFp
MjRkTaIenxnS4+O6HTwWjmGU+2q37Uwrrj32eF7eyMe3MmDOm3szLV09vpd+
/jSWhvbrrsYmPb52LYz15q2aNlDHBs6dSs0bva/gOrrfPL6uxePzZj6+3//0
inLnNu6XD7p2oK+/f05HjkfFva8Z94szj489wcio+DjlLTvWuuXxyePTp09H
sZ9c8YrHh3x8xmZlj4/fn+R7IsOxbeyX6PTznME+jvh72OJ91ca+nFnsmtnc
erVrLNp4fa7Zddmr+vTMVhH31fJ9wxca3qON2q8jH5+3tZD3CPtY7FXZXou9
Kt7Ha1+Pb1okkB4fw2uGf3thhzo3a8T+mCfrUpMC1wuRY+A1s7J93Xzj+5oz
j4/HKNcRSdjDdHz9LJowQLU9Ox7/t9Qx3s+xXoftmHjtsmz/7toe1c7+XWJz
c8fje7wz/rfC+1s/Uu1rJxvrxZz5NmL+Drme2XfhPuxfyeewRa1yYt0k+2+e
+jO9mhuvEV5/62zcie1PDuxfiffKhlXs4r3M4vjMNJE+FXuG0stieB0ut8sY
R1uPj9fqyraN0w3NeN2wbONYQ17Xymtc09vci/1a1ba7hjfx9r3yKsr4TJ89
cwYVazqxh/F3YtGwdqnO42vY1Pj7wh6OU+/n7sdKQ17/6avxegJ7LeLvdduG
qo29OMfYtaTMrX1n47Mkr8U0G8ONTw7SsfNb7DwgW//KX/n4fKmFnBu/t7JX
Jfuevh6p+oaunyfW/jK8Bpzb2Cfjfj37dRCPOVZt8sxhbsWrJQX2XOV4eJ2s
bF+wdJJokx7fvph1qp9cQ+tI116GP8r62WrAHirHeMp+7d7obrt2Wb7meJ23
s+eodYfGdu2y9oeMEXVFYh5f87bG2gZeNyvbeI2tY0xW3YZGbtLylYo7Pc/B
C8vUdXjNJrd16mF8Xssc9z4wclJX4b/ZHuOOxxd1Mj4HorMaEontTwq+1ER6
WPx5jNfVyr6yXsakOX096sdwfVmuKcvenrwer1eWsXHexgr62DJ5bny+rQ9n
907SnOTxnnh87GXxMdWatVZt7Kk5xvFJn4/r6Nr6TlwPgmPRPPH4arXuKB7z
+ltnY0psv6+Ye/CsmtesfSdVe69ZS0SbK4+PHxevYnx+zVusBC05eUOdx5nH
x/rwmmhJpuzx67qkx8fxlRwfmKdIMUqTLr6+W532H1D43Vd+9/h6fmDE1vI6
WtnGcYGOcXzv1zG+I7Rv2VT169E5/jc3ybmDO1O8x3fz3jk1nys3T6n25SuN
+8WVx8ePa72pSVK6dEn65Hn8/eLM4wteHl9/IzBkvtfW6MLjM7b//ve/9Evs
QbucXr4gKR5f3lzZxXG8fnPFR8N9Psakwl4cj5djomzbeU2p+PvgxNcym1vt
N7mzJwzo5PR6vLaaY+M4F5/j35Zh3eNrp+jw+LythbxHeK6uruUK9j+5H8c/
2tYY5JjHz89t85kGpzYvUdfitcuyndfMir/jTjw+zpvHuQt5TgM/aGG3ftnV
64d9UHkd+Rw768dwTj7Z98/3Dtjtk+sttgdNSXRuHP/359PLxHpdVx7HyeXx
OV7YN5LtnH9OzN+Jb8OeEq87ZX+N467ubp5md06OpUtjsy6kWulC9OnH8z3y
Z2qVM3JLj+/W2Om4E9ufHHhefO7JvZom6iG5o4mruhHSz1s2tnOCNtuaG/J4
jn9zNl6OpxveIT4PMsch+sLj8/a9wr6pfB7LF81H3ZpUE+uo+N6JfeMh+trj
41jTB5+eFGsHfeX9uOvx9R7YSbRxrjRn5+FYJKm/q9gnf8P+G49n6Kiedu2y
Zqz0tZIyt8rVjLjPAcO6Oj2GvSzOaejs/eRKrP89Pl9qIe8XzrNj25frdZi9
r3bu3kr0Y1+Q89PJdv7Oz7n9vK2B7Xh47bJs53hE8fnhjcd3/dFB1Y9j65yd
q0Fjw/uQ8Y6uNBg2xljDyq8z2ebsNSfuqapGbgDOeWjbzr4nt3NMpNn82LPl
tZWyJoMjlaoZ8UV9hrS2a5e1UKVf80Fv47cM9uWcnYfXhUp9OO6K245eDaUy
FYqq9jRp3xV51jzx+JZv+lAdz/FijtdNbH9S8KUmrmppFC1hfGcc/1FPj/o5
ErFvjojp4z5c58LWJ/MWVtBHsnTteLWWma+X1Dnx62Pljace+T/so/F1mw8Y
burL2cL54DhXnpz3ex26euTxFa1o5Axq0mew0zEltt9XcD499Xnu+hPVzvkJ
uc3M4/swIkod223qXPVvb+Tj43jC+l17x5/fw3hGPp7rXSRnra6skzt17DC7
9sJvfCLp8cnYvlIliqo+vE74Dy/v0r3z8b/V6PL4/vbVY/rqu2deWavL+fTk
fL76/VPVHr7OuF/MPD7btbdLlsbfL44e3669EWrt3uBh/bzm7zEcd8haYPNP
zQ3pPSwc3z+Bf+NOPj4rI9dWsjdj214on2tfy2xuzeoa7wGDu7Z0un98f+Pz
fNnihejjlTPFeszWDYzf2HV7fN7Wwszjk7n7uM7E/UNr7Hh9eotd368u7qQ5
o3uLta58DNfg8JUG/HzIudl6iXJtcWL5+JzhzLvjc8vrXNgR7LIfY5ujkeMb
Zfuf7u5X7TIWMDES8ziurZukzil9OFsfJbEca674cv9CUQciy5s16O3f1GPY
MtP4jZhjt2z7F3LwZ2Sd2MFt33N6/sT2Jwe5ppQ9KbMxuquJrz0+5mVU/Htz
35a1fOLxefte4XXFJQrkEvcC+3OsT50KxSgmZJSpdu7eQ+7iax9M+g0Tpg1W
bc48Pq6JIPXltYyO52HviPdxbOTNx4d8Pm53kD5Ml56t7drzFbD3tZIyt7oN
jPcnjudy7M+elcy/x8fyetBwm1oWOjw+X2rhyt/itaryXLsOrBLrTyW8rpnX
ysq+nPuP1zzXrhufC/fgqY1e1cDWn7xwO0q1yzWy0uNjr4x9B27jtcuO57Gt
uTFgaFdTDVhvbpd5+2xfc44en1yzLOMbJYNHGrHItrGArjDzNuR62rYf1Ldr
l/6b9Gu4dobUKfLYogTnYb9H3gPHb6xS7ZyHjX0Yrp0gj996YJ7YxznX+PGk
2X1U/5kOHh/XYFDP/YVlCa6b2P6k4EtNfO3xMa071VPj+vh0kNc9Pivow4Rv
n6Zec5zv0VnOP0/w1NcqX6+huHbdjt3s2rPnNcbqzOOTFK9cTfQpVaOOeDxg
kfFbQ8YsWU3PJWvE1uvcw+l5E9vvK6buOKCe60XHr8Z7fG+8SzOPj+FcedzG
sXnyPN6qubHw2CXVp3a7DzyeW3J8MYbX3vK1B/Xuatcu/Tjp8a0KjP9MfOLj
LXZ9v7gfPwczj4/reXBbWNA81bY5LMj4vJtMj4/xlkd26nz8b2YPnlxT7WFr
jfvFzONjmrc07pciRePvF1uP73DMHkr3JoazS7cO9ONfvvCqxydJ7dv+/fup
ROH8oj6nL70f6T1wLQWO0/r+epSql8AxVjI/WEr0+KTnxvFoMn8a15GV8/DU
1xrb11gDwzURWCdu4/PyOfnfMs4vYJJRV4LXnsq1urYen6ypwDV4U6oWZh7f
5MFGjrOKpYuKfHO2+2QNGc5bZ7u+e+08I084+6O+0oCfM7m2dPFEY23tDzf2
UpWyRixXcjy+kkUKiPXH3DZzpPG9jX8HcczH5+jx8fXl7yXyvmG4VjG3cf5E
ea+ZwbkQ2UOxrXfqyO+PBKj5y/WR3x0NFOtAxfw99G1+ObNcxJXJx2ve5M0r
WySveHw0OP77La+T5Fgu9rhkm/RnxnQxPu/lzpZZjJHbOIcb12FwZ39y4Dqv
4nWRI4vKI8jndRyjLo/v5xPBIp/frxdXqT6245PPo7fx9r1yIMCIneFaG5zz
0HZNt5l27t5D7vDJjplUuGgBt77bJxXpN/A1uLYH+zYyporfT2V+uMux+0Se
MG7nmDBeFyjPwbVYpafluM5QJ+y/8Jhy5c4hct9xG68vlc+F9LWSMrd+gz8Q
bZwrTXpdfA0+/6ZI47d0PifnpON9UUdWq+vaenwy19qUWSNSrBau/C3O+Sff
K0LXzbXbx/eVvLdsPWH212TOPF7f600N+Dryb8SHHw0VbTy/sm8+P0qPz/b5
5dh0mUuQufv8mFprzOfiddi2GjAcd8dtvOZY5vrj8zm+5hw9Ps63J58j1o7b
7r86rnIaOsb3OcLPa8HCeahQkTxOfQ2uvSru2VxZ6eTtcNHG6ybluKVfc+jS
clXLguO4jt8MU+fg3HDSa2naupZqt/X6eC1njje5IxaGjhRtvIaTH8s1n4cv
L1dejvT4Yq6vUs/PkLEd1fnYN9x9fEmi+5Pi9fhSE297fOHbpgrd5P6zsWup
aHGjD4+N8xV62+Ozgj47Di8QNTjk/ZPcefJrJHehIiKXm7veT5Pexnt9lpy5
Vb1WrqkrdZC+XJvh4+zWr3LdWxmfxzF93DYmPH698My9x8Wa366TZyc4V+Ne
hs6Zc+Sk4Av3RBtfm6/rzn5fwdeSr8MOY6cYbRdjVU2NxDw+9u7kXCVJ8fj4
mNFhm2lN7Geqj+1zIsfmLjz+EsWK0NefXEuyLzZhxEDjvSRPLvrp9T3RxjV1
1ffWNx4fxwsWKWTcF7yONyZqs4offHo9vuaTmcdXq5qxPl6uC+bcfeVKG+9l
yfX4+NzFihehe48uJ9sbe/lFrLpfZs2dKtpefXlf1dRIzOO7eO14gvtFenyX
b5ykzJmNWOb2HVvT93/81OveXp33agotUvvm73x84rNQ9qzCU7BdP1mzYmlR
cyElenw8Ttu5VS1nv9bHU1/r5anNav0k12loULOiiD9jj4j39+1o5H/h2LgF
4/upGD7G1uPjOrLcxp/Xa1QoJWp5pDQtzDw+9roypDd+B2Cfj/3F0b3bi1rD
DPfhmiU8jpG92gmtSr+pm8hrnX2pA7+e5Px4bXD2N/Ubxd/xZHh84nNh3GvH
tu4y52907Ofo8TGsjTyGY0WlLyzel0f2dGte7uTjY9iHUfMvXUjER6n5e+jb
cP0LrqM7slN9mj+kLZUuZMSwcM0K6QnJ/HFcO1XGXsnaEdKfeb57jqotyzUd
6lcpKWIC2U9yZ39y4PWk6nURN5eqpQravS50e3x3IqYa39uyZaZGcZ/1+TmT
Y+OaGJwT0Rcen7fvFX4OM2dIZ6ctP+b1u/sWD3Gpnbv3kDv4Mx8fw7VU2cOx
fT+tFPf3b82WxaLvuMkDVTt/ZuNjpYfB8HsN1wjwpVflCYfObLKbW7mK9rnQ
pa+VlLlxrjn53sr9atapTJkyZxR+kW0eOs7HNnpiP7tz2Xp8td6rot5bed0n
1/JIaVq48vhsvTK+pziHIftUbTo2EWNgL5T7sKfMcW5jJw1QdUC4/7mb3r+X
mrWqr+ZRvlIpypot/v3U1uNjP1D6rwzX+eU6yrb5fnmsjhpI2JvPYvNebVt/
xZXHx7kOpYfK8ZWt2jVStXczZ8mUaHxsYvn4th2abzOfzFS6XGG7MUu/hmEP
zfYeYN+Fa+ba3gO2dS54nW71OmVpcNxxsibDu3HPoayJ0Gdoa3Vs/kK5xD4Z
K2lbV7ftB/F5Hbh+A+ee438HrRnn1n5P8aUm3vb46jepKq7LY6zxXjm1Tpfh
Grve9vesoo9trCL3Zb/Plt0xiz2akzyXJ/n4bH0pzgtXqIx9fh/py7G/JT7r
FCku4vYyZjX+hqTLkJHmRJ9WfpjMHZc2fXoVvyfz98lzLThykd5513gv5noW
parXFjnj2ItyZ78vqdK4RfzfurIVREyiuk8S8fiYWm062emXFI9vxh6jL3uc
pWu+J8Yh93MdDs7358mcvJGP7/7F+PHnypmDqlayv0+kx8ec2b9D+VNizJkz
U4WypUW9Dtl24fAulx7ftHHDVb9iRQrFvWemUTWerJSPj2nTrqUaa+UqFeL+
lsTfL4l5fEy3Hvb3i/T4evTuotp47qynIktmunH3bLLHjnx8xvbTTz+Jmg3s
K/nS85DeQ45sxu+EXOPzVtx1OX5QPtc7g6fSJ0fXq/carhPga0/KW3DtWlnH
lj/nzhrVS3g54u/DG1/Lk7mdiFiscthJ3TYunCD28bpT9uzkPo7DZP+K/80x
gPIcHHOVx+bzLuub0rRgj477sdfpbD/PUcbHSXiN8twxfcT+z85uU76ehOuB
8BpVX2rAdYw5ZlVes1LpYiK/ovg7buPx9WhjxI7Z+nRmrx9eA23r97FH+Mc7
0aqfjI1dPSehn8t5HDlPYjqbegrsPYZMG6pqDicG63Zr4xR6tGOmqc/BtVvf
rxzv73L9Vs5zJ+Zv49t0b2LkweB6F67O9XrvPOXrSbh2BceeyT475vQX3ox4
z0iflhYPb09Texu/ZW+f3V/1O75stMqxJl5XWTLShqm93N6fHLjORaY33484
P9zM/i2FFvzY1kNyRxP2PcXrImsmu/bqb7w5jnV0bAv/ML4Ox6E3x7Onx485
VpJz1znWsmBf7eH2GT7z97x9r7AXybn62Kvt3bwm9WxWQ8R7yr81fN+60s7d
eygxWEte78jrGn3lg0m/IdubWt2FiuSn6OPrqVf/DvHfhcJnqf685rRYiUJ2
zy3HXUk/g3PQ7YgO1e7vSbherfzcy+8h7Lexl8OPbX2tpMxt8+5glc9Oasj1
dHnfzAVjVDwc+3fsdcl8a1yHQ56D68/KuDVHrVOKFrzGVrwH5Mia4Jq8Hnfo
6F7Ku5Lw8Wdv7BZ9xnw4wM5Xzhv3eWXVxvk+0YDX2XLMqrxWmXLFRU5FcV0b
j49hT61j1xZKM/naL1q8oHpeR03oK2LupMfHHgS3yfhF1ovjH23PK+Nk5wUk
9HP3Hl0jxmR7PfaBT1+LTHRuHDO6OXquwJW/MWPJIMqQ0XjvYJ9t4Kj2qlat
rV8j4q/CxlDhYnntnjeOz+O6GvzvkmUKiTWU3Jfrvb5r8xxy3YTFK0erc3EM
WI065dT+chWLiXW8nF+N46pkP45NYx9P5l1j2M/iGD539icFX2nC8YXcxj6X
7Tlk3sKp8/t52G+c0MruNZk7q6jDkdy1q1bWp2vfpnbnc2T7oQUezYdfH9N3
HaHV9z71yAPqO2+p8OrEaz9NGmo9bKzy9KQvxznpZNyehHP5Tdm23+5cgwJW
Cn+P97O313HcVGoxyFgDwF6W7Dd27Xa787Fn2GduoNv7fQX7oyWr1VLXLVCq
rMgLKN4HbTy+6i2M7+VcA9j2+IBTN0QspXjfyJtfPRfsg/LfPIZre9geM3y5
8V2Paxtzbd9VN5+L87+bxv69hX1F6ad6AnuGd84epH/97nmy/LGIVYGU6U0u
J/bdZk8eIzw3fmzr8TEcM9jrg/aUM0d2uzmwP8jrff/y5SPR73DkBuP1HtdP
Hstxgk3qv6eOqVm1ksjlx+89HI+YnDmwV3nu0hH63Y+vvOLxvf7tA3qvbvz9
Ur5CWRo5xrhfbD2+Tm9qloSsWGR3/OMXN0UsnbjXCuanH/5krCUeOmKAnW6O
XLp+Itlj53OwFtj8m4+Pc5LJdYUSXiP44mSEqnfK6yzlWsuUxL+fxNCTmA3K
c3GsM5GUuXEt2ecnNolz27azVl9e2GGXW43XpTrWjOU1rJyb7ndXd6dYLdib
cpy/I+w9PTqyTtTZkOu+bWGteL+tH+YPuG6tvLed1dzgdl5LnFitX9v4PPbj
WNufbyecC8+d7wOzc3Ef1om94qTMyRP/5neHA+jZrjli7aOzOgrczutwna2p
dOTzfQvowbYZ9JONt2fLPy+sFNeSNWD5nOy3OOv79cHF9HTXbPrXxZVJ2p9U
+Hy8llPOwVlNB3c14bonjuPjtbaOc3bW5ur4v51bQU8iZ4u587996e354l7h
XIp8nG3dFJ6HjNHjGD5Xc/f0HjLD1x6Y9Pg4JxnXGnD0ONhb4PWTjsd98vlp
EZvEec14zSXXKZW53Zjpc0f5fOzuwt7H8Uvb6d6LGPHYsc5EcufG+fdOXd2p
1uVKuF4KX1fWTOH9T748k+B6XIeV/S5f1ZP1hxbcz3H+tvCxfA7O8SfXodrC
XiDvk9fxtQ7ss8p727HmhjP4OY65uE3oxsdIX5DhGLvla+eIf8tYRvYS+fyc
Z9CZFonV0Yl9GSOeJ9bVo3m54XFceRohYp9O310jHjvWT3Dk4qMNYi3s/vPB
dPXZZtp5ZKHKx8aMndZD9Dv/YL3IxSb7OTsXe3FHrqxQjy893ijGk+Can2wU
17Rd8+nJfk/xlSbcz3F+3P/Cw/UJzudOP4brm/D1jl1b6TNfz2r6eJukelvs
RXF9XF6Dy49d1dxYcvK68JlkfJrTc919TfMPX1D1X3nNLvtWzvoGnb1N8w6d
d+lLJrbfVyw9f0/MgcfurOaG2Zykno5trIermrhht18mOIbb5h06J+bP/07O
fJKbw07yn+9fijW3f/r8gXjsWHPDGT+8uEOfXDlO3z657rTuB9fk4PM6tn//
/LY4Rj5mj9JZP0/x9ppX5sXn9+jOg4uiloezmhvc/s0PL1weL709HaT27fz5
89Sx6Xsqb5ivkB4F1031p8eiE2e+VmoFWjivq+suZmtw/QnXM+FcfBN7NPHY
93Dm26R2klK3NTWQ1HuFY/z4uOJx32U49u506Fj6sIdRO5B9vs/2LfD52F9F
zaNmLd93WtfBW0iPj+POknsu9j8Gjegu4p44lsnXPk1SSczXSslzgxae447H
54wte0JUbCbHX9p6fDpgX7BB02oCT/yOxPwaZ7DX03NQSxHfNWCkb9aJ6gSa
vL368OujcuPmtOKaa//NXczq6qY2nHl8KYmardpTx9bN6Ltnt7zm9Unc8fis
RL/unahN2xYifs5Xnpkzj8+K9OnXXWiR2jd/5+PT7VH4E+lr8dpV3WPRDbSI
9/gK5s3l8bFWef24m4/PzLcpmBsen0R5fNN7ax+LlUjqvcLxh+WL5ksQ+891
Yriuhj/G7s98fI65wZLDk9+etauZajWUr7V82ls3N2jhOcrji/tskZTjbdfq
6vT4EsvHl6hfs8R9v0Zy+fEmEb+n23PymYcFTd46feRrxJN8fIl7fEu1e1S6
iff48mkfS1LwRj6+xDw+Xser279zB2/n4zP1+Ark0+7jmYF8fMb22Wef0bbA
yXRue5BPvQGuq3Bk3XxR31O31+IvOM8hz9nZmsrUBrQ4KeZ+dP0CoYWnx1rl
9fPN5UjaMrOvqMHqqffx4/GldGTpCJHPT7eHZBVYC9aStdE9FiuR3HuF10Of
WD6ajgWPFDn4bOsF+xqum7x01QwK27TAZ74A12LYsCPQrn7q2w7nOOQ5c41U
3WPRDbQwauVu3BkotEjqOR68PiHOwfn0dM2D62LPDhoq8MTz4PxkIesn0Ok7
q7V7R1YBmry9+vDrY8CiZSKnW3J9Ic7rx7VdPanR+7bCGowO3yI00T2WpDAo
cBVtWx1Cv/z2kdc9M87zd3T3JvrjZ/e1+3fuEBWxitZsWK5qW/iCz7/+hKKi
t4hcd7p9PDO27FgrtMDmn3x8AIC3A93+DwBWR7f/AQBIOej2TwBICej2k4A1
0e2tWQnd3prVSO1bbGwsfTS8B+1YOkW7dwAAsDZcf3t63xYUNrGbdh8FACvC
9VpGjOtDU2aN0O4dAACsDa+b7j+iLQ0Y8XbnggMgOfBrpNXg0aa1IEDqo93I
iTRj4kj6+dNY7f6abhbNnEQTJ4+ml1/EavfWdDN3wXShRWrf/JWPDwCQ8klO
[truncated: 1,623,741 more chars]
