# Supplementary material for: Community Flux Balance Analysis for Microbial Consortia at Balanced Growth
Source: PLoS One. 2013 May 31;8(5):e64567. doi: 10.1371/journal.pone.0064567 (PMC3669319; doi:10.1371/journal.pone.0064567)
Supplement: Scripts S3 — Programming scripts for reproducing data shown in Figure 3 of the manuscript. (ZIP) [file pone.0064567.s004.zip]

Archive with 13 entries (12 files):
- Scripts S3/Data_Figure_3B.xlsx
- Scripts S3/Data_Figure_3C.xlsx
- Scripts S3/desktop.ini
- Scripts S3/figure_3B.py
- Scripts S3/figure_3C.py
- Scripts S3/merge_models.py
- Scripts S3/README.txt
- Scripts S3/ruchir_sandbox.py
- Scripts S3/sbml/
- Scripts S3/sbml/_tmpxml.tmp
- Scripts S3/sbml/desktop.ini
- Scripts S3/sbml/Ecoli_iAF1260.xml.converted.dupRemoved.kdo2changed.xml
- Scripts S3/scan_biomass_ratio.py
