# Supplementary material for: Community Flux Balance Analysis for Microbial Consortia at Balanced Growth
Source: PLoS One. 2013 May 31;8(5):e64567. doi: 10.1371/journal.pone.0064567 (PMC3669319; doi:10.1371/journal.pone.0064567)
Supplement: Scripts S3 — Programming scripts for reproducing data shown in Figure 3 of the manuscript. (ZIP) [file pone.0064567.s004.zip › Scripts S3/figure_3B.py]

#
#   figure_3B.py
#
import pyscescbm, cplex
import os, numpy, time, copy
import pyscescbm.CBRead as fbaread
import pyscescbm.CBSolver as fbasolver
import pyscescbm.CBModel as fbamodel
import pyscescbm.CBTools as fbatools
from ruchir_sandbox import *
import merge_models as merge
import scan_biomass_ratio as scan
cDir = os.path.dirname(os.path.abspath(os.sys.argv[0]))

# Load iAF1260 file
ecoli_file = 'Ecoli_iAF1260.xml.converted.dupRemoved.kdo2changed.xml'

# First ecoli model i.e. default model
first_model = fbaread.readSBML2FBA(ecoli_file, work_dir=os.path.join(cDir, 'sbml'))
first_model_suffix = 'ACT' 
mu_first_model = 'R_Ec_biomass_iAF1260_core_59p81M'+'_'+first_model_suffix

# second ecoli model i.e. acetate uptake model
second_model = fbaread.readSBML2FBA(ecoli_file, work_dir=os.path.join(cDir, 'sbml'))
second_model_suffix = 'GLU'
mu_second_model = 'R_Ec_biomass_iAF1260_core_59p81M'+'_'+second_model_suffix

# Merge two Models
merged_model = merge.merge_two_models(first_model,first_model_suffix,mu_first_model, second_model, second_model_suffix, mu_second_model,shared_ex_mets = ['M_glc_DASH_D_e' ,'M_ac_e'])

# Adding extra constraint R_GLCtex_GLU = 1.4 R_GLCtex_ACT
merged_model.addUserConstraint('Glucose Uptake', fluxes=[(1.0,'R_GLCtex_GLU'),(-1.4,'R_GLCtex_ACT')], operator='=', rhs=0)

# Changing glucose exchange flux bounds
merged_model.setReactionBound('R_EX_glc_LPAREN_e_RPAREN_', -0.0696, 'lower')
merged_model.setReactionBound('R_EX_glc_LPAREN_e_RPAREN_', 0.0, 'upper')

# Building jflux
xFirst = merged_model.xFirst_multiplier 
xSecond = merged_model.xSecond_multiplier
xTotal = merged_model.xTotal_multiplier
jflux = []
for tup in xTotal:
    jflux.append(tup[1])


# For Infinite Cross-feeding
scan.scanBiomassRatioandPrint(merged_model, first_model_suffix, second_model_suffix, mu_first_model, mu_second_model, start=0, end=15.0, steps=100, totalBiomass=0.0286666666667, jflux=jflux, filename='Figure_3B_infinite_CF', filenotes="Ecoli consortium at Ratio 1 to 10\nTotalbiomass = 0.028\nGlucose Exchange 0.0696\nOnly Acetate being shared\nGLU acetate prod -3.06 max\nObj: Maximize: R_Ec_biomass_iAF1260_core_59p81M_GLU\nGlucose Uptake: R_GLCtex_GLU = 1.4 R_GLCtex_ACT\n")

# For Below-Critical Cross-feeding
# Acetate is produced by GLU and consumed by ACT
merged_model.setReactionBound('R_ACtex_GLU', -3.0958910691, 'lower')
merged_model.setReactionBound('R_ACtex_GLU', -3.06, 'upper')
merged_model.setReactionBound('R_ACtex_ACT', 0.33, 'lower')
merged_model.setReactionBound('R_ACtex_ACT', 0.34, 'upper')

merged_model.setReactionBound('R_GLCtex_GLU', 0.0, 'lower')
merged_model.setReactionBound('R_GLCtex_GLU', 3.26909656716, 'upper')

scan.scanBiomassRatioandPrint(merged_model, first_model_suffix, second_model_suffix, mu_first_model, mu_second_model, start=0, end=15.0, steps=100, totalBiomass=0.0286666666667, jflux=jflux, filename='Figure_3B_belowcritical_CF', filenotes="Ecoli consortium at Ratio 1 to 10\nTotalbiomass = 0.028\nGlucose Exchange 0.0696\nOnly Acetate being shared\nACT acetate uptake between 0.332468164794 max \nGLU acetate prod -3.06 max\nObj: Maximize: R_Ec_biomass_iAF1260_core_59p81M_GLU\nGlucose Uptake: R_GLCtex_GLU = 1.4 R_GLCtex_ACT\n")
