# Supplementary material for: Community Flux Balance Analysis for Microbial Consortia at Balanced Growth
Source: PLoS One. 2013 May 31;8(5):e64567. doi: 10.1371/journal.pone.0064567 (PMC3669319; doi:10.1371/journal.pone.0064567)
Supplement: Scripts S3 — Programming scripts for reproducing data shown in Figure 3 of the manuscript. (ZIP) [file pone.0064567.s004.zip › Scripts S3/figure_3C.py]

#
#   figure_3C.py
#
import pyscescbm, cplex
import os, numpy, time, copy
import pyscescbm.CBRead as fbaread
import pyscescbm.CBSolver as fbasolver
import pyscescbm.CBModel as fbamodel
import pyscescbm.CBTools as fbatools
from ruchir_sandbox import *
from merge_models import *
from scan_biomass_ratio import *
cDir = os.path.dirname(os.path.abspath(os.sys.argv[0]))

# Load iAF1260 file
ecoli_file = 'Ecoli_iAF1260.xml.converted.dupRemoved.kdo2changed.xml'

# First ecoli model i.e. default model
first_model = fbaread.readSBML2FBA(ecoli_file, work_dir=os.path.join(cDir, 'sbml'))
first_model_suffix = 'ACT' 
mu_first_model = 'R_Ec_biomass_iAF1260_core_59p81M'+'_'+first_model_suffix
# second ecoli model i.e. acetate uptake model
second_model = fbaread.readSBML2FBA(ecoli_file, work_dir=os.path.join(cDir, 'sbml'))
second_model_suffix = 'GLU'
mu_second_model = 'R_Ec_biomass_iAF1260_core_59p81M'+'_'+second_model_suffix

# Metabolites to test for being shared (one-at-a-time)
#metabolites = ['M_etoh_e', 'M_idon_DASH_L_e', 'M_glyc_e', 'M_ac_e', 'M_dha_e', 'M_ins_e', 'M_glcn_e', 'M_indole_e', 'M_acald_e', 'M_glyald_e', 'M_val_DASH_L_e', 'M_pyr_e','M_succ_e', 'M_5dglcn_e', 'M_glyclt_e', 'M_fruur_e', 'M_ade_e', 'M_trp_DASH_L_e', 'M_tyr_DASH_L_e', 'M_xtsn_e', 'M_akg_e', 'M_phe_DASH_L_e', 'M_thr_DASH_L_e', 'M_lac_DASH_D_e', 'M_ala_DASH_D_e', 'M_hxan_e', 'M_ser_DASH_L_e', 'M_adn_e', 'M_pro_DASH_L_e', 'M_glu_DASH_L_e', 'M_ura_e', 'M_glcur_e', 'M_uri_e', 'M_nh4_e', 'M_xan_e']
metabolites = ['M_etoh_e', 'M_idon_DASH_L_e']

# Metabolites that should not be produced by any model
no_prod_mets = {'M_etoh_e':'R_EX_etoh_LPAREN_e_RPAREN_', 'M_glyc_e':'R_EX_glyc_LPAREN_e_RPAREN_', 'M_ac_e':'R_EX_ac_LPAREN_e_RPAREN_', 'M_pyr_e':'R_EX_pyr_LPAREN_e_RPAREN_', 'M_lac_DASH_D_e': 'R_EX_lac_D_LPAREN_e_RPAREN_', 'M_for_e': 'R_EX_for_LPAREN_e_RPAREN_', 'M_succ_e':'R_EX_succ_LPAREN_e_RPAREN_' }

# Final Scanning
for met in metabolites:
    print '\nSharing only %s\n'%met
    merged_model = merge_two_models(first_model,first_model_suffix,mu_first_model, second_model, second_model_suffix, mu_second_model, shared_ex_mets=['M_glc_DASH_D_e',met],non_accu_ex_metabolites=[met])
    
    for noprod in no_prod_mets.keys():
        if noprod != met:
            merged_model.setReactionBound(no_prod_mets[noprod]+'_ACT', 0.0, 'lower')
            merged_model.setReactionBound(no_prod_mets[noprod]+'_ACT', 0.0, 'upper')
            merged_model.setReactionBound(no_prod_mets[noprod]+'_GLU', 0.0, 'lower')
            merged_model.setReactionBound(no_prod_mets[noprod]+'_GLU', 0.0, 'upper')
    
    # Changing objective
    merged_model.setObjectiveFlux('R_EX_glc_LPAREN_e_RPAREN_', coefficient=1, osense='Maximize', delete_objflx=True)

    # Fixing growth rate to 0.2
    merged_model.user_constraint = {}
    merged_model.addUserConstraint('mu_GLU', fluxes=[(1.0,'R_Ec_biomass_iAF1260_core_59p81M_GLU')], operator='=', rhs=0.2)
    merged_model.addUserConstraint('mu_ACT', fluxes=[(1.0,'R_Ec_biomass_iAF1260_core_59p81M_ACT')], operator='=', rhs=0.2)
    # Adding extra constraint R_GLCtex_GLU = 1.4 R_GLCtex_ACT
    merged_model.addUserConstraint('Glucose Uptake', fluxes=[(1.0,'R_GLCtex_GLU'),(-1.4,'R_GLCtex_ACT')], operator='=', rhs=0)
    # Changing glucose exchange flux bounds
    merged_model.setReactionBound('R_EX_glc_LPAREN_e_RPAREN_', -999999, 'lower')
    merged_model.setReactionBound('R_EX_glc_LPAREN_e_RPAREN_', 0.0, 'upper')

    # Building jflux
    xFirst = merged_model.xFirst_multiplier 
    xSecond = merged_model.xSecond_multiplier
    xTotal = merged_model.xTotal_multiplier
    jflux = []
    for tup in xTotal:
        jflux.append(tup[1])
    
    
    # scan for single biomass ratio
    scanSingleBiomassRatioandPrint(merged_model, first_model_suffix, second_model_suffix,mu_first_model,mu_second_model,ratio=9, totalBiomass=0.02866, jflux = jflux,filename_fba='%s_FBA'%met, filename_fva='%s_FVA'%met, filename_mets='None', filenotes='Sharing only %s \nRatio = 9 \nTotal Biomass = 0.02866 g \nGlucose uptake: R_GLCtex_GLU = 1.4 R_GLCtex_ACT \nObjective - Minimize: R_EX_glc_LPAREN_e_RPAREN_'%met, FBA=True,met_bal=False, FVA=False)
