# Supplementary material for: Community Flux Balance Analysis for Microbial Consortia at Balanced Growth
Source: PLoS One. 2013 May 31;8(5):e64567. doi: 10.1371/journal.pone.0064567 (PMC3669319; doi:10.1371/journal.pone.0064567)
Supplement: Scripts S3 — Programming scripts for reproducing data shown in Figure 3 of the manuscript. (ZIP) [file pone.0064567.s004.zip › Scripts S3/README.txt]

Pre-requisite:

1) PySCes-CBM, http://pysces.sourceforge.net/cbm/
2) IBM ILOG CPLEX Optimizer by IBM

Once you have installed these two packages on your computer,

    - Open this folder in your terminal (command prompt)
    - Execute 'python figure_3B.py' for generating data for Figure 3B
    - Execute 'python figure_3C.py' for generating data for Figure 3C
