# Supplementary material for: Community Flux Balance Analysis for Microbial Consortia at Balanced Growth
Source: PLoS One. 2013 May 31;8(5):e64567. doi: 10.1371/journal.pone.0064567 (PMC3669319; doi:10.1371/journal.pone.0064567)
Supplement: Scripts S3 — Programming scripts for reproducing data shown in Figure 3 of the manuscript. (ZIP) [file pone.0064567.s004.zip › Scripts S3/ruchir_sandbox.py]

#
#   ruchir_sandbox.py
#

import os, numpy, time, copy, StringIO, pyscescbm
import pyscescbm.CBPlot as fbaplot
import pyscescbm.CBTools as fbatools
import pyscescbm.CBSolver as fbasolver
import pyscescbm.CBRead as fbaread
import pyscescbm.CBModel as fbamodel
import pyscescbm.CBCPLEX as fbacplex
cDir = os.path.dirname(os.path.abspath(os.sys.argv[0]))

# Adding non-reaction user constraint
def addNewUserConstraint(model, id, fluxes=[], operator='=', rhs=0.0):
        """
        Build an array of user constraints
        
         - *id* user constraint name/id, use `None` for auto-assign
         - *fluxes* a list of (coefficient, reaction id) pairs where coefficient is a float
         - *operator* is one of = > < >= <=
         - *rhs* a float

        """
        if model.user_constraints == None:
            model.user_constraints = {}
#        Rids = self.getReactionIds()
        fluxlist = []
        for J in fluxes:
#            assert J[1] in Rids, '\n%s is not a valid reaction id' % J[1]
            assert J[1] not in fluxlist, '\nFluxes may only appear once per constraint:\n%s' % fluxes
            fluxlist.append(J[1])
        assert operator in ['>','<','<=','>=','='], '\n%s is not a valid operator' % operator
        rhs = float(rhs)
        if id == None:
            id = 'uConstr%s' % (len(model.user_constraints.keys())+1)
        model.user_constraints.update({id : {'fluxes' : fluxes,
                                              'operator' : operator,
                                              'rhs' : rhs} })

# Setting non-reaction objective flux
def setNewObjectiveFlux(model, reaction_id, coefficient=1, osense='maximize', delete_objflx=True):
    """
    Set single target reaction flux for the current active objective function.

        - *reaction_id* a string containing a reaction id
        - *coefficient* [default=1] an objective flux coefficient 
        - *osense* the optimization sense must be **maximize** or **minimize**
        - *delete_objflx* [default=True] delete all existing fluxObjectives in the active objective function
    """
    osense = osense.lower()
    if osense == 'max': osense = 'maximize'
    if osense == 'min': osense = 'minimize'        
    if osense in ['maximise', 'minimise']:
        osense = osense.replace('se','ze')
    assert osense in ['maximize', 'minimize'], "\nosense must be ['maximize', 'minimize'] not %s" % osense
    if delete_objflx:
        model.objectives[model.activeObjIdx].fluxObjectives = []        
    FO = fbamodel.FluxObjective(reaction_id+'_fluxobj', reaction_id, coefficient)
    model.objectives[model.activeObjIdx].addFluxObjective(FO)
    model.objectives[model.activeObjIdx].operation = osense


# Seperate Two Models
def seperate_two_models(merged_model,first_model_suffix,second_model_suffix,objective_reaction_first, objective_reaction_second):
    
    print 'Seperating Models: %s and %s...\n'%(first_model_suffix,second_model_suffix)
    first_model = copy.deepcopy(merged_model)
    second_model = copy.deepcopy(merged_model)

    for reaction in merged_model.reactions:
        if first_model_suffix == reaction.getPid()[-len(first_model_suffix):]:
            second_model.deleteReactionAndBounds(reaction.getPid())
        
        if second_model_suffix == reaction.getPid()[-len(second_model_suffix):]:
            first_model.deleteReactionAndBounds(reaction.getPid())
    
    # Processing First Model
    first_model.user_constraints.clear()
    first_model.sharedMetabolitesandFluxes.clear()
    first_model.setObjectiveFlux(objective_reaction_first, coefficient=1, osense='Maximize', delete_objflx=True)
    first_model.name = 'Seperated_%s'%(first_model_suffix)
    # Processing Second Model
    second_model.user_constraints.clear()
    second_model.sharedMetabolitesandFluxes.clear()
    second_model.setObjectiveFlux(objective_reaction_second, coefficient=1, osense='Maximize', delete_objflx=True)
    second_model.name = 'Seperated_%s'%(second_model_suffix)
    
    print '...Seperation Complete'
    
    return first_model, second_model
    
# Function that Returns "Equation" from a reaction object
def giveEquation(reaction_object):
    """
    Returns a string containing equation for given *reaction_object* of fba object

     - *reaction_object* reaction object in fba model object of pyscescbm
    """
    r = reaction_object
    products = ''
    substrates = ''
    arrow = ''
    for reag in r.getStoichiometry():

        if reag[0] > 0.0:
            prod = str(reag[0]) + ' ' + str(reag[1]) + ' + '
            products = products + prod
        
        if reag[0] < 0.0:
            subs = str(reag[0]*-1.0) + ' ' + str(reag[1]) + ' + '
            substrates = substrates + subs
    
    if r.reversible == False:
        arrow = ' ==> '
    else:
        arrow = ' <==> '
    equation = substrates[0:-3] + arrow + products[0:-3]
    
    return equation

# Adds Orphan exchange reactions from external to boundary species
def addOrphanExchangeReaction(fbam, species, lb=0.0, ub=0.0):
    """
    Adds an exchange reaction that connects  orphan external *species* to a boundary *species*

     - *fbam* an fba model object
     - *species* a valid cytosolic species name
     - *lb* lower flux bound [default = 0.0]
     - *ub* upper flux bound [default = 1000.0]

    """
    assert species in fbam.getSpeciesIds() and fbam.getSpecies(species).compartment in ['Extra_organism','Extraorganism','Extra organism'], '\n%s is not a valid external species' % species
   
    Rname = 'R_EX_Orphan_'+species+'_'

    boundary_species = fbamodel.Species(species.replace('_e','_b'),True,fbam.getSpecies(species).getName()+'_boundary',fbam.getSpecies(species).compartment) 
    boundary_species.reagend_of = [Rname]
    
    R = fbamodel.Reaction(Rname, name='%s orphan exchange reaction' % fbam.getSpecies(species).getName(), reversible=False)
    R.is_exchange = True
    Sue = fbamodel.Reagent(Rname+species, species, 1.0)
    Sub = fbamodel.Reagent(Rname+species.replace('_e','_b'),species.replace('_e','_b'),-1.0)
    R.addReagent(Sue)
    R.addReagent(Sub)

    clb = fbamodel.FluxBound(Rname+'_lb', Rname, 'greaterEqual', lb)
    cub = fbamodel.FluxBound(Rname+'_ub', Rname, 'lessEqual', ub)
    
    fbam.addSpecies(boundary_species)
    fbam.addReaction(R)
    fbam.addFluxBound(clb)
    fbam.addFluxBound(cub)
    fbam.getSpecies(species).reagent_of.append(Rname)


# Adds a Transport Reaction from cytosolic to external species
def addTransportReaction(fbam, species,suffix='', lb=0.0, ub=1000.0):
    """
    Adds a transport reactions that connects cytosolic *species* to external *species*

     - *fbam* an fba model object
     - *species* a valid cytosolic species name
     - *lb* lower flux bound [default = 0.0]
     - *ub* upper flux bound [default = 1000.0]

    """
    assert species in fbam.getSpeciesIds() and fbam.getSpecies(species).compartment == 'Cytosol', '\n%s is not a valid cytosolic species' % species
    
    assert species.replace('c_'+suffix,'e') in fbam.getSpeciesIds(), '\n%s external species does not exist in the model' % species.replace('c_'+suffix,'e')
    
    if lb < 0.0:
        reversible = True
    else:
        reversible = False
    Rname = 'R_TRANSPORT_'+species+'_'
    R = fbamodel.Reaction(Rname, name='%s transport reaction' % fbam.getSpecies(species).getName(), reversible=reversible)
    Su = fbamodel.Reagent(Rname+species, species, -1.0)
    Sue = fbamodel.Reagent(Rname+species.replace('c_'+suffix,'e'),species.replace('c_'+suffix,'e'),1.0)
    R.addReagent(Su)
    R.addReagent(Sue)

    clb = fbamodel.FluxBound(Rname+'_lb', Rname, 'greaterEqual', lb)
    cub = fbamodel.FluxBound(Rname+'_ub', Rname, 'lessEqual', ub)

    fbam.addReaction(R)
    fbam.addFluxBound(clb)
    fbam.addFluxBound(cub)
    fbam.getSpecies(species).reagent_of.append(Rname)
    fbam.getSpecies(species.replace('c_'+suffix,'e')).reagent_of.append(Rname)

    print '\n***\nCreated new reaction %s with bounds (%s : %s)\n***\n' % (Rname, lb, ub)


def addSupplyReaction(fbam, species, lb=0.0, ub=999999):
    """
    Adds a sypply reactions that produces *species* from an external pool 

     - *fbam* an fba model object
     - *species* a valid species name
     - *lb* lower flux bound [default = 0.0]
     - *ub* upper flux bound [default = 999999]

    """
    assert species in fbam.getSpeciesIds(), '\n%s is not a valid species' % species

    Rname = 'R_Supply_'+species+'_'
    R = fbamodel.Reaction(Rname, name='%s supply reaction' % fbam.getSpecies(species).getName(), reversible=False)
    Su = fbamodel.Reagent(Rname+species, species, 1.0)
    R.addReagent(Su)
    R.is_exchange = True

    clb = fbamodel.FluxBound(Rname+'_lb', Rname, 'greaterEqual', lb)
    cub = fbamodel.FluxBound(Rname+'_ub', Rname, 'lessEqual', ub)

    fbam.addReaction(R)
    fbam.addFluxBound(clb)
    fbam.addFluxBound(cub)
    fbam.getSpecies(species).reagent_of.append(Rname)
    
#    print '\n***\nCreated new reaction %s with bounds (%s : %s)\n***\n' % (Rname, lb, ub)

def addNADPHoxidaseReaction(fbam):
    """
    Adds an irreversible NADPH oxidation reaction of the stoichiometry as
    
    M_nadph_c + M_h_c  ==> M_nadp_c 

     - *fbam* an fba model object

    """

    Rname = 'R_Synthetic_NADPH_oxidation'
    R = fbamodel.Reaction(Rname, name=Rname, reversible=False)
    s_nadph = fbamodel.Reagent('M_nadph_c', 'M_nadph_c', -1.0)
    s_h = fbamodel.Reagent('M_h_c', 'M_h_c', -1.0)
#    s_o2 = fbamodel.Reagent('M_o2_c', 'M_o2_c', -1.0)
    s_nadp = fbamodel.Reagent('M_nadp_c', 'M_nadp_c', 1.0)
#    s_h2o2 = fbamodel.Reagent('M_h2o2_c', 'M_h2o2_c', 1.0)
    reagents = [s_nadph, s_h,  s_nadp ]#s_o2,s_h2o2
    for rea in reagents:
        R.addReagent(rea)
    R.is_exchange = False

    clb = fbamodel.FluxBound(Rname+'_lb', Rname, 'greaterEqual', 0.0)
    cub = fbamodel.FluxBound(Rname+'_ub', Rname, 'lessEqual', 999999)

    fbam.addReaction(R)
    fbam.addFluxBound(clb)
    fbam.addFluxBound(cub)
    for rea in reagents:
        fbam.getSpecies(rea.species_ref).reagent_of.append(Rname)
    
    print '\n***\nCreated a new irreversible reaction: %s ***\n' % (Rname)

def addNADHoxidaseReaction(fbam):
    """
    Adds an irreversible NADH oxidation reaction of the stoichiometry as
    
    M_nadh_c + M_h_c  ==> M_nad_c 

     - *fbam* an fba model object

    """

    Rname = 'R_Synthetic_NADH_oxidation'
    R = fbamodel.Reaction(Rname, name=Rname, reversible=False)
    s_nadh = fbamodel.Reagent('M_nadh_c', 'M_nadh_c', -1.0)
    s_h = fbamodel.Reagent('M_h_c', 'M_h_c', -1.0)
#    s_o2 = fbamodel.Reagent('M_o2_c', 'M_o2_c', -1.0)
    s_nad = fbamodel.Reagent('M_nad_c', 'M_nad_c', 1.0)
#    s_h2o2 = fbamodel.Reagent('M_h2o2_c', 'M_h2o2_c', 1.0)
    reagents = [s_nadh, s_h, s_nad]#s_o2, s_h2o2,
    for rea in reagents:
        R.addReagent(rea)
    R.is_exchange = False

    clb = fbamodel.FluxBound(Rname+'_lb', Rname, 'greaterEqual', 0.0)
    cub = fbamodel.FluxBound(Rname+'_ub', Rname, 'lessEqual', 999999)

    fbam.addReaction(R)
    fbam.addFluxBound(clb)
    fbam.addFluxBound(cub)
    for rea in reagents:
        fbam.getSpecies(rea.species_ref).reagent_of.append(Rname)
    
    print '\n***\nCreated a new irreversible reaction: %s ***\n' % (Rname)

# print reactions in an excel file
def printReactions(model, filename=None,notes=None, with_equation=True, preOpt=True, reaction_list=[]):
    
    """
    Prints all the Reactions with Type, ID, Solution, Lower Bound, Upper Bound, Name, Reduced Cost, Equation:

     - *model* an FBA model object
     - *filename* [default=None] is a string containing output filename
     - *notes* [default=None] is a string containing Notes regarding the simulation condition, this will be printed on top of header in output file 
     - *with_equation* [default=True] if True print out equation for all the reactions
     - *pre_opt* [default=True] attempt to presolve the FBA and report its results in the ouput
     - *reaction_list* [default=[]] only these reactions to be printed
    """
    print '\n!!! Printing Reactions in a file... \n'    
    if preOpt:
        fbasolver.analyzeModel(model,with_reduced_costs=True)

    if filename == None:
        filename = model.getPid()+'.xls'
    else:
        filename = filename+'.xls'
    
    f = file(filename,'w')
    
    if notes == None:
        notes = 'Simulation Condition is not documented'
    f.write(notes + '\n\n')
    
    f.write("Type\tReaction\t Solution\t Lower Bound\t Upper Bound\t Reduced Cost\tScaled Reduced Cost\tName\tEquation\n")
    
    obj_value = model.objectives[model.activeObjIdx].value
    reactions = []
    
    if reaction_list != []:
        for r in reaction_list:
            reactions.append(model.getReaction(r))
    else:
        for r in model.reactions:
            reactions.append(r)
    
    for r in reactions:      
        rid = r.getPid()
        rname = r.getName()
        if r.value != None and r.reduced_cost != None:
            rval = r.value
            if obj_value != 0.0:
                s_rcost = float((float(r.reduced_cost)*float(rval))/float(obj_value))
                rc = r.reduced_cost
            else:
                s_rcost = 'None'
                rc = 'None'
        else:
            rval = 'No Opt'
            s_rcost = 'No Opt'

        
        lb = model.getReactionLowerBound(rid)
        ub = model.getReactionUpperBound(rid)
        
        if lb==None and ub==None:
            lbval = 'None'
            ubval = 'None'
        else:
            lbval = lb
            ubval = ub
        
        rtype = ''
        equation = 'None'
                
        if r.is_exchange:
            rtype = 'Exchange'
        else:
            rtype = 'Cytosolic'
                
        if with_equation:
            equation = giveEquation(r)
        
        f.write("%s\t%s\t%s\t%s\t%s\t%s\t%s\t%s\t%s\n"%(rtype,rid,rval,lbval,ubval,rc,s_rcost,rname,equation))
    f.close()
    print "\nReactions are printed in %s\n"%filename

# printing FVA solutions
def printFVASolutions(model, reaction_names, fva_array, filename=None, notes=None):
    """
    Prints FVA solutions in an excel file and FVA plot in a png file

     - *model* an FBA model object
     - *reaction_names* is same as output 'reaction_names' array of 'cplx_FluxVariabilityAnalysis()' function
     - *fva_array* is same as output 'fva_array' array of 'cplx_FluxVariabilityAnalysis()' function
     - *filename* [default=None] is a string containing output filename
     - *notes* [default=None] is a string containing Notes regarding the simulation condition, this will be printed on top of header in output file 
    """
    print '\n!!! Printing FVA solutions...\n'
    if filename == None:
        filename = 'FVA.xls'
    else:
        filename = filename+'.xls'
    
    f = file(filename,'w')
    
    if notes == None:
        notes = 'Simulation Condition is not documented'
    f.write(notes + '\n\n')
    f.write("Type\tReaction ID\tOriginal Value\tVariability Min\tVariability Max\tSpan = abs(Max-Min)\tReduced Cost\tScaled Reduced Cost\t Lower Bounds\t Upper Bounds\tReaction Name\tEquation\n")
    
    # Objective function value
    obj_value = model.objectives[model.activeObjIdx].value
    
    for react in reaction_names:
        r = model.getReaction(react)
        ridx = reaction_names.index(react)
        rid = react
        rname = r.getName()
        rval = fva_array[ridx][0]
        rcost = fva_array[ridx][1]
        s_rcost = (rcost * rval) / obj_value
        lb = model.getReactionLowerBound(rid)
        ub = model.getReactionUpperBound(rid)
        rtype = ''
        equation = 'None'
        
        if fva_array[ridx][5] == 1:
            var_min = fva_array[ridx][2]
        else:
            var_min = "Failed"
        if fva_array[ridx][6] == 1:
            var_max = fva_array[ridx][3]
        else:
            var_max = "Failed"
        rspan = fva_array[ridx][4]
         
        if r.is_exchange:
            rtype = 'Exchange'
        else:
            rtype = 'Cytosolic'
        
        if lb != None:
            lbval = lb
        else:
            lbval = 'None'
        
        if ub != None:            
            ubval = ub
        else:
            ubval = 'None'
        
        equation = giveEquation(r)
        
        f.write("%s\t%s\t%s\t%s\t%s\t%s\t%s\t%s\t%s\t%s\t%s\t%s\n"%(rtype,rid,rval,var_min,var_max,rspan,rcost,s_rcost,lbval,ubval,rname,equation))
    f.close()
    #fbaplot.plotFluxVariability(fva_array, reaction_names, ySlice=None, minHeight=0, maxHeight=100, fname=filename)
    
    print "\n\nFVA solutions are printed in %s\n"%filename
#    print "FVA plot is in %s.png\n\n"%filename

# Printing Metabolite balances in an excel file
def printMetaboliteBalances(model, filename=None,notes=None,metabolite_list=[],exclude_metabolites=[],preOpt=True,fva_array=None, reaction_names=None, shadow_prices=False):
    
    """
    Prints Metabolite balances:
    
    Compartment, Metabolite ID, Name, Consuming/Producing/Zero fluxes, Reaction ID, Coef*flux value, Coef, Flux value, Lower Bound, Upper Bound, Reduced Cost, Reaction Name, Reversibility, Genes, E C Number, Equation, Type 

     - *model* an FBA model object
     - *filename* [default=None] is a string containing output filename
     - *notes* [default=None] is a string containing Notes regarding the simulation condition, this will be printed on top of header in output file
     - *metabolite_list* [default=[]] is a list containing metabolites only to be included in output
     - *exculde_metabolites* [default=[]] is a list containing metabolites to exclude from output
     - *pre_opt* [default=True] attempt to presolve the FBA and report its results in the ouput
     - *fva_array* [default=None] first output of 'fbasolver.cplx_FluxVariabilityAnalysis()' command
     - *reaction_names* [default=None] second output of 'fbasolver.cplx_FluxVariabilityAnalysis()' command
     - *give_shadow_prices* [default=False] prints shadow prices on the metabolites
    """
    print '\n!!! Printing Metabolite balances in a file...\n'
    
    fbatools.processSBMLAnnotationNotes(model,'note')
    
    if preOpt:
        lp_obj = fbasolver.analyzeModel(model,with_reduced_costs=True,return_lp_obj=True)
        (obj_sens, rhs_sens, bound_sens) = fbacplex.cplx_getSensitivities(lp_obj)

    if filename == None:
        filename = model.getPid()+'.xls'
    else:
        filename = filename+'.xls'
    
    f = file(filename,'w')
    
    if notes == None:
        notes = 'Simulation Condition is not documented'
    f.write(notes + '\n\n')
    f.write("Compartment\tMetabolite\t Name\t Shadow Price Min\tShadow Price Max\t Producing\Consuming\Zero Flux \t Reaction \t Coef * Flux Value \t Coefficient \t Flux Value\tFVA min \tFVA max\tFVA span\tLower Bound\tUpper Bound\tReduced Cost\t Reaction name\t Reversibility \t Genes \t E C number\t Equation\tType\n")
            
    sps = []
    
    if metabolite_list !=[]:
        for m in metabolite_list:
            sps.append(model.getSpecies(m))
    else:
        for m in model.species:
            sps.append(m)
    
    for species in sps:
        if species.is_boundary==False and species.getPid() not in exclude_metabolites:    
            comp = species.compartment
            reactions = species.reagent_of
            if shadow_prices:
                #shadow_price = rhs_sens[species.getPid()]
                sp_min = rhs_sens[species.getPid()][0]
                sp_val = rhs_sens[species.getPid()][1]
                sp_max = rhs_sens[species.getPid()][2]
            else:
                sp_min = 'NA'
                sp_val = 'NA'
                sp_max = 'NA'    
            prod_string = ''
            cons_string = ''
            zero_string = ''
            for reaction in reactions:
                r = model.getReaction(reaction)
                rid = r.getPid()
                rname = r.getName()
                lb = model.getReactionLowerBound(rid)
                ub = model.getReactionUpperBound(rid)
                if lb==None and ub==None:
                    lbval = 'None'
                    ubval = 'None'
                else:
                    lbval = lb
                    ubval = ub
                
                rage = r.getReagentWithSpeciesRef(species.getPid())
                
                if rage == None:
                
                    print rid+'\t\t'+species.getPid()
                    print r.getStoichiometry()
                    print '\n'
                    scoef = 0.0
                else:
                    scoef = rage.coefficient
                
                if preOpt:
                    rval = r.value
                    rcost = r.reduced_cost
                    fluxval = rval * scoef
                elif fva_array != None and reaction_names != None:
                    ridx = reaction_names.index(rid)
                    rval = fva_array[ridx][0]
                    rcost = fva_array[ridx][1]
                    fluxval = rval * scoef
                else:
                    rval = 'No Opt'
                    rcost = 'No Opt'
                    fluxval = scoef
                                    
                fva_min = 'No FVA'
                fva_max = 'No FVA'
                fva_span = 'No FVA'
                
                if fva_array != None and reaction_names != None:
                    ridx = reaction_names.index(rid)
                    if fva_array[ridx][5] == 1:
                        fva_min = fva_array[ridx][2]
                    else:
                        fva_min = "Failed"
                    if fva_array[ridx][6] == 1:
                        fva_max = fva_array[ridx][3]
                    else:
                        fva_max = "Failed"
                    fva_span = fva_array[ridx][4]
        
                if r.is_exchange:
                    rtype = 'Exchange'
                else:
                    rtype = 'Cytosolic'
                
                if r.reversible:
                    reversibility = 'Reversible'
                else:
                    reversibility = 'Irreversible'
                                                
                ant = r.getAnnotations()
                    
                if ant.has_key('SUBSYSTEM'):
                    subsys = ant['SUBSYSTEM']
                else:
                    subsys = 'None'
                if ant.has_key('EC Number'):
                    rEC = ant['EC Number']
                else:
                    rEC = 'Not Provided'
                if ant.has_key('GENE ASSOCIATION'):
                    geneAsso = ant['GENE ASSOCIATION']
                else:
                    geneAsso = 'Not Provided'
                if ant.has_key('Confidence Level'):
                    confidence = ant['Confidence Level']
                else:
                    confidence = 0
                    
                equation = giveEquation(r)
                
                if fluxval > 0:
                    prod_info = '%s\t%s\t%s\t%s\t%s\t%s\t%s\t%s\t%s\t%s\t%s\t%s\t%s\t%s\t%s\t%s\n\t\t\t\t\t\t'%(rid,fluxval,scoef,rval,fva_min,fva_max,fva_span,lbval,ubval,rcost,rname,reversibility,geneAsso,rEC,equation,rtype)
                    prod_string = prod_string + prod_info
                elif fluxval < 0:
                    cons_info = '%s\t%s\t%s\t%s\t%s\t%s\t%s\t%s\t%s\t%s\t%s\t%s\t%s\t%s\t%s\t%s\n\t\t\t\t\t\t'%(rid,fluxval,scoef,rval,fva_min,fva_max,fva_span,lbval,ubval,rcost,rname,reversibility,geneAsso,rEC,equation,rtype)
                    cons_string = cons_string + cons_info
                else:
                    zero_info = '%s\t%s\t%s\t%s\t%s\t%s\t%s\t%s\t%s\t%s\t%s\t%s\t%s\t%s\t%s\t%s\n\t\t\t\t\t\t'%(rid,fluxval,scoef,rval,fva_min,fva_max,fva_span,lbval,ubval,rcost,rname,reversibility,geneAsso,rEC,equation,rtype)
                    zero_string = zero_string + zero_info
        
            f.write('%s\t%s\t%s\t'%(comp,species.getPid(),species.getName()))
            f.write(str(sp_min)+'\t'+str(sp_max)+'\t')
            f.write("Consuming\t"+cons_string+'\n')
            f.write("\t\t\t\t\tProducing\t"+prod_string+'\n')
            f.write("\t\t\t\t\tZero Flux\t"+zero_string+'\n')    

    f.close()
    print "\nMetabolite Balances are printed in %s"%filename

if __name__ == '__main__':
    f = 'organism_P_sbml.xml'
    fba = fbaread.readSBML3(f,cDir)
    
    # Print Reactions
    printReactions(fba, filename='Sandbox_reactions',notes='Ruchir Sandbox print reaction function test', with_equation=True, preOpt=True)
    
    # Print Metabolite Balances
    printMetaboliteBalances(fba, filename='Sandbox_metabolites',notes='Ruchir Sandbox metabolite balance function test',preOpt=True)
    
    # FVA function test
    fva_array, reaction_names = fbasolver.cplx_FluxVariabilityAnalysis(fba)
    printFVASolutions(fba, reaction_names, fva_array, filename='Sandbox_FVA', notes='Ruchir Sandbox FVA print function test')
    
    
