# Supplementary material for: Community Flux Balance Analysis for Microbial Consortia at Balanced Growth
Source: PLoS One. 2013 May 31;8(5):e64567. doi: 10.1371/journal.pone.0064567 (PMC3669319; doi:10.1371/journal.pone.0064567)
Supplement: Scripts S3 — Programming scripts for reproducing data shown in Figure 3 of the manuscript. (ZIP) [file pone.0064567.s004.zip › Scripts S3/scan_biomass_ratio.py]

#
#   scan_biomass_ratio.py
#

import os, numpy, time, copy, StringIO, pyscescbm
import pyscescbm.CBPlot as fbaplot
import pyscescbm.CBTools as fbatools
import pyscescbm.CBSolver as fbasolver
import pyscescbm.CBRead as fbaread
import pyscescbm.CBModel as fbamodel
import pyscescbm.CBCPLEX as fbacplex
import pyscescbm.CBWrite as fbawrite
from ruchir_sandbox import *
from merge_models import *
cDir = os.path.dirname(os.path.abspath(os.sys.argv[0]))

    
# Returns CPLEX object from python Model object
def getCPLEXobject(model):

    fbatools.addStoichToFBAModel(model)
    fid = model.id
    lpFname = 'Biomass_ratio_scan.tmp'
    model.id = lpFname
    LPF = fbawrite.WriteModelLP(model, work_dir=os.getcwd())
    LPF = os.path.abspath(LPF)
    flp = fbasolver.cplx_getModelFromLP(LPF)
    model.id = fid
    
    return flp

# Setting up Header in String IO
def setHeader(model,suf_1,suf_2,xTotal,xFirst,xSecond,priority_reactions,all_reactions=False,with_reduced_cost=False):
    """
    Sets the Header for output file
    
    - *model* merged pyscescbm model
    - *suf_1* suffix of first model
    - *suf_2* suffix of second model
    - *priority_reactions* solutions of reactions to be printed before
    - *all_reactions*[default=False] if True, prints solutions for all reactions
    - *with_reduced_cost* [default=False] if True, prints reduced costs of the reactions
    """
    reactions = []
    out_put = StringIO.StringIO()
    
    if priority_reactions != []:
        for r in priority_reactions:
            reactions.append(r)
    else:
        if xTotal != []:
            reactions.extend([tup[1] for tup in xTotal if tup[1] not in reactions])
        if xFirst != []:
            reactions.extend([tup[1] for tup in xFirst if tup[1] not in reactions])
        if xSecond != []:
            reactions.extend([tup[1] for tup in xSecond if tup[1] not in reactions])
    if all_reactions==True:
        reactions.extend([r.getPid() for r in model.reactions if r not in reactions])
    
    # header
    out_put.write("mu %s\tmu %s\tX_%s\tX_%s\tX_%s/X_%s\tObj Value\t"%(suf_1,suf_2,suf_1,suf_2,suf_1,suf_2))
    
    for r in reactions:
        if with_reduced_cost:
            reaction_string = '%s\t%s_RC\t%s_SRC\t'%(r,r,r)
        else:
            reaction_string = '%s\t'%(r)
            
        out_put.write(reaction_string)
    
    out_put.write('\n')
    
    return out_put, reactions


# Setting up Header in String IO
def setHeader_new(merged_model,priority_reactions,all_reactions=False,with_reduced_cost=False):
    """
    Sets the Header for output file
    
    - *model* merged pyscescbm model
    - *priority_reactions* solutions of reactions to be printed before
    - *all_reactions*[default=False] if True, prints solutions for all reactions
    - *with_reduced_cost* [default=False] if True, prints reduced costs of the reactions
    """
    reactions = []
    out_put = StringIO.StringIO()
    x_mult = merged_model.x_mult_reagents
    suf = merged_model.suffixes.keys()
    
    if priority_reactions != []:
        for r in priority_reactions:
            reactions.append(r)
    
    for key in x_mult:
        if x_mult[key] != []:
            reactions.extend([tup[1] for tup in x_mult[key]])
            
    if all_reactions==True:
        reactions.extend([r.getPid() for r in merged_model.reactions])
    
    # header
    out_put.write("mu %s\tmu %s\tX_%s\tX_%s\tX_%s/X_%s\tObj Value\t"%(suf[0],suf[1],suf[0],suf[1],suf[0],suf[1]))
    for r in reactions:
        if with_reduced_cost:
            reaction_string = '%s\t%s_RC\t%s_SRC\t'%(r,r,r)
        else:
            reaction_string = '%s\t'%(r,r)
            
        out_put.write(reaction_string)
        
    out_put.write('\n')
    
    return out_put, reactions


# Fills the output IO stream according to the header
def fill_output(out_put,reactions,reaction_values,obj_value,mu_1,mu_2,first_X,second_X,solved_it,with_reduced_cost=False):
    """
    Fill values for all the reactions' solutions in order of the Header 
    
    - *out_put* StringIO object with Header in it
    - *reactions* List of reaction IDs printed in the Header  
    - *model* merged pyscescbm model
    - *mu_1* biomass reaction ID for first model
    - *mu_2* biomass reactin ID for second model
    - *first_X* Biomass amount for first Model
    - *second_X* Biomass amount for second Model
    - *solved_it* "Yes"/"No", if FBA is Infeasible
    - *with_reduced_cost* [default=False] if True, prints reduced costs and scaled reduced cost of the reactions
    
    """
    if solved_it=='NO':
        objval = 'Infeasible'
        out_put.write("0.0\t0.0\t")
        if first_X==0.0 and second_X==0.0:
            out_put.write("%s\t%s\t0.0\t%s\t"%(first_X,second_X,objval))
        else:
            out_put.write("%s\t%s\t%s\t%s\t"%(first_X,second_X,first_X/second_X,objval))
        for r in reactions:
            if with_reduced_cost:
                out_put.write("Infeasible\tInfeasible\tInfeasible\t")
            else:
                out_put.write("Infeasible\t")            
        out_put.write("\n")
    else:    
        out_put.write("%s\t%s\t"%(reaction_values[mu_1][0],reaction_values[mu_2][0]))
        out_put.write("%s\t%s\t%s\t%s\t"%(first_X,second_X,first_X/second_X,obj_value))
        
        for r in reactions:
            rval = reaction_values[r][0]
             
            if with_reduced_cost:
                rc = reaction_values[r][1]
                src = (float(rc) * float(rval))/float(obj_value)
                reaction_string = str(rval) +'\t'+ str(rc) +'\t'+ str(src) +'\t'
            else:
                reaction_string = str(rval) +'\t'
            
            out_put.write(reaction_string)
        
        out_put.write("\n")

# Scan Biomass Ratio new
def scanBiomassRatioandPrint(model, suf_1, suf_2,mu_1,mu_2,start=1.0,end=10.0,steps=100,totalBiomass=1,jflux=None,filename=None,filenotes=None, priority_reactions=[],print_all_reactions=False, with_reduced_cost=False):
    """
    Scan the biomass ratio in two models
    
    - *model* merged pyscescbm model
    - *suf_1* suffix for first model
    - *suf_2* suffix for second model
    - *mu_1* biomass reaction ID for first model
    - *mu_2* biomass reactin ID for second model
    - *start* [default=1.0] start of Biomass ratio scan
    - *end* [default=10.0] end of Biomass ratio scan
    - *steps* [default=100] total number of steps between start and end
    - *totalBiomass* [default=1] total biomass in community
    - *jflux* [default=None] list of exchange reaction IDs to convert into (milimoles / sec) J (not to multiply with *totalBiomass*)
    - *filename* [default=None] name of the output excel file
    - *filenotes* [default=None] prints user given notes before the header of the results file
    - *priority_reactions* [default=[]] solutions of reactions to be printed before
    - *print_all_reactions*[default=False] if True, prints solutions for all reactions
    """
    
    # Collecting all reagent coefficients that needs to be multiplied by biomass amounts
    xFirst = model.xFirst_multiplier 
    xSecond = model.xSecond_multiplier
    xTotal = model.xTotal_multiplier
    
    # Setting up Header for output
    out_put, reactions_to_print = setHeader(model,suf_1,suf_2,xTotal,xFirst,xSecond,priority_reactions,all_reactions=print_all_reactions,with_reduced_cost=with_reduced_cost)
    
    # Creating a list with continuous ratios
    ratios = numpy.linspace(start,end,steps)
    
        
    # Remove any Exchange flux from ex_reagents dict to avoide multiplication with Biomass (converting qX into J)
    if jflux != None:
        xTotal_j = copy.copy(xTotal)
        j_species = []
        
        for j in jflux:
            assert j in model.getReactionIds(),'%s is not a valid reaction'%j 
            assert model.getReaction(j).is_exchange,'%s is not an exchange reaction'%j
            j_species.extend([r.species_ref for r in model.getReaction(j).reagents if model.getSpecies(r.species_ref).is_boundary==False])
     
        xTotal = [tup for tup in xTotal_j if tup[0] not in j_species]    
    
    # Generating initial CPLEX object for further scanning.
    print 'This optimization is only for generating CPLEX object for further scanning, ignore it...\n'
    #lp_obj = getCPLEXobject(merged_model)
    lp_obj = fbasolver.analyzeModel(model,'biomass_ratio',return_lp_obj=True,with_reduced_costs=False)
    
    print "Starting Biomass scan ... \n"
    # Scanning loop
    for ratio in ratios:
        solved_it = 'YES'
        if ratio == 0.0:
            print 'Skipping Ratio = 0.0\n'
            reaction_values = None
            obj_value = None
            fill_output(out_put, reactions_to_print, reaction_values, obj_value, mu_1, mu_2, first_X=0.0, second_X=0.0, solved_it='NO', with_reduced_cost=with_reduced_cost)
        else:
            first_X = (float(totalBiomass)*float(ratio))/(float(ratio) + 1.0)
            second_X = float(totalBiomass) - float(first_X)
        
            print '\nX_%s: %s, X_%s: %s, X_%s / X_%s: %s, X_total: %s'%(suf_1,first_X,suf_2,second_X,suf_1,suf_2,ratio,totalBiomass)
            # multiplying first_X with reagents of first model species in transport reactions of first model
            for tup in xFirst:
                lp_obj.linear_constraints.set_coefficients(tup[0], tup[1], tup[2] * first_X)
                
            for tup in xSecond:
                lp_obj.linear_constraints.set_coefficients(tup[0], tup[1], tup[2] * second_X)
                              
            for tup in xTotal:
                lp_obj.linear_constraints.set_coefficients(tup[0], tup[1], tup[2] * totalBiomass)
            
            # Solve the system
            fbasolver.cplx_Solve(lp_obj)
            
            # Collecting tuple of solution, ObjFuncName and ObjFuncVal
            reaction_solutions, obj_name, obj_value = fbasolver.cplx_getOptimalSolution(lp_obj)
            
            #  Collecting dictionary of reduced costs
            reaction_rc = fbasolver.cplx_getReducedCosts(lp_obj)
            
            # Make a combined dictionary
            reaction_values = {}
            for r in reaction_solutions.keys():
                reaction_values[r] = [reaction_solutions[r],reaction_rc[r]]
           # Trace the status of the Solution
            status = lp_obj.solution.get_status()
            if status == lp_obj.solution.status.unbounded or status == lp_obj.solution.status.infeasible or status == lp_obj.solution.status.infeasible_or_unbounded:
                solved_it = 'NO'
            fill_output(out_put, reactions_to_print, reaction_values, obj_value, mu_1, mu_2, first_X, second_X, solved_it, with_reduced_cost)
    
    # Printing in a file
    if filename == None:
        filename = model.getPid()+'.xls'
    else:
        filename = filename+'.xls'
    f = file(filename,'w')
    
    if filenotes != None:
        f.write(filenotes+'\n')
    out_put.seek(0)
    f.write(out_put.read())
    out_put.close()
    f.close()
    print "\nScannig Results are printed in %s file...\n"%filename

# Scans two fluxes over a biomass ratio
def scanTwoFluxes(model,q1,q2,suf_1, suf_2,mu_1,mu_2,start,end,steps,totalBiomass,filename=None):
    out_put = StringIO.StringIO()
    out_put.write("%s\t%s\tMu_max\tAt Ratio(STR/LBUL)\t%s_RC\t%s_RC\n"%(q1[0],q2[0],q1[0],q2[0]))
    
    q1_range = numpy.linspace(q1[1],q1[2],q1[3])
    q2_range = numpy.linspace(q2[1],q2[2],q2[3])
    
    
    for q_one in q1_range:
    
        model.setReactionBound(q1[0],q_one, 'lower')
        model.setReactionBound(q1[0],q_one, 'upper')
        
        for q_two in q2_range:
            model.setReactionBound(q2[0],q_two, 'lower')
            model.setReactionBound(q2[0],q_two, 'upper')
            
            max_mu, max_mu_ratio, q1_rc, q2_rc = scanBiomassRatioAndReturnMu_Ratio(model,suf_1, suf_2,mu_1,mu_2,q1[0],q2[0],start,end,steps,totalBiomass)
            
            out_put.write("%s\t%s\t%s\t%s\t%s\t%s\n"%(q_one,q_two,max_mu,max_mu_ratio,q1_rc,q2_rc))
            print "\n\n%s=%s\t%s=%s\tMax_Mu=%s\tRatio=%s\n\n"%(q1[0],q_one,q2[0],q_two,max_mu,max_mu_ratio)
    
    # Printing in a file
    if filename == None:
        filename = model.getPid()+'.xls'
    else:
        filename = filename+'.xls'
    f = file(filename,'w')
    
    out_put.seek(0)
    f.write(out_put.read())
    out_put.close()
    f.close()
    print "\nScannig Results are printed in %s file...\n"%filename


#Scan Biomass Ratio and return max mu and max mu ratio
def scanBiomassRatioAndReturnMu_Ratio(model, suf_1, suf_2,mu_1,mu_2,q1_id,q2_id,start=1.0,end=10.0,steps=100,totalBiomass=1):
   
    # Collecting all reagent coefficients that needs to be multiplied by biomass amounts
    xFirst = model.xFirst_multiplier 
    xSecond = model.xSecond_multiplier
    xTotal = model.xTotal_multiplier
    
    # storing the simulation result
    mu_ratio_dict = {}
    
    # Creating a list with continuous ratios
    ratios = numpy.linspace(start,end,steps)
        
    # Generating initial CPLEX object for further scanning.
    print 'This optimization is only for generating CPLEX object for further scanning, ignore it...\n'
    #lp_obj = getCPLEXobject(merged_model)
    lp_obj = fbasolver.analyzeModel(model,'biomass_ratio',return_lp_obj=True,with_reduced_costs=False)
    
    print "Starting Biomass scan ... \n"
    # Scanning loop
    for ratio in ratios:
        solved_it = 'YES'
        if ratio == 0.0:
            print 'Skipping Ratio = 0.0\n'
            reaction_values = None
            obj_value = None
            
        else:
            first_X = (float(totalBiomass)*float(ratio))/(float(ratio) + 1.0)
            second_X = float(totalBiomass) - float(first_X)
        
            print '\nX_%s: %s, X_%s: %s, X_%s / X_%s: %s, X_total: %s'%(suf_1,first_X,suf_2,second_X,suf_1,suf_2,ratio,totalBiomass)
            # multiplying first_X with reagents of first model species in transport reactions of first model
            for tup in xFirst:
                lp_obj.linear_constraints.set_coefficients(tup[0], tup[1], tup[2] * first_X)
                
            for tup in xSecond:
                lp_obj.linear_constraints.set_coefficients(tup[0], tup[1], tup[2] * second_X)
                              
            for tup in xTotal:
                lp_obj.linear_constraints.set_coefficients(tup[0], tup[1], tup[2] * totalBiomass)
            
            # Solve the system
            fbasolver.cplx_Solve(lp_obj)
            
            # Collecting tuple of solution, ObjFuncName and ObjFuncVal
            reaction_values, obj_name, obj_value = fbasolver.cplx_getOptimalSolution(lp_obj)
            # Collecting Reduced Costs
            rc = fbasolver.cplx_getReducedCosts(lp_obj)
            
           # Trace the status of the Solution
            status = lp_obj.solution.get_status()
            if status == lp_obj.solution.status.unbounded or status == lp_obj.solution.status.infeasible or status == lp_obj.solution.status.infeasible_or_unbounded:
                solved_it = 'NO'
            
            if solved_it=='NO':
                mu_ratio_dict[None]=['infeasible',None,None]
            else:
                mu_ratio_dict[obj_value]=[ratio,rc[q1_id],rc[q2_id]]
            
    obj_values = mu_ratio_dict.keys()
    
    max_mu = max(obj_values)
    max_mu_ratio = mu_ratio_dict[max_mu][0]
    q1_rc = mu_ratio_dict[max_mu][1]
    q2_rc = mu_ratio_dict[max_mu][2]

    return max_mu, max_mu_ratio, q1_rc, q2_rc


# Minimization of Sum of Absolute Fluxes
# Scan Biomass Ratio new
def scan_with_misofaflux_print(model, suf_1, suf_2,mu_1,mu_2,start=1.0,end=10.0, steps=100,totalBiomass=1,jflux=None,filename=None,filenotes=None, min_reactions=[],min_all_reactions=False):
    """
    Scan the biomass ratio in two models
    
    - *model* merged pyscescbm model
    - *suf_1* suffix for first model
    - *suf_2* suffix for second model
    - *mu_1* biomass reaction ID for first model
    - *mu_2* biomass reactin ID for second model
    - *start* [default=1.0] start of Biomass ratio scan
    - *end* [default=10.0] end of Biomass ratio scan
    - *steps* [default=100] total number of steps between start and end
    - *totalBiomass* [default=1] total biomass in community
    - *jflux* [default=None] list of exchange reaction IDs to convert into (milimoles / sec) J (not to multiply with *totalBiomass*)
    - *filename* [default=None] name of the output excel file
    - *filenotes* [default=None] prints user given notes before the header of the results file
    - *min_reactions* [default=[]] minimization of selected reactions
    - *min_all_reactions*[default=False] if True, minimizes sum of all reactions
    """
    
    # Collecting all reagent coefficients that needs to be multiplied by biomass amounts
    xFirst = model.xFirst_multiplier 
    xSecond = model.xSecond_multiplier
    xTotal = model.xTotal_multiplier
    
    # Setting up Header for output
    out_put, reactions_to_min = setHeader(model,suf_1,suf_2,xTotal,xFirst,xSecond,min_reactions,all_reactions=min_all_reactions)
    
    # Creating a list with continuous ratios
    ratios = numpy.linspace(start,end,steps)
    
        
    # Remove any Exchange flux from ex_reagents dict to avoide multiplication with Biomass (converting qX into J)
    if jflux != None:
        xTotal_j = copy.copy(xTotal)
        j_species = []
        
        for j in jflux:
            assert j in model.getReactionIds(),'%s is not a valid reaction'%j 
            assert model.getReaction(j).is_exchange,'%s is not an exchange reaction'%j
            j_species.extend([r.species_ref for r in model.getReaction(j).reagents if model.getSpecies(r.species_ref).is_boundary==False])
     
        xTotal = [tup for tup in xTotal_j if tup[0] not in j_species]    
        
    print "Starting Biomass scan ... \n"
    # Scanning loop
    for ratio in ratios:
        solved_it = 'YES'
        if ratio == 0.0:
            print 'Skipping Ratio = 0.0\n'
            reaction_values = None
            obj_value = None
            fill_output(out_put,reactions_to_min,reaction_values,obj_value,mu_1,mu_2,first_X=0.0,second_X=0.0,solved_it='NO')
        else:
            first_X = (float(totalBiomass)*float(ratio))/(float(ratio) + 1.0)
            second_X = float(totalBiomass) - float(first_X)
        
            print '\nX_%s: %s, X_%s: %s, X_%s / X_%s: %s, X_total: %s'%(suf_1,first_X,suf_2,second_X,suf_1,suf_2,ratio,totalBiomass)
            
            for tup in xFirst:
                model.getReaction(tup[1]).getReagentWithSpeciesRef(tup[0]).coefficient = tup[2] * first_X
                
            for tup in xSecond:
                model.getReaction(tup[1]).getReagentWithSpeciesRef(tup[0]).coefficient = tup[2] * second_X
                              
            for tup in xTotal:
                model.getReaction(tup[1]).getReagentWithSpeciesRef(tup[0]).coefficient = tup[2] * totalBiomass
            
            # Update Stoichiometric Matrix
            model.buildStoichMatrix()
            # Minimize Sum of Fluxes
            lp_obj=fbacplex.cplx_MinimizeSumOfAbsFluxes(model, selected_reactions=min_reactions, pre_opt=True, tol=None, objF2constr=True, rhs_sense='lower', optPercentage=100.0, work_dir=None, quiet=False, debug=False, objective_coefficients={}, return_lp_obj=True)
            
            # Collecting tuple of solution, ObjFuncName and ObjFuncVal
            reaction_values, obj_name, obj_value = fbasolver.cplx_getOptimalSolution(lp_obj)
            
           # Trace the status of the Solution
            status = lp_obj.solution.get_status()
            if status == lp_obj.solution.status.unbounded or status == lp_obj.solution.status.infeasible or status == lp_obj.solution.status.infeasible_or_unbounded:
                solved_it = 'NO'
            fill_output(out_put,reactions_to_min,reaction_values,obj_value,mu_1,mu_2,first_X,second_X,solved_it)
    
    # Printing in a file
    if filename == None:
        filename = model.getPid()+'.xls'
    else:
        filename = filename+'.xls'
    f = file(filename,'w')
    
    if filenotes != None:
        f.write(filenotes+'\n')
    out_put.seek(0)
    f.write(out_put.read())
    out_put.close()
    f.close()
    print "\nScannig Results are printed in %s file...\n"%filename

# Scan Single Biomass Ratio
def scanSingleBiomassRatioandPrint(model, suf_1, suf_2,mu_1,mu_2,ratio=1, totalBiomass=1, jflux=None, filename_fba=None, filename_fva=None, filename_mets=None, filenotes=None, FBA=True,GUI=False,met_bal=False,mets_for_metBal=[],FVA=False, fva_reactions=None,filename_miso=None, misofaflux_fluxes = None, misofaflux=False):
    """
    Scan the biomass ratio in two models
    
    - *model* merged pyscescbm model
    - *suf_1* suffix for first model
    - *suf_2* suffix for second model
    - *mu_1* biomass reaction ID for first model
    - *mu_2* biomass reactin ID for second model
    - *ratio* single ratio to check
    - *totalBiomass* [default=1] total biomass in community
    - *jflux* [default=None] list of exchange reaction IDs to convert into (milimoles / sec) J (not to multiply with *totalBiomass*)
    - *filename* [default=None] name of the output excel file
    - *filenotes* [default=None] prints user given notes before the header of the results file
    - *FBA* [default=True] perform FBA analysis
    - *GUI* [default=False] Shows the resulted model in GUI
    - *met_bal* [default=False] prints metabolite balances in a file
    - *mets_for_metBal* [default=[]] gives a list of metabolites to be printed in Metabolite balances
    - *FVA*[default=False] perform FVA analysis
    - *fva_reaction* [default=[]] list or reactions to perform fva upon
    """
    
    print 'Optimizing at single biomass ratio (X_%s/X_%s = %s)...\n'%(suf_1,suf_2,ratio)
    ex_compartment = ["Extra_organism","Extraorganism", "Extra organism"]
    
    # Collecting all reagent coefficients that needs to be multiplied by biomass amounts
    xFirst = model.xFirst_multiplier 
    xSecond = model.xSecond_multiplier
    xTotal = model.xTotal_multiplier
    
    # Remove any Exchange flux from ex_reagents dict to avoide multiplication with Biomass (converting qX into J)
    if jflux != None:
        xTotal_j = copy.copy(xTotal)
        j_species = []
        
        for j in jflux:
            assert j in model.getReactionIds(),'%s is not a valid reaction'%j 
            assert model.getReaction(j).is_exchange,'%s is not an exchange reaction'%j
            j_species.extend([r.species_ref for r in model.getReaction(j).reagents if model.getSpecies(r.species_ref).is_boundary==False])
     
        xTotal = [tup for tup in xTotal_j if tup[0] not in j_species]    
    
    # Biomass Ratio
    first_X = (float(totalBiomass)*float(ratio))/(float(ratio) + 1.0)
    second_X = float(totalBiomass) - float(first_X)
        
    print '\nX_%s: %s, X_%s: %s, X_%s / X_%s: %s, X_total: %s'%(suf_1,first_X,suf_2,second_X,suf_1,suf_2,ratio,totalBiomass)
    
    # multiplying first_X with reagents of first model species in transport reactions of first model
    for tup in xFirst:
        model.getReaction(tup[1]).getReagentWithSpeciesRef(tup[0]).coefficient = tup[2] * first_X
        
    for tup in xSecond:
        model.getReaction(tup[1]).getReagentWithSpeciesRef(tup[0]).coefficient = tup[2] * second_X
                        
    for tup in xTotal:
        model.getReaction(tup[1]).getReagentWithSpeciesRef(tup[0]).coefficient = tup[2] * totalBiomass

    solved_it = 'YES'
    if FBA:
        lpobj_n = fbacplex.cplx_analyzeModel(model,'biomass_ratio',return_lp_obj=True,with_reduced_costs=True)
        status = lpobj_n.solution.get_status()
        if status == lpobj_n.solution.status.unbounded or status == lpobj_n.solution.status.infeasible or status == lpobj_n.solution.status.infeasible_or_unbounded:
            solved_it = 'NO'
        obj = model.objectives[model.activeObjIdx]
        if solved_it=='NO':
            obj_value = 'Infeasible'
        else:
            obj_value = obj.value
        
        if misofaflux:
            m = copy.copy(model)
            fbacplex.cplx_MinimizeSumOfAbsFluxes(m, selected_reactions=misofaflux_fluxes, pre_opt=True, tol=None, objF2constr=True, rhs_sense='lower', optPercentage=100.0, work_dir=None, quiet=False, debug=False, objective_coefficients={}, return_lp_obj=False)
            printReactions(m, filename_miso, filenotes, with_equation=True, preOpt=False,reaction_list=misofaflux_fluxes)
            
        print '\nRatio Scan Completed...\n'
        printReactions(model, filename_fba, filenotes, with_equation=True, preOpt=False)
#        if met_bal:
#            printMetaboliteBalances(model, filename=filename_mets,notes=filenotes,preOpt=False,metabolite_list=mets_for_metBal)
        if GUI:
            pyscescbm.CBGUI.loadCBGUI(model)
    if FVA:
        print 'Doing FVA...\n'
        fva_array, reaction_names = fbasolver.FluxVariabilityAnalysis(model,selected_reactions=fva_reactions,pre_opt=True)
        print 'FVA Completed...\n'
        printFVASolutions(model, reaction_names, fva_array, filename_fva, filenotes)
        if met_bal:
            printMetaboliteBalances(model, filename=filename_mets,notes=filenotes,preOpt=False,fva_array=fva_array, reaction_names=reaction_names,metabolite_list=mets_for_metBal)


# Scan Biomass Ratio newer
def scanBiomassRatioandPrint_for2Models(merged_model,start=1.0,end=10.0,steps=100,totalBiomass=1,jflux=None,filename=None,filenotes=None, priority_reactions=[],print_all_reactions=False):
    """
    Scan the biomass ratio in two models
    
    - *model* merged pyscescbm model
    - *start* [default=1.0] start of Biomass ratio scan
    - *end* [default=10.0] end of Biomass ratio scan
    - *steps* [default=100] total number of steps between start and end
    - *totalBiomass* [default=1] total biomass in community
    - *jflux* [default=None] list of exchange reaction IDs to convert into (milimoles / sec) J (not to multiply with *totalBiomass*)
    - *filename* [default=None] name of the output excel file
    - *filenotes* [default=None] prints user given notes before the header of the results file
    - *priority_reactions* [default=[]] solutions of reactions to be printed before
    - *print_all_reactions*[default=False] if True, prints solutions for all reactions
    """
        
    # x_mult_reagents
    x_mult = merged_model.x_mult_reagents
    # suffixes
    mu_dict = merged_model.suffixes
    suffixes = mu_dict.keys()
    
    # Setting up Header for output
    out_put, reactions_to_print = setHeader_new(merged_model,priority_reactions,all_reactions=print_all_reactions)
    
    # Creating a list with continuous ratios
    ratios = numpy.linspace(start,end,steps)
        
    # Remove any Exchange flux from ex_reagents dict to avoide multiplication with Biomass (converting qX into J)
    if jflux != None:
        xTotal_j = copy.copy(x_mult)
        j_species = []
        
        for j in jflux:
            assert j in merged_model.getReactionIds(),'%s is not a valid reaction'%j 
            assert merged_model.getReaction(j).is_exchange,'%s is not an exchange reaction'%j
            j_species.extend([r.species_ref for r in merged_model.getReaction(j).reagents if merged_model.getSpecies(r.species_ref).is_boundary==False])
     
        xTotal = [tup for tup in xTotal_j['total'] if tup[0] not in j_species]
        x_mult['total'] = xTotal
    
    # Generating initial CPLEX object for further scanning.
    print 'This optimization is only for generating CPLEX object for further scanning, ignore it...\n'
    #lp_obj = getCPLEXobject(model)
    lp_obj = fbasolver.analyzeModel(merged_model,'biomass_ratio',return_lp_obj=True,with_reduced_costs=False)
    
    print "Starting Biomass scan ... \n"
    # Scanning loop
    for ratio in ratios:
        solved_it = 'YES'
        if ratio == 0.0:
            print 'Skipping Ratio = 0.0\n'
            reaction_values = None
            obj_value = None
            fill_output(out_put,reactions_to_print,reaction_values,obj_value,mu_1=mu_dict[suffixes[0]],mu_2=mu_dict[suffixes[1]],first_X=0.0,second_X=0.0,solved_it='NO')
        else:
            first_X = (float(totalBiomass)*float(ratio))/(float(ratio) + 1.0)
            second_X = float(totalBiomass) - float(first_X)
        
            print '\nX_%s: %s, X_%s: %s, X_%s / X_%s: %s, X_total: %s'%(suffixes[0],first_X,suffixes[1],second_X,suffixes[0],suffixes[1],ratio,totalBiomass)
            # multiplying first_X with reagents of first model species in transport reactions of first model
            for tup in x_mult[suffixes[0]]:
                lp_obj.linear_constraints.set_coefficients(tup[0], tup[1], tup[2] * first_X)
    
            for tup in x_mult[suffixes[1]]:
                lp_obj.linear_constraints.set_coefficients(tup[0], tup[1], tup[2] * second_X)
                              
            for tup in x_mult['total']:
                lp_obj.linear_constraints.set_coefficients(tup[0], tup[1], tup[2] * totalBiomass)
            
            # Solve the system
            fbasolver.cplx_Solve(lp_obj)
            
            # Collecting tuple of solution, ObjFuncName and ObjFuncVal
            reaction_values, obj_name, obj_value = fbasolver.cplx_getOptimalSolution(lp_obj)
            
           # Trace the status of the Solution
            status = lp_obj.solution.get_status()
            if status == lp_obj.solution.status.unbounded or status == lp_obj.solution.status.infeasible or status == lp_obj.solution.status.infeasible_or_unbounded:
                solved_it = 'NO'
            fill_output(out_put,reactions_to_print,reaction_values,obj_value,mu_dict[suffixes[0]],mu_dict[suffixes[1]],first_X,second_X,solved_it)
    
    # Printing in a file
    if filename == None:
        filename = model.getPid()+'.xls'
    else:
        filename = filename+'.xls'
    f = file(filename,'w')
    
    if filenotes != None:
        f.write(filenotes+'\n')
    out_put.seek(0)
    f.write(out_put.read())
    out_put.close()
    f.close()
    print "\nScannig Results are printed in %s file...\n"%filename
            
# Scan Total Biomass Range
def scanTotalBiomassRange(model, suf_1, suf_2,mu_1,mu_2,ratio=1,start=1.0,end=10.0,steps=10, jflux=None, filename=None,filenotes=None,priority_reactions=[]):
    """
    Scan the biomass ratio in two models
    
    - *model* merged pyscescbm model
    - *suf_1* suffix for first model
    - *suf_2* suffix for second model
    - *mu_1* biomass reaction ID for first model
    - *mu_2* biomass reactin ID for second model
    - *ratio* single ratio to check
    - *jflux* [default=None] list of exchange reaction IDs to convert into (milimoles / sec) J (not to multiply with *totalBiomass*)
    - *filename* [default=None] name of the output excel file
    - *filenotes* [default=None] prints user given notes before the header of the results file
    - *FBA* [default=True] perform FBA analysis
    - *FVA*[default=False] perform FVA analysis
    - *fva_reaction* [default=[]] list or reactions to perform fva upon
    """
    
    print 'Optimizing at single biomass ratio (X_%s/X_%s = %s)...\n'%(suf_1,suf_2,ratio)
    print 'Scanning for Total Biomass Range %s - %s'%(start,end)
    ex_compartment = ["Extra_organism","Extraorganism", "Extra organism"]
    
    # Collecting all the mutable reagents and coefficients in three dictionaries
    ex_reagents, tr_reagents_first, tr_reagents_second = getReagentsandCoefficients(model,suf_1,suf_2)
    
    # Creating a list with continuous Total Biomass
    tbRange = numpy.linspace(start,end,steps)
    
    # Setting up Header for output
    out_put, reactions_to_print = setHeader(model,suf_1,suf_2,priority_reactions)

    
    # Remove any Exchange flux from ex_reagents dict to avoide multiplication with Biomass (converting qX into J)
    if jflux != None:
        for j in jflux:
            assert j in model.getReactionIds(),'%s is not a valid reaction'%j 
            assert model.getReaction(j).is_exchange,'%s is not an exchange reaction'%j
            ex_species = [r.species_ref for r in model.getReaction(j).reagents if model.getSpecies(r.species_ref).is_boundary==False]
            for s in ex_species:
                del ex_reagents[s+'_in_'+j]
    
    for totalBiomass in tbRange:
        
        solved_it = 'YES'
        first_X = (float(totalBiomass)*float(ratio))/(float(ratio) + 1.0)
        second_X = float(totalBiomass) - float(first_X)
        
        print 'X_%s: %s, X_%s: %s, X_total: %s\n'%(suf_1,first_X,suf_2,second_X,totalBiomass)
        
        # multiplying first_X with reagents of first model species in transport reactions of first model
        for r in tr_reagents_first.keys():
            tr_reagents_first[r]['reagent'].coefficient = tr_reagents_first[r]['original_coef'] * first_X
    
        # multiplying second_X with reagents of second model species in transport reactions of second model
        for r in tr_reagents_second.keys():
            tr_reagents_second[r]['reagent'].coefficient = tr_reagents_second[r]['original_coef'] * second_X
    
        # multiplying totalBiomass with reagents of external species in exchange reactions
        for r in ex_reagents.keys():
            ex_reagents[r]['reagent'].coefficient = ex_reagents[r]['original_coef'] * totalBiomass
        
        lpobj = fbacplex.cplx_analyzeModel(model,'biomass_ratio',return_lp_obj=True,with_reduced_costs=True)
        status = lpobj.solution.get_status()
        if status == lpobj.solution.status.unbounded or status == lpobj.solution.status.infeasible or status == lpobj.solution.status.infeasible_or_unbounded:
            solved_it = 'NO'            
            
        fill_output(out_put,reactions_to_print,model,mu_1,mu_2,first_X,second_X,solved_it)
    
    # Printing in a file
    if filename == None:
        filename = model.getPid()+'.xls'
    else:
        filename = filename+'.xls'
    f = file(filename,'w')
    
    if filenotes != None:
        f.write(filenotes+'\n')
    out_put.seek(0)
    f.write(out_put.read())
    out_put.close()
    f.close()
    print "\nScannig Results are printed in %s file...\n"%filename


if __name__ == '__main__':

    # Organism P
    first_model = fbaread.readSBML3('organism_P_sbml.xml', cDir)
    first_model_suffix = 'orgP' 
    mu_first_model = 'R_biomass_OrgP'+'_'+first_model_suffix
    
    # Organism P
    second_model = fbaread.readSBML3('organism_Q_sbml.xml', cDir)
    second_model_suffix = 'orgQ' 
    mu_second_model = 'R_biomass_OrgQ'+'_'+second_model_suffix
    
    # Merging
    merged_model = merge_two_models(first_model,first_model_suffix,mu_first_model, second_model, second_model_suffix, mu_second_model)
    
    # Changing NH3 and Succinate Exchange Flux Bounds
    merged_model.setBoundValueByName('R_EX_nh3_e_', 999999, 'upper')
    merged_model.setBoundValueByName('R_EX_nh3_e_', 0, 'lower')
    
    merged_model.setBoundValueByName('R_EX_succ_e_', 999999, 'upper')
    merged_model.setBoundValueByName('R_EX_succ_e_', 0, 'lower')

    # Scan Biomass ratio
    scanBiomassRatioandPrint(merged_model, first_model_suffix, second_model_suffix, mu_first_model, mu_second_model, start=1.0, end=10.0, steps=100, totalBiomass=1,jflux=None,filename='test_B')
